# Supplementary material for: Crystal structure and Hirshfeld surface analysis of 1,3,3,4,4,5,5-hepta­fluoro-2-(3-[(2,3,3,4,4,5,5-hepta­fluoro­cyclo­penten-1-yl)­oxy]-2-{[(2,3,3,4,4,5,5-hepta­fluoro­cyclo­penten-1-yl)­oxy]meth­yl}-2-methyl­prop­oxy)cyclo­pentene
Source: Acta Crystallogr E Crystallogr Commun. 2025 Jan 1;81(Pt 1):11–4. doi: 10.1107/S2056989024011484 (PMC11701774; doi:10.1107/S2056989024011484)
Supplement: Supplementary file 1 [file e-81-00011-sup1.cif]

##############################################################################
#                                                                            #
# This CIF contains the data in a paper accepted for publication in          #
# Acta Crystallographica Section E. It conforms to the requirements of       #
# Notes for Authors for Acta Crystallographica Section E, and has been       #
# peer reviewed under the auspices of the IUCr Commission on Journals.       #
#                                                                            #
# Full details of the Crystallographic Information File format               #
# are given in the paper "The Crystallographic Information File (CIF):       #
# a New Standard Archive File for Crystallography" by S. R. Hall, F. H.      #
# Allen and I. D. Brown [Acta Cryst. (1991), A47, 655-685].                  #
#                                                                            #
# The current version of the core CIF dictionary is obtainable from          #
# ftp://ftp.iucr.org/pub/cif_core.dic.                                       #
#                                                                            #
# Software is freely available for graphical display of the structure(s)     #
# in this CIF. For information consult the CIF software page                 #
# http://www.iucr.org/resources/cif/software.                                #
#                                                                            #
# This file may be used for bona fide research purposes within the           #
# scientific community so long as proper attribution is given to the journal # 
# article from which it was obtained.                                        #
#                                                                            #
##############################################################################
data_I
_audit_creation_method
;
Olex2 1.5
(compiled 2024.02.16 svn.r378c4104 for OlexSys, GUI svn.r6928)
;
_journal_date_recd_electronic     2024-11-04
_journal_date_accepted     2024-11-25
_journal_name_full     'Acta Crystallographica, Section E'
_journal_year     2024
_journal_volume     80
_journal_issue      1
_journal_page_first     0
_journal_page_last     0
_journal_paper_category     GO
_journal_paper_doi     10.1107/S2056989024011484
_journal_coeditor_code     HB8112
_publ_contact_author_name     'f f'
_publ_contact_author_address
;
Department of Chemistry
United States Air Force Academy
Colorado Springs, CO 80840, USA
;
_publ_contact_author_email     'andrew.j.peloquin4.mil@mail.mil'
_publ_contact_author_fax     '505-353-4198'
_publ_contact_author_phone     '505-353-4198'
_publ_section_title
;\
Crystal structure and Hirshfeld surface analysis of
1,3,3,4,4,5,5-heptafluoro-2-(3-[(2,3,3,4,4,5,5-heptafluorocyclopenten-1-yl)\
oxy]-2-{[(2,3,3,4,4,5,5-heptafluorocyclopenten-1-yl)oxy]methyl}-2-\
methylpropoxy)cyclopentene
;
loop_
    _publ_author_name
    _publ_author_footnote
    _publ_author_address
    'Peloquin, Andrew J.' .
;
Department of Chemistry
United States Air Force Academy
Colorado Springs, CO 80840,
USA
;
    'Balaich, Gary J.' .
;
Department of Chemistry
United States Air Force Academy
Colorado Springs, CO 80840,
USA
;
    'Jennings, Abby R.' .
;
Department of Chemistry
United States Air Force Academy
Colorado Springs, CO 80840,
USA
;
_publ_section_synopsis
;
In the title compound,  a central <i>sp</i>^3^-hybridized carbon atom is
decorated with three heptafluoro-2-methyloxy(cyclopent-1-ene) arms and a
methyl group. The primary packing is determined by C---F...F---C interactions,
forming [001] chains, which are consolidated <i>via</i> weaker C---F...F---C
and C---H...F---C contacts.
;
_chemical_name_systematic
;\
1,3,3,4,4,5,5-Heptafluoro-2-(3-[(2,3,3,4,4,5,5-heptafluorocyclopenten-\
1-yl)oxy]-2-{[(2,3,3,4,4,5,5-heptafluorocyclopenten-1-yl)oxy]methyl}-\
2-methylpropoxy)cyclopentene
;
_chemical_formula_moiety     'C20 H9 F21 O3'
_chemical_formula_sum     'C20 H9 F21 O3'
_chemical_formula_iupac     'C20 H9 F21 O3'
_chemical_formula_weight     696.259
_space_group_crystal_system     monoclinic
_space_group_name_H-M_alt     'P 1 21/c 1'
_space_group_name_Hall     '-P 2ybc'
loop_
    _space_group_symop_id
    _space_group_symop_operation_xyz
    1 x,y,z
    2 -x,y+1/2,-z+1/2
    3 -x,-y,-z
    4 x,-y-1/2,z-1/2
_cell_length_a     7.02710(10)
_cell_length_b     19.22430(10)
_cell_length_c     17.75580(10)
_cell_angle_alpha     90
_cell_angle_beta     97.3320(10)
_cell_angle_gamma     90
_cell_volume     2379.04(4)
_cell_formula_units_Z     4
_cell_measurement_reflns_used     18314
_cell_measurement_theta_min     3.4000
_cell_measurement_theta_max     68.7280
_cell_measurement_temperature     100.0(4)
_exptl_crystal_description     needle
_exptl_crystal_colour     colourless
_exptl_crystal_size_max     0.226
_exptl_crystal_size_mid     0.093
_exptl_crystal_size_min     0.07
_exptl_crystal_density_diffrn     1.944
_exptl_crystal_density_meas     ?
_exptl_crystal_density_method     'not measured'
_exptl_crystal_F_000     1376.511
loop_
    _exptl_crystal_face_index_h
    _exptl_crystal_face_index_k
    _exptl_crystal_face_index_l
    _exptl_crystal_face_perp_dist
    0 -1 5 0.0343
    0 0 -1 0.0432
    0 5 1 0.1187
    0 -1 0 0.1073
    5 1 -3 0.0317
    0 1 0 0.1102
    1 0 5 0.0409
    0 5 -3 0.1071
    0 4 -5 0.0876
    -2 -1 5 0.0412
    -3 5 2 0.0938
    -5 -1 1 0.0394
    2 5 -4 0.0682
    1 1 -5 0.0334
    1 -1 -5 0.0466
    -1 -4 11 0.0363
    3 -8 -5 0.0895
    -4 -1 4 0.0354
    -3 -4 -6 0.0641
    -1 0 -11 0.0442
    4 0 -8 0.0369
    4 -2 -7 0.0475
_exptl_absorpt_coefficient_mu     2.214
_exptl_absorpt_correction_type     gaussian
_exptl_absorpt_process_details
;
[CrysAlisPro; Rigaku OD, 2019)
;
_exptl_absorpt_correction_T_min     0.681
_exptl_absorpt_correction_T_max     1.000
_diffrn_ambient_temperature     100.0(4)
_diffrn_source     'micro-focus sealed X-ray tube'
_diffrn_radiation_type     'Cu K\a'
_diffrn_radiation_wavelength     1.54184
_diffrn_radiation_monochromator     mirror
_diffrn_measurement_device_type     'XtaLAB Synergy, Dualflex, HyPix3000'
_diffrn_measurement_device     'four-circle diffractometer'
_diffrn_measurement_method     '\f and \w scans'
_diffrn_detector     'Hybrid Pixel Array Detector'
_diffrn_detector_area_resol_mean     10.0000
loop_
    _diffrn_refln_index_h
    _diffrn_refln_index_k
    _diffrn_refln_index_l
    0 0 -1
    0 0 1
    0 0 2
    0 0 2
    0 0 -2
    0 0 2
    0 0 3
    0 0 3
    0 0 -3
    0 0 -3
    0 0 3
    0 0 4
    0 0 -4
    0 0 4
    0 0 -4
    0 0 4
    0 0 -5
    0 0 5
    0 0 5
    0 0 -5
    0 0 5
    0 0 5
    0 0 5
    0 0 6
    0 0 6
    0 0 6
    0 0 -6
    0 0 6
    0 0 6
    0 0 6
    0 0 6
    0 0 7
    0 0 7
    0 0 7
    0 0 7
    0 0 7
    0 0 7
    0 0 8
    0 0 8
    0 0 8
    0 0 8
    0 0 8
    0 0 8
    0 0 8
    0 0 9
    0 0 9
    0 0 9
    0 0 9
    0 0 9
    0 0 10
    0 0 10
    0 0 10
    0 0 10
    0 0 10
    0 0 10
    0 0 10
    0 0 11
    0 0 11
    0 0 -11
    0 0 11
    0 0 11
    0 0 11
    0 0 11
    0 0 11
    0 0 12
    0 0 -12
    0 0 12
    0 0 12
    0 0 12
    0 0 12
    0 0 12
    0 0 12
    0 0 13
    0 0 13
    0 0 -13
    0 0 13
    0 0 13
    0 0 13
    0 0 14
    0 0 14
    0 0 14
    0 0 -14
    0 0 14
    0 0 14
    0 0 15
    0 0 15
    0 0 -15
    0 0 15
    0 0 15
    0 0 16
    0 0 16
    0 0 17
    0 0 17
    0 0 17
    0 0 18
    0 0 18
    0 0 18
    0 0 19
    0 0 19
    0 0 19
    0 0 20
    0 0 20
    0 0 21
    0 0 21
    0 -1 1
    0 -1 1
    0 -1 1
    0 1 1
    0 1 1
    0 1 1
    0 -1 -1
    0 -1 1
    0 -1 1
    0 -1 1
    0 1 1
    0 1 2
    0 1 2
    0 -1 2
    0 -1 2
    0 -1 2
    0 1 -2
    0 -1 2
    0 -1 2
    0 1 2
    0 -1 2
    0 -1 2
    0 1 2
    0 -1 -2
    0 1 3
    0 -1 3
    0 1 3
    0 -1 3
    0 1 -3
    0 1 3
    0 1 -3
    0 -1 3
    0 -1 3
    0 -1 3
    0 1 3
    0 -1 -3
    0 -1 3
    0 1 3
    0 -1 3
    0 1 -4
    0 1 -4
    0 -1 4
    0 -1 4
    0 -1 4
    0 1 4
    0 1 4
    0 -1 -4
    0 -1 4
    0 -1 4
    0 1 -5
    0 1 5
    0 -1 5
    0 -1 -5
    0 -1 5
    0 -1 5
    0 1 5
    0 1 5
    0 -1 5
    0 1 6
    0 -1 6
    0 1 6
    0 -1 6
    0 -1 -6
    0 1 6
    0 -1 6
    0 -1 6
    0 -1 6
    0 1 6
    0 1 6
    0 -1 6
    0 1 7
    0 -1 7
    0 1 7
    0 -1 7
    0 1 7
    0 -1 -7
    0 -1 7
    0 -1 7
    0 -1 7
    0 1 7
    0 -1 7
    0 1 7
    0 -1 8
    0 -1 8
    0 1 8
    0 1 8
    0 -1 8
    0 1 8
    0 -1 -8
    0 -1 8
    0 1 8
    0 -1 8
    0 -1 8
    0 1 8
    0 -1 8
    0 1 8
    0 1 8
    0 -1 9
    0 1 9
    0 1 9
    0 -1 9
    0 -1 9
    0 1 9
    0 1 9
    0 -1 9
    0 1 9
    0 -1 9
    0 1 10
    0 -1 10
    0 -1 10
    0 1 -10
    0 1 10
    0 -1 -10
    0 -1 10
    0 1 10
    0 -1 10
    0 1 10
    0 1 10
    0 -1 10
    0 -1 10
    0 -1 10
    0 1 10
    0 1 11
    0 -1 11
    0 1 11
    0 -1 11
    0 1 -11
    0 -1 -11
    0 1 11
    0 -1 11
    0 -1 11
    0 1 11
    0 1 11
    0 -1 11
    0 1 11
    0 -1 11
    0 1 11
    0 -1 11
    0 1 11
    0 -1 12
    0 1 12
    0 1 -12
    0 -1 -12
    0 -1 12
    0 1 12
    0 1 12
    0 -1 12
    0 1 12
    0 -1 12
    0 -1 12
    0 1 12
    0 1 12
    0 -1 12
    0 1 12
    0 -1 12
    0 1 13
    0 -1 13
    0 1 13
    0 -1 13
    0 -1 13
    0 1 -13
    0 1 13
    0 -1 -13
    0 1 13
    0 -1 13
    0 -1 13
    0 1 13
    0 -1 14
    0 1 14
    0 1 14
    0 -1 14
    0 1 14
    0 1 -14
    0 -1 14
    0 -1 -14
    0 1 14
    0 -1 14
    0 -1 14
    0 1 14
    0 1 15
    0 -1 15
    0 1 15
    0 -1 -15
    0 -1 15
    0 1 -15
    0 -1 15
    0 1 15
    0 1 15
    0 -1 15
    0 1 16
    0 -1 16
    0 -1 16
    0 -1 16
    0 1 16
    0 1 17
    0 -1 17
    0 1 17
    0 -1 17
    0 1 17
    0 -1 17
    0 1 18
    0 -1 18
    0 1 18
    0 1 18
    0 -1 18
    0 1 19
    0 -1 19
    0 1 19
    0 -1 19
    0 -1 19
    0 1 20
    0 -1 20
    0 1 20
    0 -1 20
    0 1 21
    0 -1 21
    0 1 21
    0 -1 21
    0 2 0
    0 -2 0
    0 2 1
    0 -2 1
    0 -2 1
    0 2 1
    0 -2 1
    0 2 1
    0 -2 1
    0 -2 1
    0 -2 1
    0 2 1
    0 -2 1
    0 -2 1
    0 -2 1
    0 2 1
    0 -2 -1
    0 -2 2
    0 2 2
    0 -2 2
    0 2 2
    0 2 2
    0 -2 2
    0 2 2
    0 -2 2
    0 -2 2
    0 2 2
    0 -2 2
    0 -2 -2
    0 -2 3
    0 2 3
    0 -2 3
    0 2 3
    0 2 -3
    0 -2 3
    0 -2 -3
    0 -2 3
    0 -2 3
    0 2 3
    0 2 3
    0 -2 3
    0 -2 4
    0 2 4
    0 -2 4
    0 2 4
    0 2 -4
    0 -2 4
    0 2 4
    0 -2 -4
    0 -2 4
    0 -2 4
    0 -2 4
    0 2 4
    0 -2 5
    0 2 5
    0 2 5
    0 -2 5
    0 -2 -5
    0 -2 5
    0 -2 5
    0 2 5
    0 -2 -5
    0 2 5
    0 -2 5
    0 -2 5
    0 2 6
    0 -2 6
    0 -2 6
    0 2 6
    0 -2 -6
    0 2 6
    0 -2 6
    0 2 6
    0 -2 6
    0 -2 6
    0 2 6
    0 -2 -6
    0 -2 6
    0 2 7
    0 -2 7
    0 2 7
    0 -2 7
    0 2 7
    0 -2 -7
    0 -2 7
    0 -2 7
    0 -2 7
    0 2 7
    0 2 7
    0 -2 7
    0 -2 8
    0 2 8
    0 -2 8
    0 -2 8
    0 2 8
    0 2 8
    0 -2 -8
    0 -2 8
    0 -2 8
    0 -2 8
    0 2 8
    0 -2 8
    0 2 8
    0 2 9
    0 -2 9
    0 2 9
    0 -2 9
    0 -2 9
    0 2 9
    0 -2 9
    0 2 9
    0 -2 -9
    0 2 9
    0 -2 9
    0 2 10
    0 -2 10
    0 -2 -10
    0 -2 10
    0 2 -10
    0 2 10
    0 2 10
    0 2 10
    0 -2 10
    0 -2 10
    0 -2 10
    0 2 10
    0 -2 10
    0 -2 10
    0 2 10
    0 2 11
    0 -2 11
    0 -2 11
    0 2 -11
    0 2 11
    0 -2 -11
    0 2 11
    0 -2 11
    0 2 11
    0 -2 11
    0 -2 11
    0 2 11
    0 2 11
    0 -2 11
    0 2 11
    0 -2 11
    0 2 12
    0 -2 12
    0 2 12
    0 2 -12
    0 -2 -12
    0 -2 12
    0 -2 12
    0 2 12
    0 -2 12
    0 -2 12
    0 2 12
    0 2 12
    0 -2 12
    0 2 12
    0 2 12
    0 -2 12
    0 -2 13
    0 -2 13
    0 2 13
    0 2 13
    0 -2 13
    0 2 -13
    0 -2 -13
    0 2 13
    0 -2 13
    0 2 13
    0 -2 13
    0 -2 14
    0 2 14
    0 -2 14
    0 2 14
    0 -2 14
    0 -2 -14
    0 2 14
    0 2 -14
    0 2 14
    0 -2 14
    0 -2 14
    0 2 15
    0 -2 -15
    0 2 -15
    0 -2 15
    0 2 15
    0 -2 15
    0 -2 15
    0 2 15
    0 2 15
    0 -2 15
    0 -2 15
    0 -2 16
    0 2 16
    0 -2 16
    0 -2 16
    0 2 16
    0 -2 17
    0 2 17
    0 -2 17
    0 -2 17
    0 2 17
    0 -2 18
    0 2 18
    0 -2 18
    0 2 18
    0 2 18
    0 -2 18
    0 2 19
    0 -2 19
    0 2 19
    0 -2 19
    0 -2 19
    0 2 20
    0 -2 20
    0 2 20
    0 -2 20
    0 2 21
    0 -2 21
    0 2 21
    0 3 0
    0 -3 0
    0 -3 1
    0 -3 1
    0 3 1
    0 -3 1
    0 -3 1
    0 -3 1
    0 3 1
    0 -3 -1
    0 -3 1
    0 -3 1
    0 -3 1
    0 3 1
    0 -3 1
    0 -3 2
    0 3 2
    0 3 2
    0 -3 2
    0 -3 2
    0 3 2
    0 -3 2
    0 -3 2
    0 -3 2
    0 -3 2
    0 -3 -2
    0 3 2
    0 3 2
    0 3 3
    0 -3 3
    0 -3 3
    0 3 3
    0 3 3
    0 -3 3
    0 -3 3
    0 -3 -3
    0 3 3
    0 3 3
    0 -3 3
    0 -3 3
    0 -3 4
    0 -3 4
    0 3 4
    0 3 4
    0 -3 4
    0 -3 4
    0 -3 4
    0 -3 4
    0 3 4
    0 3 4
    0 -3 -4
    0 3 5
    0 -3 5
    0 3 5
    0 -3 5
    0 -3 -5
    0 3 5
    0 -3 5
    0 -3 5
    0 -3 5
    0 -3 -5
    0 3 5
    0 3 5
    0 -3 5
    0 3 6
    0 -3 6
    0 3 6
    0 -3 6
    0 -3 -6
    0 3 6
    0 -3 6
    0 -3 6
    0 -3 -6
    0 3 6
    0 -3 6
    0 3 6
    0 -3 6
    0 3 7
    0 3 7
    0 -3 7
    0 -3 7
    0 -3 7
    0 3 7
    0 -3 -7
    0 -3 7
    0 -3 -7
    0 -3 7
    0 -3 7
    0 3 7
    0 -3 7
    0 3 7
    0 -3 8
    0 3 8
    0 -3 -8
    0 3 8
    0 -3 8
    0 -3 8
    0 -3 8
    0 3 8
    0 -3 8
    0 3 8
    0 3 9
    0 -3 9
    0 3 9
    0 -3 9
    0 -3 9
    0 3 9
    0 -3 9
    0 -3 -9
    0 -3 9
    0 -3 10
    0 3 10
    0 -3 10
    0 3 -10
    0 -3 -10
    0 -3 10
    0 3 10
    0 -3 10
    0 -3 10
    0 -3 10
    0 3 10
    0 3 10
    0 -3 -10
    0 -3 10
    0 -3 -10
    0 3 -11
    0 3 11
    0 -3 11
    0 -3 -11
    0 -3 11
    0 3 11
    0 -3 11
    0 3 11
    0 -3 11
    0 -3 11
    0 3 11
    0 3 11
    0 -3 11
    0 -3 -11
    0 3 11
    0 -3 11
    0 3 12
    0 -3 12
    0 -3 -12
    0 3 -12
    0 -3 12
    0 3 12
    0 -3 12
    0 -3 12
    0 -3 12
    0 3 12
    0 3 12
    0 3 12
    0 -3 -12
    0 3 12
    0 -3 12
    0 -3 12
    0 3 12
    0 3 13
    0 3 13
    0 3 13
    0 -3 13
    0 -3 13
    0 -3 13
    0 3 13
    0 -3 13
    0 -3 -13
    0 -3 -13
    0 3 -13
    0 -3 13
    0 3 13
    0 -3 14
    0 -3 14
    0 3 14
    0 -3 14
    0 3 14
    0 -3 14
    0 -3 14
    0 3 14
    0 3 -14
    0 3 14
    0 -3 14
    0 -3 -14
    0 -3 15
    0 -3 15
    0 3 15
    0 3 15
    0 -3 15
    0 -3 -15
    0 3 -15
    0 -3 15
    0 -3 15
    0 3 15
    0 3 15
    0 -3 16
    0 3 16
    0 -3 16
    0 -3 16
    0 3 16
    0 -3 17
    0 -3 17
    0 3 17
    0 3 17
    0 -3 17
    0 -3 18
    0 3 18
    0 -3 -18
    0 3 18
    0 -3 18
    0 3 18
    0 -3 18
    0 -3 19
    0 -3 19
    0 3 19
    0 -3 19
    0 3 20
    0 -3 20
    0 -3 20
    0 3 21
    0 3 21
    0 4 0
    0 -4 0
    0 -4 -1
    0 4 -1
    0 -4 1
    0 4 1
    0 4 -1
    0 -4 1
    0 -4 1
    0 -4 -1
    0 -4 1
    0 -4 1
    0 4 1
    0 -4 1
    0 -4 1
    0 4 1
    0 -4 2
    0 -4 2
    0 4 2
    0 -4 2
    0 -4 2
    0 -4 2
    0 -4 2
    0 -4 2
    0 -4 2
    0 4 2
    0 4 2
    0 -4 -2
    0 -4 3
    0 -4 3
    0 4 3
    0 4 3
    0 4 3
    0 -4 3
    0 -4 3
    0 -4 3
    0 4 3
    0 4 3
    0 -4 3
    0 -4 -3
    0 4 4
    0 -4 4
    0 -4 4
    0 4 4
    0 4 4
    0 -4 4
    0 4 4
    0 -4 -4
    0 -4 4
    0 -4 4
    0 4 4
    0 -4 4
    0 -4 5
    0 4 5
    0 4 5
    0 -4 5
    0 -4 -5
    0 4 5
    0 -4 5
    0 4 5
    0 -4 5
    0 -4 5
    0 -4 -5
    0 -4 5
    0 4 5
    0 4 6
    0 4 6
    0 -4 6
    0 -4 6
    0 -4 -6
    0 4 6
    0 -4 6
    0 -4 6
    0 -4 -6
    0 4 6
    0 4 6
    0 -4 6
    0 -4 6
    0 -4 -7
    0 4 7
    0 -4 7
    0 -4 7
    0 4 7
    0 -4 7
    0 -4 7
    0 -4 -7
    0 4 7
    0 -4 8
    0 4 8
    0 -4 -8
    0 4 8
    0 -4 8
    0 -4 8
    0 4 8
    0 4 8
    0 -4 8
    0 -4 8
    0 4 -9
    0 -4 9
    0 4 9
    0 -4 -9
    0 -4 9
    0 -4 9
    0 4 9
    0 4 9
    0 -4 -9
    0 -4 9
    0 -4 9
    0 -4 10
    0 4 10
    0 -4 10
    0 -4 -10
    0 -4 10
    0 4 -10
    0 4 10
    0 4 10
    0 4 10
    0 -4 10
    0 -4 10
    0 -4 10
    0 -4 -10
    0 -4 10
    0 -4 -10
    0 4 11
    0 -4 11
    0 -4 -11
    0 4 -11
    0 -4 11
    0 4 11
    0 4 11
    0 -4 11
    0 4 11
    0 -4 11
    0 4 11
    0 -4 11
    0 -4 -11
    0 -4 11
    0 4 11
    0 -4 11
    0 -4 -12
    0 4 12
    0 4 -12
    0 -4 12
    0 -4 12
    0 -4 12
    0 4 12
    0 -4 12
    0 -4 12
    0 4 12
    0 -4 12
    0 4 12
    0 4 12
    0 4 12
    0 -4 12
    0 -4 -12
    0 -4 12
    0 4 12
    0 4 13
    0 -4 13
    0 -4 13
    0 -4 13
    0 4 13
    0 4 13
    0 -4 13
    0 -4 13
    0 -4 -13
    0 4 13
    0 4 -13
    0 4 13
    0 -4 -13
    0 -4 13
    0 -4 14
    0 -4 14
    0 4 14
    0 -4 14
    0 4 14
    0 -4 14
    0 -4 -14
    0 4 14
    0 -4 14
    0 4 14
    0 -4 -14
    0 -4 14
    0 4 -14
    0 -4 15
    0 -4 15
    0 -4 15
    0 4 15
    0 -4 -15
    0 -4 15
    0 4 -15
    0 -4 15
    0 4 15
    0 -4 15
    0 -4 16
    0 -4 16
    0 4 16
    0 4 16
    0 -4 16
    0 -4 16
    0 -4 17
    0 -4 17
    0 4 17
    0 -4 17
    0 4 17
    0 4 18
    0 -4 18
    0 -4 -18
    0 -4 18
    0 4 18
    0 4 18
    0 -4 18
    0 -4 -19
    0 -4 19
    0 -4 19
    0 4 19
    0 4 20
    0 -4 20
    0 -4 -20
    0 -5 0
    0 5 0
    0 -5 0
    0 -5 0
    0 -5 1
    0 5 1
    0 -5 1
    0 -5 1
    0 -5 1
    0 -5 1
    0 -5 -1
    0 5 2
    0 -5 2
    0 -5 2
    0 -5 -2
    0 5 3
    0 -5 3
    0 -5 3
    0 -5 -3
    0 5 4
    0 -5 -4
    0 -5 4
    0 -5 4
    0 -5 -4
    0 5 5
    0 -5 -5
    0 -5 5
    0 -5 5
    0 5 5
    0 -5 5
    0 -5 -5
    0 5 5
    0 -5 5
    0 -5 -6
    0 5 6
    0 -5 6
    0 -5 -6
    0 -5 6
    0 5 6
    0 5 6
    0 -5 6
    0 -5 6
    0 5 -7
    0 -5 -7
    0 5 7
    0 -5 7
    0 -5 7
    0 5 7
    0 -5 -7
    0 5 7
    0 -5 7
    0 -5 7
    0 5 -8
    0 -5 -8
    0 5 8
    0 -5 -8
    0 -5 8
    0 -5 8
    0 5 8
    0 -5 8
    0 5 8
    0 -5 -8
    0 -5 8
    0 -5 9
    0 5 9
    0 -5 9
    0 5 -9
    0 -5 -9
    0 5 9
    0 5 9
    0 -5 9
    0 -5 9
    0 -5 9
    0 -5 -9
    0 -5 -9
    0 -5 10
    0 5 10
    0 -5 10
    0 -5 10
    0 -5 10
    0 -5 -10
    0 5 -10
    0 5 10
    0 -5 10
    0 -5 10
    0 -5 10
    0 5 10
    0 -5 -10
    0 -5 10
    0 -5 -10
    0 -5 11
    0 5 11
    0 -5 11
    0 -5 11
    0 -5 11
    0 5 -11
    0 5 11
    0 -5 11
    0 5 11
    0 -5 11
    0 -5 11
    0 -5 11
    0 -5 -11
    0 -5 -11
    0 5 12
    0 -5 12
    0 -5 12
    0 5 12
    0 -5 12
    0 -5 12
    0 -5 12
    0 -5 -12
    0 -5 12
    0 -5 12
    0 -5 13
    0 5 13
    0 -5 13
    0 -5 -13
    0 5 13
    0 -5 13
    0 -5 13
    0 -5 13
    0 -5 14
    0 -5 14
    0 5 14
    0 -5 -14
    0 -5 14
    0 5 14
    0 -5 14
    0 -5 14
    0 -5 15
    0 -5 15
    0 5 15
    0 -5 -15
    0 -5 15
    0 5 15
    0 -5 15
    0 -5 16
    0 -5 -16
    0 5 16
    0 5 16
    0 -5 16
    0 -5 16
    0 -5 17
    0 -5 17
    0 5 17
    0 -5 17
    0 5 18
    0 -5 18
    0 -5 -18
    0 -5 19
    0 5 19
    0 -5 -19
    0 5 20
    0 -5 -20
    0 -6 0
    0 -6 0
    0 -6 0
    0 -6 1
    0 -6 -1
    0 -6 1
    0 6 1
    0 -6 -2
    0 -6 2
    0 -6 2
    0 6 2
    0 -6 -3
    0 -6 3
    0 -6 3
    0 6 3
    0 -6 -3
    0 -6 -4
    0 -6 4
    0 -6 4
    0 6 4
    0 -6 -4
    0 -6 -5
    0 -6 5
    0 -6 5
    0 -6 -5
    0 6 5
    0 -6 -6
    0 -6 6
    0 -6 6
    0 -6 -6
    0 6 6
    0 -6 7
    0 -6 -7
    0 -6 7
    0 6 7
    0 -6 -7
    0 -6 -8
    0 6 8
    0 -6 -8
    0 -6 8
    0 -6 8
    0 -6 9
    0 -6 9
    0 -6 9
    0 6 9
    0 -6 9
    0 -6 -9
    0 -6 -9
    0 -6 10
    0 -6 10
    0 -6 10
    0 -6 10
    0 6 10
    0 -6 10
    0 -6 -10
    0 -6 -10
    0 -6 11
    0 -6 11
    0 -6 11
    0 -6 11
    0 -6 11
    0 6 11
    0 -6 11
    0 -6 -11
    0 -6 -11
    0 -6 12
    0 -6 12
    0 6 12
    0 -6 12
    0 -6 -12
    0 -6 -12
    0 -6 12
    0 -6 12
    0 -6 13
    0 -6 13
    0 -6 13
    0 6 13
    0 -6 -13
    0 -6 13
    0 -6 14
    0 -6 14
    0 -6 14
    0 6 14
    0 -6 -14
    0 -6 15
    0 -6 15
    0 -6 -15
    0 -6 16
    0 -6 -16
    0 -6 17
    0 -6 -17
    0 6 18
    0 -6 18
    0 -6 -18
    0 -6 -19
    0 -6 -20
    0 -7 0
    0 -7 0
    0 -7 -1
    0 -7 -1
    0 -7 -2
    0 -7 2
    0 -7 2
    0 -7 -3
    0 -7 3
    0 -7 3
    0 7 3
    0 -7 -3
    0 -7 -4
    0 -7 4
    0 -7 4
    0 7 4
    0 -7 -4
    0 -7 -5
    0 -7 5
    0 -7 5
    0 7 5
    0 -7 -5
    0 -7 -6
    0 -7 6
    0 -7 6
    0 -7 -6
    0 7 6
    0 -7 -7
    0 7 7
    0 -7 -7
    0 -7 7
    0 -7 7
    0 -7 8
    0 -7 8
    0 -7 8
    0 -7 8
    0 -7 -8
    0 -7 -8
    0 -7 -8
    0 -7 9
    0 -7 9
    0 -7 9
    0 7 9
    0 -7 -9
    0 -7 9
    0 -7 -9
    0 -7 -9
    0 -7 10
    0 -7 10
    0 -7 10
    0 7 10
    0 -7 10
    0 -7 10
    0 -7 -10
    0 -7 -10
    0 -7 11
    0 -7 11
    0 7 11
    0 -7 -11
    0 -7 -11
    0 -7 11
    0 -7 12
    0 -7 12
    0 7 12
    0 -7 -12
    0 -7 -12
    0 -7 12
    0 -7 13
    0 -7 13
    0 7 13
    0 -7 -13
    0 -7 14
    0 7 14
    0 -7 -14
    0 -7 15
    0 -7 -15
    0 -7 16
    0 -7 -16
    0 -7 17
    0 -7 -17
    0 -7 -18
    0 -7 -18
    0 -7 -19
    0 -7 -20
    0 -8 0
    0 -8 -1
    0 -8 -1
    0 -8 -1
    0 -8 -2
    0 -8 -2
    0 -8 -3
    0 -8 3
    0 -8 3
    0 -8 -3
    0 -8 -4
    0 -8 4
    0 -8 4
    0 -8 -4
    0 8 4
    0 -8 -5
    0 -8 5
    0 -8 5
    0 -8 -5
    0 8 5
    0 -8 -6
    0 -8 -6
    0 8 6
    0 -8 6
    0 -8 6
    0 -8 7
    0 -8 7
    0 -8 7
    0 -8 7
    0 -8 -7
    0 -8 -7
    0 -8 -7
    0 -8 7
    0 8 7
    0 -8 8
    0 -8 8
    0 -8 8
    0 -8 8
    0 -8 -8
    0 -8 -8
    0 -8 8
    0 -8 -8
    0 -8 9
    0 -8 9
    0 -8 9
    0 8 9
    0 -8 9
    0 -8 -9
    0 -8 -9
    0 -8 -9
    0 -8 10
    0 -8 10
    0 8 10
    0 -8 10
    0 -8 -10
    0 -8 -10
    0 -8 11
    0 -8 11
    0 8 11
    0 -8 11
    0 -8 -11
    0 -8 -11
    0 -8 11
    0 -8 12
    0 -8 12
    0 8 12
    0 -8 -12
    0 -8 -12
    0 -8 12
    0 8 13
    0 -8 -13
    0 -8 -13
    0 -8 -14
    0 8 14
    0 -8 -15
    0 -8 -16
    0 -8 -17
    0 -8 -17
    0 -8 -18
    0 -8 -18
    0 -8 -19
    0 -8 -20
    0 -9 0
    0 -9 -1
    0 -9 -1
    0 -9 -2
    0 -9 -2
    0 -9 -2
    0 -9 -3
    0 -9 -3
    0 -9 -4
    0 -9 4
    0 -9 4
    0 -9 -4
    0 -9 -5
    0 -9 -5
    0 -9 5
    0 -9 5
    0 -9 6
    0 -9 6
    0 -9 6
    0 -9 6
    0 -9 -6
    0 -9 -6
    0 -9 -6
    0 9 6
    0 -9 6
    0 -9 7
    0 -9 7
    0 -9 7
    0 -9 7
    0 -9 -7
    0 -9 -7
    0 -9 7
    0 -9 -7
    0 -9 8
    0 -9 8
    0 -9 8
    0 -9 8
    0 -9 -8
    0 -9 -8
    0 -9 8
    0 -9 -8
    0 -9 9
    0 -9 9
    0 -9 9
    0 -9 9
    0 -9 -9
    0 -9 -9
    0 -9 -9
    0 -9 10
    0 -9 10
    0 -9 10
    0 -9 -10
    0 -9 -10
    0 -9 11
    0 -9 11
    0 -9 11
    0 9 11
    0 -9 -11
    0 -9 -11
    0 -9 12
    0 -9 12
    0 9 12
    0 -9 -12
    0 -9 -12
    0 9 13
    0 -9 -13
    0 -9 -13
    0 -9 14
    0 -9 -14
    0 -9 -15
    0 -9 -15
    0 -9 -16
    0 -9 -17
    0 -9 -17
    0 -9 -18
    0 -9 -18
    0 -9 -19
    0 -9 -19
    0 -10 0
    0 -10 -1
    0 -10 -2
    0 -10 -2
    0 -10 -3
    0 -10 -3
    0 -10 -3
    0 -10 -3
    0 -10 -4
    0 -10 -4
    0 -10 -4
    0 -10 -4
    0 -10 -4
    0 -10 4
    0 -10 5
    0 -10 -5
    0 -10 -5
    0 -10 -5
    0 -10 5
    0 -10 -5
    0 -10 5
    0 -10 5
    0 -10 6
    0 -10 6
    0 -10 6
    0 -10 -6
    0 -10 -6
    0 -10 -6
    0 -10 -6
    0 -10 -6
    0 -10 6
    0 -10 7
    0 -10 7
    0 -10 7
    0 -10 7
    0 -10 -7
    0 -10 -7
    0 -10 7
    0 -10 -7
    0 -10 8
    0 -10 8
    0 -10 8
    0 -10 -8
    0 -10 -8
    0 -10 -8
    0 -10 9
    0 -10 -9
    0 -10 9
    0 -10 9
    0 -10 -9
    0 -10 -10
    0 -10 10
    0 -10 10
    0 -10 -10
    0 -10 -10
    0 -10 11
    0 -10 -11
    0 -10 -11
    0 -10 11
    0 -10 11
    0 -10 -12
    0 -10 -12
    0 -10 -12
    0 -10 12
    0 -10 12
    0 -10 -13
    0 10 13
    0 -10 -13
    0 -10 -14
    0 -10 -14
    0 -10 -15
    0 -10 -15
    0 -10 -16
    0 -10 -16
    0 -10 -17
    0 -10 -17
    0 -10 -18
    0 -10 -18
    0 -10 -19
    0 -10 -19
    0 -11 0
    0 -11 0
    0 -11 0
    0 -11 -1
    0 -11 -1
    0 -11 -1
    0 -11 1
    0 -11 -1
    0 -11 -1
    0 -11 1
    0 -11 -2
    0 -11 -2
    0 -11 -2
    0 -11 2
    0 -11 2
    0 -11 -2
    0 -11 2
    0 -11 -2
    0 -11 -3
    0 -11 -3
    0 -11 -3
    0 -11 -3
    0 -11 3
    0 -11 3
    0 -11 -3
    0 -11 -4
    0 -11 -4
    0 -11 -4
    0 -11 -4
    0 -11 -4
    0 -11 -4
    0 -11 4
    0 -11 -4
    0 -11 4
    0 -11 -4
    0 -11 -5
    0 -11 -5
    0 -11 5
    0 -11 -5
    0 -11 -5
    0 -11 -5
    0 -11 -5
    0 -11 -5
    0 -11 5
    0 -11 -5
    0 -11 6
    0 -11 -6
    0 -11 -6
    0 -11 -6
    0 -11 -6
    0 -11 -6
    0 -11 -6
    0 -11 -6
    0 -11 6
    0 -11 7
    0 -11 7
    0 -11 7
    0 -11 -7
    0 -11 -7
    0 -11 -7
    0 -11 -7
    0 -11 -7
    0 -11 -7
    0 -11 8
    0 -11 8
    0 -11 8
    0 -11 -8
    0 -11 -8
    0 -11 -8
    0 -11 -8
    0 -11 -8
    0 -11 9
    0 -11 9
    0 -11 9
    0 -11 -9
    0 -11 -9
    0 -11 -9
    0 -11 -9
    0 -11 -9
    0 -11 -10
    0 -11 -10
    0 -11 -10
    0 -11 -10
    0 -11 -10
    0 -11 10
    0 -11 10
    0 -11 11
    0 -11 11
    0 -11 -11
    0 -11 -11
    0 -11 -11
    0 -11 -11
    0 -11 -12
    0 -11 -12
    0 -11 -12
    0 -11 -13
    0 -11 -13
    0 -11 -14
    0 -11 -14
    0 -11 -15
    0 -11 -15
    0 -11 -15
    0 -11 -16
    0 -11 -16
    0 -11 -17
    0 -11 -17
    0 -11 -18
    0 -11 -18
    0 -12 0
    0 -12 0
    0 -12 0
    0 -12 0
    0 -12 0
    0 -12 1
    0 -12 -1
    0 -12 -1
    0 -12 1
    0 -12 -1
    0 -12 1
    0 -12 -1
    0 -12 -1
    0 -12 1
    0 -12 -2
    0 -12 -2
    0 -12 2
    0 -12 -2
    0 -12 -2
    0 -12 -2
    0 -12 2
    0 -12 -3
    0 -12 -3
    0 -12 -3
    0 -12 3
    0 -12 -3
    0 -12 -3
    0 -12 -4
    0 -12 -4
    0 -12 -4
    0 -12 -4
    0 -12 4
    0 -12 -4
    0 -12 -5
    0 -12 -5
    0 -12 5
    0 -12 -5
    0 -12 -5
    0 -12 -5
    0 -12 -5
    0 -12 -6
    0 -12 6
    0 -12 -6
    0 -12 -6
    0 -12 -6
    0 -12 -6
    0 -12 -7
    0 -12 -7
    0 -12 -7
    0 -12 -7
    0 -12 -8
    0 -12 -8
    0 -12 -8
    0 -12 -8
    0 -12 -8
    0 -12 -9
    0 -12 -9
    0 -12 -9
    0 -12 -9
    0 -12 -9
    0 -12 -10
    0 -12 -10
    0 -12 -10
    0 -12 -10
    0 -12 -10
    0 -12 -11
    0 -12 -11
    0 -12 -11
    0 -12 -11
    0 -12 -11
    0 -12 -12
    0 -12 -12
    0 -12 -13
    0 -12 -13
    0 -12 -14
    0 -12 -14
    0 -12 -15
    0 -12 -15
    0 -12 -16
    0 -12 -16
    0 -12 -16
    0 -12 -17
    0 -12 -17
    0 -12 -18
    0 -13 0
    0 -13 0
    0 -13 0
    0 -13 0
    0 -13 1
    0 -13 -1
    0 -13 1
    0 -13 -1
    0 -13 1
    0 -13 -1
    0 -13 -1
    0 -13 -1
    0 -13 1
    0 -13 -2
    0 -13 -2
    0 -13 2
    0 -13 -2
    0 -13 -2
    0 -13 2
    0 -13 -2
    0 -13 -3
    0 -13 -3
    0 -13 3
    0 -13 -3
    0 -13 -3
    0 -13 3
    0 -13 -3
    0 -13 -4
    0 -13 -4
    0 -13 -4
    0 -13 4
    0 -13 -4
    0 -13 -4
    0 -13 -5
    0 -13 -5
    0 -13 -5
    0 -13 -5
    0 -13 -5
    0 -13 6
    0 -13 -6
    0 -13 -6
    0 -13 -6
    0 -13 -7
    0 -13 -7
    0 -13 -7
    0 -13 -7
    0 -13 -8
    0 -13 -8
    0 -13 8
    0 -13 -8
    0 -13 -8
    0 -13 -8
    0 -13 -8
    0 -13 -9
    0 -13 -9
    0 -13 -9
    0 -13 -9
    0 -13 -9
    0 -13 -9
    0 -13 -10
    0 -13 -10
    0 -13 -10
    0 -13 -10
    0 -13 -10
    0 -13 -11
    0 -13 -11
    0 -13 -11
    0 -13 -12
    0 -13 -12
    0 -13 -13
    0 -13 -13
    0 -13 -14
    0 -13 -14
    0 -13 -15
    0 -13 -15
    0 -13 -16
    0 -13 -16
    0 -13 -17
    0 -14 0
    0 -14 0
    0 -14 0
    0 -14 0
    0 -14 0
    0 -14 -1
    0 -14 -1
    0 -14 1
    0 -14 1
    0 -14 -1
    0 -14 1
    0 -14 -1
    0 -14 -1
    0 -14 1
    0 -14 -2
    0 -14 -2
    0 -14 2
    0 -14 -2
    0 -14 -2
    0 -14 -2
    0 -14 2
    0 -14 -3
    0 -14 -3
    0 -14 -3
    0 -14 3
    0 -14 -3
    0 -14 3
    0 -14 -3
    0 -14 -4
    0 -14 -4
    0 -14 4
    0 -14 -4
    0 -14 -4
    0 -14 -4
    0 -14 -5
    0 -14 -5
    0 -14 -5
    0 -14 -5
    0 -14 -5
    0 -14 -6
    0 -14 -6
    0 -14 -6
    0 -14 -7
    0 -14 -7
    0 -14 -8
    0 -14 -8
    0 -14 9
    0 -14 -9
    0 -14 -9
    0 -14 -9
    0 -14 -9
    0 -14 -9
    0 -14 10
    0 -14 -10
    0 -14 -10
    0 -14 11
    0 -14 -11
    0 -14 -11
    0 -14 -11
    0 -14 -12
    0 -14 -12
    0 -14 -13
    0 -14 -13
    0 -14 -14
    0 -14 -14
    0 -14 -15
    0 -14 -15
    0 -14 -16
    0 -14 -16
    0 -14 -17
    0 -15 0
    0 -15 0
    0 -15 0
    0 -15 0
    0 -15 -1
    0 -15 1
    0 -15 -1
    0 -15 1
    0 -15 -1
    0 -15 1
    0 -15 -1
    0 -15 -1
    0 -15 -1
    0 -15 1
    0 -15 -2
    0 -15 -2
    0 -15 2
    0 -15 -2
    0 -15 -2
    0 -15 -2
    0 -15 -2
    0 -15 2
    0 -15 -3
    0 -15 -3
    0 -15 3
    0 -15 -3
    0 -15 -3
    0 -15 -3
    0 -15 3
    0 -15 -3
    0 -15 -4
    0 -15 -4
    0 -15 -4
    0 -15 -4
    0 -15 -4
    0 -15 -4
    0 -15 -5
    0 -15 -5
    0 -15 -5
    0 -15 -5
    0 -15 -5
    0 -15 -6
    0 -15 -6
    0 -15 -6
    0 -15 -6
    0 -15 -6
    0 -15 -7
    0 -15 -7
    0 -15 -7
    0 -15 -8
    0 -15 -8
    0 -15 -9
    0 -15 -9
    0 -15 -9
    0 -15 -10
    0 -15 -10
    0 -15 -10
    0 -15 -10
    0 -15 -11
    0 -15 -11
    0 -15 -11
    0 -15 -12
    0 -15 -12
    0 -15 -13
    0 -15 -13
    0 -15 -14
    0 -15 -14
    0 -15 -15
    0 -15 -15
    0 -15 -16
    0 -16 0
    0 -16 0
    0 -16 0
    0 -16 0
    0 -16 0
    0 -16 -1
    0 -16 -1
    0 -16 1
    0 -16 -1
    0 -16 1
    0 -16 -1
    0 -16 -1
    0 -16 1
    0 -16 -1
    0 -16 -1
    0 -16 -2
    0 -16 -2
    0 -16 -2
    0 -16 2
    0 -16 -2
    0 -16 -2
    0 -16 -2
    0 -16 2
    0 -16 -3
    0 -16 -3
    0 -16 3
    0 -16 -3
    0 -16 -3
    0 -16 -3
    0 -16 3
    0 -16 -4
    0 -16 -4
    0 -16 -4
    0 -16 -4
    0 -16 -4
    0 -16 -5
    0 -16 -5
    0 -16 -5
    0 -16 -5
    0 -16 -5
    0 -16 -6
    0 -16 -6
    0 -16 -6
    0 -16 -6
    0 -16 -6
    0 -16 -7
    0 -16 -7
    0 -16 -7
    0 -16 8
    0 -16 -8
    0 -16 -8
    0 -16 -8
    0 -16 -9
    0 -16 -9
    0 -16 -9
    0 -16 -10
    0 -16 -10
    0 -16 -10
    0 -16 -11
    0 -16 -11
    0 -16 -12
    0 -16 -12
    0 -16 -12
    0 -16 -13
    0 -16 -13
    0 -16 -14
    0 -16 -14
    0 -16 -15
    0 -16 -15
    0 -17 0
    0 -17 0
    0 -17 0
    0 -17 0
    0 -17 1
    0 -17 -1
    0 -17 -1
    0 -17 -1
    0 -17 1
    0 -17 -1
    0 -17 -1
    0 -17 -2
    0 -17 -2
    0 -17 2
    0 -17 -2
    0 -17 -2
    0 -17 2
    0 -17 -2
    0 -17 -2
    0 -17 -3
    0 -17 -3
    0 -17 -3
    0 -17 -3
    0 -17 3
    0 -17 -3
    0 -17 -3
    0 -17 -4
    0 -17 -4
    0 -17 -4
    0 -17 -4
    0 -17 -4
    0 -17 -5
    0 -17 -5
    0 -17 -5
    0 -17 -5
    0 -17 -5
    0 -17 -6
    0 -17 -6
    0 -17 -6
    0 -17 -6
    0 -17 -6
    0 -17 -7
    0 -17 -7
    0 -17 -7
    0 -17 -8
    0 -17 -8
    0 -17 -8
    0 -17 -9
    0 -17 -9
    0 -17 -9
    0 -17 -9
    0 -17 -10
    0 -17 -10
    0 -17 -10
    0 -17 -10
    0 -17 -11
    0 -17 -11
    0 -17 -12
    0 -17 -12
    0 -17 -13
    0 -17 -14
    0 -18 0
    0 -18 0
    0 -18 0
    0 -18 -1
    0 -18 -1
    0 -18 1
    0 -18 -1
    0 -18 1
    0 -18 -1
    0 -18 -1
    0 -18 -2
    0 -18 -2
    0 -18 -2
    0 -18 -2
    0 -18 2
    0 -18 -2
    0 -18 -2
    0 -18 -3
    0 -18 -3
    0 -18 -3
    0 -18 -3
    0 -18 -3
    0 -18 3
    0 -18 -4
    0 -18 -4
    0 -18 -4
    0 -18 -4
    0 -18 -4
    0 -18 -4
    0 -18 -5
    0 -18 -5
    0 -18 -5
    0 -18 -5
    0 -18 -5
    0 -18 -5
    0 -18 -6
    0 -18 -6
    0 -18 -6
    0 -18 -6
    0 -18 -6
    0 -18 -6
    0 -18 -7
    0 -18 -7
    0 -18 -7
    0 -18 -7
    0 -18 -8
    0 -18 -8
    0 -18 -8
    0 -18 -8
    0 -18 -9
    0 -18 -9
    0 -18 -9
    0 -18 -9
    0 -18 -10
    0 -18 -10
    0 -18 -10
    0 -18 -10
    0 -18 -11
    0 -18 -11
    0 18 12
    0 -18 -12
    0 -18 -13
    0 -19 0
    0 -19 -1
    0 -19 -1
    0 -19 -1
    0 -19 -1
    0 -19 1
    0 -19 -2
    0 -19 -2
    0 -19 -2
    0 -19 2
    0 -19 -2
    0 -19 -2
    0 -19 -3
    0 -19 -3
    0 -19 -3
    0 -19 3
    0 -19 -3
    0 -19 -3
    0 -19 -4
    0 -19 -4
    0 -19 -4
    0 -19 -4
    0 -19 -4
    0 -19 -4
    0 -19 -5
    0 -19 -5
    0 -19 -5
    0 -19 -5
    0 -19 -5
    0 -19 -5
    0 -19 -6
    0 -19 -6
    0 -19 -6
    0 -19 -6
    0 -19 -6
    0 -19 -6
    0 -19 -7
    0 -19 -7
    0 -19 -7
    0 -19 -7
    0 -19 -8
    0 -19 -8
    0 -19 -8
    0 -19 -8
    0 -19 -9
    0 -19 -9
    0 -19 -9
    0 -19 -9
    0 -19 -10
    0 -19 -10
    0 -19 -10
    0 -19 -11
    0 -19 -12
    0 19 12
    0 -20 0
    0 -20 1
    0 -20 -1
    0 -20 -1
    0 -20 -2
    0 -20 2
    0 -20 -2
    0 -20 -2
    0 -20 -2
    0 -20 -3
    0 -20 -3
    0 -20 -3
    0 -20 -3
    0 -20 -4
    0 -20 -4
    0 -20 -4
    0 -20 -4
    0 -20 -5
    0 -20 -5
    0 -20 -5
    0 -20 -5
    0 -20 -6
    0 -20 -6
    0 -20 -6
    0 -20 -6
    0 -20 -7
    0 -20 -7
    0 -20 -7
    0 -20 -8
    0 -20 -8
    0 -20 -8
    0 -20 -9
    0 -20 -9
    0 -20 -9
    0 -20 -10
    0 -20 -10
    0 -21 0
    0 -21 -1
    0 -21 1
    0 -21 -2
    0 -21 2
    0 -21 -2
    0 -21 -3
    0 -21 -3
    0 -21 -3
    0 -21 -3
    0 -21 -4
    0 -21 -4
    0 -21 -4
    0 -21 -4
    0 -21 -5
    0 -21 -5
    0 -21 -5
    0 -21 -5
    0 -21 -6
    0 -21 -6
    0 -21 -6
    0 -21 -6
    0 -21 -7
    0 -21 -7
    0 -21 -7
    0 -21 -8
    0 -21 -8
    0 -21 -9
    0 -22 0
    0 -22 1
    0 -22 -1
    0 -22 -2
    0 -22 -2
    0 -22 2
    0 -22 -3
    0 -22 -3
    0 -22 -4
    0 -22 -4
    0 -22 -5
    0 -22 -5
    0 -22 -5
    0 -22 -6
    0 -22 -6
    0 -23 0
    0 -23 -1
    0 -23 1
    0 -23 -2
    0 -23 -3
    -1 0 21
    -1 0 20
    -1 0 20
    -1 0 20
    -1 0 19
    -1 0 19
    -1 0 19
    -1 0 18
    -1 0 18
    -1 0 17
    -1 0 17
    -1 0 16
    -1 0 16
    -1 0 15
    -1 0 15
    -1 0 15
    -1 0 15
    1 0 -15
    -1 0 15
    -1 0 14
    -1 0 14
    -1 0 14
    -1 0 14
    -1 0 14
    1 0 -14
    -1 0 13
    -1 0 13
    -1 0 13
    1 0 -13
    -1 0 13
    -1 0 12
    -1 0 12
    -1 0 12
    -1 0 12
    1 0 -12
    -1 0 11
    -1 0 11
    -1 0 11
    1 0 -11
    -1 0 10
    1 0 -10
    -1 0 10
    -1 0 10
    1 0 -9
    -1 0 9
    -1 0 9
    1 0 -8
    -1 0 8
    -1 0 8
    1 0 -7
    -1 0 7
    1 0 -7
    -1 0 7
    -1 0 7
    1 0 -6
    -1 0 6
    1 0 -6
    -1 0 6
    -1 0 6
    -1 0 6
    -1 0 5
    -1 0 5
    1 0 -5
    -1 0 5
    -1 0 5
    -1 0 4
    -1 0 4
    -1 0 3
    -1 0 3
    1 0 -3
    1 0 -2
    -1 0 2
    -1 0 2
    1 0 -1
    -1 0 1
    -1 0 1
    1 0 0
    -1 0 0
    -1 0 0
    -1 0 -1
    -1 0 -1
    -1 0 -1
    1 0 2
    -1 0 -2
    1 0 2
    1 0 3
    1 0 3
    -1 0 -3
    1 0 3
    1 0 4
    1 0 4
    1 0 4
    1 0 5
    1 0 5
    1 0 5
    1 0 5
    1 0 5
    1 0 5
    1 0 5
    1 0 6
    1 0 6
    1 0 6
    1 0 6
    1 0 6
    1 0 6
    1 0 6
    1 0 7
    1 0 7
    1 0 7
    1 0 7
    1 0 7
    1 0 7
    1 0 8
    1 0 8
    1 0 8
    1 0 8
    1 0 8
    1 0 8
    1 0 8
    1 0 8
    1 0 9
    1 0 9
    1 0 9
    1 0 9
    1 0 9
    1 0 9
    1 0 9
    1 0 9
    1 0 10
    1 0 10
    1 0 10
    1 0 10
    1 0 10
    1 0 10
    1 0 10
    1 0 10
    1 0 10
    1 0 10
    1 0 10
    1 0 11
    1 0 11
    1 0 11
    1 0 11
    1 0 11
    1 0 11
    1 0 11
    1 0 11
    1 0 11
    1 0 11
    1 0 11
    1 0 12
    1 0 12
    1 0 12
    1 0 12
    1 0 12
    1 0 12
    1 0 12
    1 0 12
    1 0 12
    1 0 13
    1 0 13
    1 0 13
    1 0 13
    1 0 13
    1 0 13
    1 0 13
    1 0 14
    -1 0 -14
    1 0 14
    1 0 14
    1 0 14
    1 0 14
    1 0 14
    1 0 14
    1 0 15
    1 0 15
    -1 0 -15
    1 0 15
    1 0 15
    1 0 15
    1 0 15
    1 0 15
    1 0 16
    1 0 16
    1 0 17
    1 0 18
    1 0 18
    1 0 19
    1 0 19
    1 0 20
    -1 1 21
    -1 -1 21
    -1 1 21
    -1 1 20
    -1 -1 20
    -1 1 20
    -1 -1 20
    -1 1 20
    -1 -1 20
    -1 -1 19
    -1 1 19
    -1 1 19
    -1 -1 19
    -1 -1 19
    -1 1 19
    -1 -1 18
    -1 1 18
    -1 -1 18
    -1 1 18
    -1 -1 18
    -1 1 17
    -1 -1 17
    -1 1 17
    -1 -1 17
    -1 -1 16
    -1 1 16
    -1 1 16
    -1 -1 16
    -1 1 16
    1 -1 -15
    1 1 -15
    -1 -1 15
    -1 1 15
    -1 1 15
    -1 -1 15
    -1 -1 15
    -1 1 15
    -1 -1 15
    -1 1 15
    -1 -1 15
    -1 1 15
    1 1 -14
    1 -1 -14
    -1 1 14
    -1 -1 14
    -1 -1 14
    -1 1 14
    -1 -1 14
    -1 1 14
    -1 -1 14
    -1 -1 14
    -1 1 14
    -1 -1 13
    1 -1 -13
    -1 1 13
    1 1 -13
    -1 -1 13
    -1 1 13
    -1 -1 13
    -1 1 13
    -1 -1 13
    -1 1 13
    -1 -1 13
    -1 -1 12
    -1 -1 12
    -1 1 12
    -1 1 12
    -1 1 12
    1 -1 -12
    -1 -1 12
    1 1 -12
    -1 -1 12
    -1 1 12
    -1 1 11
    -1 -1 11
    -1 -1 11
    -1 1 11
    -1 1 11
    -1 -1 11
    1 -1 -11
    1 1 -11
    -1 1 10
    -1 -1 10
    -1 1 10
    -1 -1 10
    1 -1 -10
    1 1 -10
    -1 1 10
    -1 -1 10
    -1 -1 10
    1 1 -9
    1 -1 -9
    -1 -1 9
    -1 1 9
    -1 1 9
    -1 -1 9
    1 -1 -8
    1 1 -8
    1 -1 -8
    -1 1 8
    -1 -1 8
    -1 -1 8
    -1 1 8
    1 -1 -7
    1 -1 -7
    -1 -1 7
    -1 1 7
    1 1 -7
    1 -1 -7
    -1 1 7
    -1 -1 7
    -1 1 7
    -1 -1 7
    1 -1 -6
    1 -1 -6
    -1 1 6
    -1 -1 6
    1 -1 -6
    1 1 -6
    -1 -1 6
    -1 1 6
    -1 -1 6
    -1 1 6
    -1 1 6
    -1 -1 6
    1 -1 -5
    -1 -1 5
    1 1 -5
    1 -1 -5
    -1 -1 5
    -1 -1 5
    -1 1 5
    -1 1 5
    -1 -1 5
    -1 -1 4
    1 -1 -4
    -1 -1 4
    1 1 -3
    1 -1 -3
    -1 -1 3
    1 1 -3
    1 -1 -3
    -1 -1 3
    1 1 -2
    1 -1 -2
    -1 -1 2
    -1 -1 2
    -1 1 2
    -1 -1 2
    1 1 -2
    1 -1 -2
    -1 -1 2
    -1 1 2
    1 1 -1
    1 -1 -1
    -1 1 1
    -1 -1 1
    1 1 -1
    1 -1 -1
    -1 1 1
    -1 -1 1
    1 -1 0
    -1 1 0
    1 1 0
    -1 -1 0
    1 -1 0
    -1 1 0
    -1 -1 0
    1 -1 0
    -1 -1 0
    1 -1 1
    1 -1 1
    1 -1 1
    1 1 1
    1 1 1
    -1 -1 -1
    1 -1 1
    -1 1 -1
    -1 -1 -1
    1 -1 1
    -1 1 -1
    -1 1 -1
    -1 -1 -1
    1 -1 2
    1 1 2
    1 -1 2
    1 -1 2
    1 1 2
    1 1 2
    1 -1 2
    1 -1 2
    1 1 2
    -1 1 -2
    -1 -1 -2
    1 -1 2
    1 -1 3
    1 -1 3
    1 1 3
    1 -1 3
    1 1 3
    1 -1 3
    -1 -1 -3
    1 1 3
    -1 1 -3
    1 -1 3
    1 -1 4
    1 1 4
    1 -1 4
    1 1 4
    1 -1 4
    1 -1 4
    1 1 4
    1 -1 4
    1 1 5
    1 -1 5
    1 -1 5
    1 -1 5
    1 1 5
    1 1 5
    1 -1 5
    1 -1 5
    1 1 5
    1 -1 5
    1 -1 5
    1 1 5
    1 -1 6
    1 1 6
    1 -1 6
    1 -1 6
    1 1 6
    1 -1 6
    1 1 6
    1 -1 6
    1 -1 6
    1 1 6
    1 -1 6
    1 1 6
    1 -1 7
    1 1 7
    1 -1 7
    1 1 7
    1 1 7
    1 -1 7
    1 -1 7
    1 -1 7
    1 1 7
    1 1 7
    1 1 7
    1 -1 7
    1 -1 7
    1 -1 7
    1 1 8
    1 -1 8
    1 1 8
    1 1 8
    1 1 8
    1 -1 8
    1 1 8
    1 -1 8
    1 -1 8
    1 -1 8
    1 1 8
    1 -1 8
    1 -1 8
    1 1 8
    1 1 8
    1 1 9
    1 1 9
    1 1 9
    1 -1 9
    1 -1 9
    1 1 9
    1 -1 9
    1 1 9
    1 -1 9
    1 -1 9
    1 1 9
    1 1 9
    1 -1 9
    1 1 9
    1 -1 9
    1 -1 10
    1 1 10
    1 1 10
    1 -1 10
    1 1 10
    1 -1 10
    1 1 10
    1 1 10
    1 -1 10
    1 1 10
    1 1 10
    1 1 10
    1 -1 10
    1 -1 10
    1 -1 10
    1 1 10
    1 -1 10
    1 -1 10
    1 1 10
    1 -1 10
    1 1 10
    1 1 10
    1 1 11
    1 -1 11
    1 1 11
    1 1 11
    1 -1 11
    1 -1 11
    1 1 11
    1 -1 11
    1 1 11
    1 -1 11
    1 1 11
    1 -1 11
    1 1 11
    1 -1 11
    1 1 11
    1 1 11
    1 -1 11
    1 -1 11
    1 1 11
    1 -1 11
    1 1 11
    1 1 12
    1 -1 12
    1 -1 12
    1 1 12
    1 -1 12
    1 1 12
    1 1 12
    1 1 12
    1 -1 12
    1 -1 12
    1 1 12
    1 -1 12
    1 1 12
    1 -1 12
    1 1 12
    1 1 12
    -1 -1 -12
    1 1 12
    1 -1 12
    1 -1 13
    1 1 13
    -1 1 -13
    1 1 13
    1 -1 13
    1 1 13
    1 -1 13
    1 1 13
    1 1 13
    1 -1 13
    1 -1 13
    1 1 13
    1 -1 13
    -1 -1 -13
    1 1 13
    1 -1 13
    1 1 13
    1 -1 14
    1 1 14
    1 -1 14
    1 1 14
    1 1 14
    1 -1 14
    1 1 14
    1 -1 14
    1 1 14
    1 -1 14
    1 -1 14
    1 1 14
    -1 1 -14
    1 1 14
    -1 -1 -14
    1 -1 14
    1 1 15
    1 -1 15
    1 1 15
    1 -1 15
    1 -1 15
    1 -1 15
    1 1 15
    1 1 15
    1 1 15
    1 -1 15
    1 -1 15
    1 1 15
    1 1 15
    -1 -1 -15
    1 -1 15
    -1 1 -15
    1 1 16
    1 -1 16
    1 1 16
    1 -1 16
    1 -1 16
    1 1 17
    1 -1 17
    1 -1 17
    1 -1 18
    1 1 18
    1 1 18
    1 -1 18
    1 1 19
    1 1 19
    1 -1 19
    1 1 20
    1 -1 20
    -1 -2 21
    -1 2 21
    -1 2 21
    -1 -2 20
    -1 2 20
    -1 2 20
    -1 -2 20
    -1 2 20
    -1 -2 20
    -1 -2 19
    -1 2 19
    -1 -2 19
    -1 2 19
    -1 -2 19
    -1 -2 18
    -1 2 18
    -1 -2 18
    -1 -2 18
    -1 2 18
    1 -2 -17
    -1 -2 17
    -1 -2 17
    -1 2 17
    -1 -2 17
    -1 2 17
    -1 2 16
    -1 -2 16
    1 -2 -16
    -1 2 16
    -1 2 16
    -1 -2 16
    -1 -2 15
    -1 2 15
    -1 -2 15
    -1 2 15
    1 -2 -15
    1 2 -15
    -1 2 15
    -1 -2 15
    -1 2 15
    -1 -2 15
    -1 2 14
    -1 -2 14
    -1 -2 14
    -1 2 14
    -1 2 14
    1 2 -14
    -1 -2 14
    1 -2 -14
    -1 -2 14
    -1 2 14
    -1 -2 14
    -1 -2 13
    -1 2 13
    -1 -2 13
    -1 2 13
    1 -2 -13
    -1 2 13
    -1 -2 13
    1 2 -13
    -1 2 13
    -1 -2 13
    -1 -2 13
    -1 2 12
    -1 -2 12
    -1 2 12
    -1 -2 12
    -1 -2 12
    -1 2 12
    1 2 -12
    1 -2 -12
    -1 2 12
    -1 -2 12
    -1 -2 12
    -1 -2 11
    -1 2 11
    -1 -2 11
    -1 -2 11
    -1 2 11
    -1 2 11
    -1 2 11
    -1 -2 11
    1 -2 -11
    1 2 -11
    -1 -2 10
    -1 2 10
    -1 -2 10
    -1 2 10
    1 -2 -10
    1 2 -10
    -1 -2 10
    -1 2 10
    -1 -2 10
    1 -2 -9
    1 -2 -9
    1 2 -9
    -1 -2 9
    -1 -2 9
    -1 2 9
    -1 2 9
    1 -2 -8
    1 -2 -8
    1 2 -8
    -1 -2 8
    -1 2 8
    -1 -2 8
    -1 2 8
    1 -2 -7
    1 -2 -7
    -1 2 7
    -1 -2 7
    -1 -2 7
    1 -2 -7
    1 2 -7
    -1 -2 7
    -1 -2 7
    -1 2 7
    -1 2 7
    -1 -2 7
    1 -2 -6
    1 -2 -6
    -1 -2 6
    1 -2 -6
    1 2 -6
    -1 -2 6
    -1 -2 6
    -1 2 6
    -1 -2 6
    -1 2 6
    1 -2 -5
    1 -2 -5
    -1 -2 5
    1 -2 -5
    1 2 -5
    -1 -2 5
    -1 2 5
    -1 2 5
    -1 -2 5
    -1 -2 5
    -1 -2 4
    1 -2 -4
    1 2 -4
    -1 2 4
    -1 2 4
    -1 -2 4
    -1 -2 3
    -1 -2 3
    1 2 -3
    1 -2 -3
    1 2 -2
    -1 -2 2
    -1 -2 2
    1 2 -2
    -1 -2 2
    -1 2 2
    1 -2 -2
    -1 2 2
    -1 -2 2
    -1 2 1
    -1 -2 1
    1 2 -1
    1 -2 -1
    -1 -2 1
    -1 2 1
    -1 -2 1
    1 -2 0
    1 -2 0
    -1 -2 0
    -1 2 0
    -1 -2 0
    1 -2 0
    -1 2 0
    -1 -2 0
    1 -2 1
    1 -2 1
    -1 -2 -1
    1 -2 1
    1 2 1
    -1 2 -1
    1 2 1
    1 -2 1
    -1 2 -1
    -1 -2 -1
    1 -2 1
    -1 -2 -1
    1 -2 2
    1 -2 2
    1 -2 2
    1 -2 2
    1 2 2
    1 2 2
    -1 -2 -2
    1 -2 2
    1 -2 2
    1 -2 2
    1 -2 3
    1 -2 3
    1 2 3
    1 -2 3
    1 -2 3
    1 2 3
    1 -2 3
    1 2 3
    1 -2 3
    1 -2 3
    1 2 3
    -1 -2 -3
    1 -2 4
    1 -2 4
    1 2 4
    1 2 4
    1 -2 4
    1 -2 4
    1 -2 4
    1 2 4
    1 -2 4
    1 -2 4
    1 2 4
    1 -2 5
    1 2 5
    1 -2 5
    1 2 5
    1 2 5
    1 -2 5
    1 -2 5
    1 -2 5
    1 -2 5
    1 2 5
    1 -2 5
    1 2 5
    1 2 6
    1 -2 6
    1 2 6
    1 2 6
    1 -2 6
    1 -2 6
    1 -2 6
    1 2 6
    1 -2 6
    1 -2 6
    1 2 6
    1 2 7
    1 -2 7
    1 2 7
    1 -2 7
    1 -2 7
    1 2 7
    1 -2 7
    1 2 7
    1 -2 7
    1 -2 7
    1 2 7
    1 -2 7
    1 2 7
    1 2 8
    1 -2 8
    1 -2 8
    1 2 8
    1 -2 8
    1 2 8
    1 2 8
    1 -2 8
    1 -2 8
    1 2 8
    1 -2 8
    1 -2 8
    1 2 8
    1 2 9
    1 -2 9
    1 -2 9
    1 2 9
    1 2 9
    1 2 9
    1 -2 9
    1 2 9
    1 -2 9
    1 -2 9
    1 -2 9
    1 2 9
    1 2 9
    1 2 9
    1 -2 9
    1 -2 10
    1 -2 10
    1 2 10
    1 2 10
    1 -2 10
    1 2 10
    1 2 10
    1 -2 10
    1 -2 10
    1 -2 10
    1 2 10
    1 -2 10
    1 2 10
    1 2 10
    1 2 10
    1 -2 10
    1 2 10
    1 2 10
    1 -2 10
    1 2 10
    1 -2 10
    1 -2 11
    1 -2 11
    1 2 11
    1 2 11
    1 2 11
    1 2 11
    1 2 11
    1 -2 11
    1 -2 11
    1 -2 11
    1 2 11
    1 -2 11
    1 -2 11
    1 2 11
    1 -2 11
    1 2 11
    1 -2 11
    1 2 11
    1 2 11
    -1 -2 -11
    1 2 11
    1 -2 12
    1 2 12
    1 2 12
    1 -2 12
    1 -2 12
    1 2 12
    1 2 12
    1 -2 12
    1 2 12
    1 -2 12
    1 2 12
    -1 -2 -12
    1 -2 12
    1 2 12
    1 -2 12
    -1 2 -13
    1 -2 13
    -1 -2 -13
    1 2 13
    1 -2 13
    1 2 13
    1 -2 13
    1 -2 13
    1 2 13
    1 -2 13
    1 2 13
    1 2 13
    1 -2 13
    -1 -2 -13
    1 -2 13
    1 2 13
    -1 -2 -14
    -1 2 -14
    1 -2 14
    1 2 14
    1 -2 14
    1 2 14
    1 2 14
    1 -2 14
    1 -2 14
    1 -2 14
    1 2 14
    1 2 14
    1 -2 14
    1 2 14
    -1 -2 -14
    1 2 14
    1 -2 14
    1 -2 15
    1 2 15
    -1 -2 -15
    1 -2 15
    -1 2 -15
    1 2 15
    -1 -2 -15
    1 -2 15
    1 -2 16
    1 2 16
    1 -2 16
    1 2 16
    1 -2 16
    1 -2 17
    1 -2 17
    1 2 17
    1 -2 18
    1 2 18
    1 -2 18
    1 2 19
    1 -2 19
    1 2 19
    1 -2 20
    1 2 20
    -1 3 21
    -1 -3 21
    -1 3 20
    -1 3 20
    -1 -3 20
    1 -3 -19
    -1 -3 19
    -1 -3 19
    -1 3 19
    -1 -3 19
    -1 3 19
    1 -3 -18
    -1 -3 18
    -1 -3 18
    -1 3 18
    -1 -3 18
    -1 3 18
    1 -3 -17
    -1 -3 17
    -1 -3 17
    -1 3 17
    -1 -3 17
    -1 3 17
    -1 -3 16
    -1 3 16
    -1 -3 16
    1 -3 -16
    -1 3 16
    -1 -3 16
    -1 3 16
    1 3 -15
    -1 3 15
    1 -3 -15
    -1 -3 15
    -1 3 15
    -1 -3 15
    -1 -3 15
    -1 3 15
    -1 -3 15
    -1 3 15
    -1 3 14
    1 3 -14
    1 -3 -14
    -1 -3 14
    -1 3 14
    -1 -3 14
    -1 -3 14
    -1 3 14
    -1 3 14
    -1 -3 14
    1 -3 -13
    1 3 -13
    -1 3 13
    -1 -3 13
    -1 3 13
    -1 -3 13
    -1 -3 13
    -1 -3 13
    -1 3 13
    -1 3 13
    -1 -3 13
    -1 3 12
    1 3 -12
    1 -3 -12
    -1 -3 12
    -1 3 12
    -1 -3 12
    -1 -3 12
    -1 -3 12
    -1 3 12
    -1 3 12
    -1 -3 12
    1 3 -11
    -1 3 11
    1 -3 -11
    -1 -3 11
    -1 -3 11
    -1 3 11
    -1 -3 11
    -1 3 11
    -1 -3 11
    -1 3 11
    -1 -3 11
    -1 -3 10
    -1 -3 10
    -1 -3 10
    -1 3 10
    -1 3 10
    -1 -3 10
    1 -3 -10
    -1 -3 10
    1 3 -10
    1 -3 -10
    1 -3 -9
    1 3 -9
    1 -3 -9
    -1 -3 9
    -1 3 9
    -1 -3 9
    -1 3 9
    1 -3 -8
    1 3 -8
    1 -3 -8
    -1 -3 8
    -1 3 8
    -1 -3 8
    -1 3 8
    1 -3 -8
    1 -3 -7
    1 -3 -7
    -1 -3 7
    1 3 -7
    1 -3 -7
    -1 -3 7
    -1 3 7
    -1 -3 7
    -1 3 7
    -1 -3 7
    1 -3 -6
    1 -3 -6
    -1 -3 6
    1 3 -6
    1 -3 -6
    -1 3 6
    -1 3 6
    -1 -3 6
    -1 -3 6
    -1 -3 6
    1 -3 -5
    1 -3 -5
    -1 -3 5
    1 -3 -5
    1 3 -5
    -1 3 5
    -1 -3 5
    -1 3 5
    -1 -3 5
    -1 -3 5
    1 -3 -4
    -1 -3 4
    1 -3 -4
    1 3 -4
    -1 -3 4
    -1 3 4
    -1 -3 4
    -1 -3 4
    -1 3 4
    1 -3 -3
    -1 -3 3
    -1 -3 3
    1 -3 -3
    1 3 -3
    1 -3 -2
    1 -3 -2
    -1 -3 2
    1 3 -2
    1 -3 -2
    -1 3 2
    -1 -3 2
    -1 3 2
    1 -3 -1
    -1 3 1
    1 3 -1
    1 -3 -1
    -1 -3 1
    -1 -3 1
    -1 3 1
    -1 -3 1
    1 -3 0
    1 -3 0
    1 -3 0
    -1 -3 0
    -1 3 0
    -1 -3 0
    -1 -3 0
    -1 3 0
    1 -3 1
    1 -3 1
    -1 -3 -1
    1 3 1
    1 -3 1
    -1 3 -1
    1 -3 1
    1 3 1
    -1 3 -1
    -1 -3 -1
    1 -3 1
    -1 -3 -1
    1 -3 2
    1 -3 2
    1 -3 2
    1 3 2
    1 -3 2
    1 3 2
    1 -3 2
    -1 -3 -2
    1 -3 3
    1 -3 3
    1 3 3
    1 3 3
    1 -3 3
    1 3 3
    -1 -3 -3
    1 -3 3
    1 -3 3
    1 -3 3
    1 3 3
    1 3 4
    1 -3 4
    1 3 4
    1 3 4
    1 -3 4
    1 -3 4
    1 -3 4
    1 3 4
    1 -3 4
    1 -3 4
    1 3 4
    1 3 5
    1 -3 5
    1 -3 5
    1 -3 5
    1 3 5
    1 3 5
    1 -3 5
    1 3 5
    1 -3 5
    1 3 5
    1 -3 5
    1 -3 6
    1 -3 6
    1 -3 6
    1 -3 6
    1 3 6
    1 3 6
    1 -3 6
    1 3 6
    1 -3 6
    1 3 6
    1 3 7
    1 -3 7
    1 3 7
    1 -3 7
    1 -3 7
    1 3 7
    1 3 7
    1 -3 7
    1 -3 7
    1 3 7
    1 -3 7
    1 -3 7
    1 3 7
    1 3 8
    1 -3 8
    1 3 8
    1 -3 8
    1 3 8
    1 -3 8
    1 -3 8
    1 3 8
    1 3 8
    1 -3 8
    1 3 8
    1 -3 8
    1 -3 8
    1 3 9
    1 -3 9
    1 3 9
    1 -3 9
    1 3 9
    1 -3 9
    1 3 9
    1 -3 9
    1 -3 9
    1 3 9
    1 -3 9
    1 3 9
    1 -3 9
    1 -3 9
    1 3 9
    -1 -3 -9
    1 -3 9
    1 3 10
    1 3 10
    1 -3 10
    1 -3 10
    1 -3 10
    1 -3 10
    1 3 10
    1 -3 10
    1 3 10
    1 3 10
    1 3 10
    1 -3 10
    1 -3 10
    1 -3 10
    1 -3 10
    1 3 10
    1 3 10
    1 3 10
    1 3 10
    -1 -3 -10
    1 3 10
    1 3 11
    1 3 11
    1 -3 11
    1 -3 11
    1 3 11
    1 -3 11
    1 3 11
    1 -3 11
    1 -3 11
    1 3 11
    1 3 11
    1 -3 11
    1 -3 11
    1 -3 11
    1 3 11
    1 3 11
    1 3 11
    1 -3 11
    1 3 11
    1 -3 11
    -1 -3 -11
    1 3 11
    1 -3 12
    1 3 12
    1 3 12
    1 -3 12
    1 -3 12
    1 3 12
    1 3 12
    1 -3 12
    1 3 12
    1 -3 12
    -1 -3 -12
    1 3 12
    1 -3 12
    1 3 12
    1 -3 12
    -1 3 -13
    -1 -3 -13
    1 3 13
    1 -3 13
    1 3 13
    1 -3 13
    1 -3 13
    1 -3 13
    1 3 13
    1 3 13
    1 3 13
    1 -3 13
    1 3 13
    1 -3 13
    -1 -3 -13
    1 -3 13
    1 3 13
    -1 3 -14
    1 -3 14
    -1 -3 -14
    1 3 14
    1 -3 14
    1 3 14
    1 3 14
    1 -3 14
    1 -3 14
    1 3 14
    1 3 14
    1 -3 14
    1 -3 14
    1 3 14
    -1 -3 -14
    1 -3 14
    1 3 14
    1 3 15
    -1 -3 -15
    1 -3 15
    1 3 15
    1 -3 15
    1 -3 15
    1 -3 16
    1 3 16
    -1 -3 -16
    1 -3 16
    1 -3 16
    1 3 16
    1 -3 16
    1 -3 17
    1 -3 17
    1 3 17
    1 -3 18
    1 3 18
    1 3 19
    1 3 19
    1 3 20
    1 -3 20
    1 3 20
    -1 -4 21
    -1 4 21
    -1 4 20
    -1 -4 20
    1 -4 -20
    -1 -4 19
    -1 -4 19
    -1 -4 19
    -1 4 19
    1 -4 -19
    -1 -4 18
    -1 4 18
    -1 -4 18
    -1 4 18
    -1 -4 18
    1 -4 -18
    -1 -4 17
    -1 -4 17
    -1 4 17
    -1 -4 17
    -1 4 17
    1 -4 -17
    -1 -4 16
    1 -4 -16
    -1 4 16
    -1 -4 16
    -1 -4 16
    -1 4 16
    -1 -4 15
    -1 -4 15
    -1 4 15
    -1 4 15
    1 4 -15
    -1 -4 15
    -1 -4 15
    -1 4 14
    -1 -4 14
    -1 4 14
    -1 -4 14
    1 4 -14
    1 -4 -14
    -1 -4 14
    -1 4 14
    -1 -4 14
    -1 -4 14
    -1 -4 13
    -1 4 13
    -1 4 13
    -1 -4 13
    -1 -4 13
    1 4 -13
    -1 4 13
    1 -4 -13
    -1 -4 13
    -1 -4 12
    -1 -4 12
    -1 4 12
    -1 4 12
    -1 -4 12
    1 4 -12
    1 -4 -12
    -1 4 12
    -1 -4 12
    -1 -4 12
    -1 -4 11
    1 4 -11
    1 -4 -11
    -1 -4 11
    -1 4 11
    -1 4 11
    -1 4 11
    -1 -4 11
    -1 -4 11
    1 -4 -11
    -1 -4 11
    1 -4 -11
    -1 -4 10
    -1 4 10
    -1 -4 10
    -1 -4 10
    -1 -4 10
    -1 4 10
    -1 -4 10
    -1 4 10
    1 -4 -10
    -1 -4 10
    1 -4 -10
    1 4 -10
    1 -4 -10
    1 -4 -9
    1 4 -9
    1 -4 -9
    -1 -4 9
    -1 4 9
    -1 -4 9
    -1 4 9
    1 4 -8
    1 -4 -8
    1 -4 -8
    -1 -4 8
    -1 4 8
    -1 -4 8
    -1 4 8
    1 -4 -8
    1 -4 -7
    1 -4 -7
    1 4 -7
    -1 -4 7
    -1 -4 7
    -1 4 7
    1 -4 -7
    -1 -4 7
    -1 4 7
    -1 -4 7
    1 -4 -6
    1 4 -6
    1 -4 -6
    -1 -4 6
    -1 -4 6
    -1 4 6
    -1 -4 6
    -1 4 6
    -1 -4 6
    1 -4 -6
    1 -4 -5
    1 -4 -5
    1 4 -5
    1 -4 -5
    -1 -4 5
    -1 -4 5
    -1 -4 5
    -1 4 5
    -1 -4 5
    -1 4 5
    1 -4 -4
    1 -4 -4
    1 4 -4
    1 -4 -4
    -1 -4 4
    -1 -4 4
    -1 -4 4
    -1 4 4
    -1 -4 4
    -1 4 4
    1 -4 -3
    1 4 -3
    1 -4 -3
    -1 -4 3
    -1 -4 3
    1 -4 -3
    1 -4 -2
    1 4 -2
    1 -4 -2
    1 -4 -2
    -1 4 2
    -1 -4 2
    -1 4 1
    -1 -4 1
    1 -4 -1
    1 4 -1
    1 -4 -1
    1 -4 -1
    1 -4 -1
    -1 -4 1
    -1 4 1
    -1 -4 1
    1 -4 0
    1 -4 0
    -1 4 0
    -1 -4 0
    1 -4 0
    1 -4 0
    -1 -4 0
    -1 -4 0
    -1 4 0
    1 -4 1
    1 -4 1
    -1 4 -1
    1 4 1
    1 -4 1
    -1 -4 -1
    1 4 1
    1 -4 1
    1 -4 1
    1 -4 1
    -1 -4 -1
    -1 -4 -1
    -1 4 -1
    1 -4 2
    1 4 2
    1 -4 2
    1 4 2
    -1 4 -2
    -1 -4 -2
    1 4 2
    1 -4 2
    1 -4 2
    -1 -4 -2
    -1 4 -2
    -1 -4 -2
    1 -4 2
    1 -4 3
    1 4 3
    1 4 3
    1 -4 3
    1 4 3
    1 -4 3
    1 -4 3
    1 4 3
    1 -4 3
    1 4 3
    -1 -4 -3
    1 -4 3
    1 -4 3
    1 4 4
    1 -4 4
    1 4 4
    1 -4 4
    1 4 4
    1 -4 4
    1 -4 4
    1 -4 4
    1 4 4
    1 -4 4
    1 4 4
    1 4 5
    1 -4 5
    1 4 5
    1 -4 5
    1 4 5
    1 -4 5
    1 -4 5
    1 4 5
    1 4 5
    1 -4 5
    1 -4 5
    1 4 6
    1 4 6
    1 -4 6
    1 -4 6
    1 4 6
    1 -4 6
    1 -4 6
    1 4 6
    1 -4 6
    1 -4 6
    1 4 6
    1 4 7
    1 -4 7
    1 -4 7
    1 4 7
    1 -4 7
    1 4 7
    1 4 7
    1 -4 7
    1 -4 7
    1 4 7
    1 -4 7
    1 4 7
    1 -4 7
    1 4 8
    1 -4 8
    1 4 8
    1 -4 8
    1 -4 8
    1 4 8
    1 -4 8
    1 4 8
    1 -4 8
    1 4 8
    1 -4 8
    1 4 8
    1 -4 8
    1 -4 9
    1 -4 9
    1 4 9
    1 4 9
    1 -4 9
    1 -4 9
    1 4 9
    1 -4 9
    1 4 9
    1 -4 9
    1 -4 9
    1 -4 9
    1 4 9
    1 4 9
    1 -4 9
    1 4 9
    -1 -4 -9
    1 4 9
    -1 -4 -9
    1 -4 10
    1 4 10
    1 -4 10
    1 4 10
    1 4 10
    1 -4 10
    1 -4 10
    1 -4 10
    1 4 10
    1 4 10
    1 -4 10
    1 4 10
    1 -4 10
    1 -4 10
    1 4 10
    1 -4 10
    1 4 10
    -1 -4 -10
    1 4 10
    -1 -4 -10
    1 -4 11
    1 4 11
    1 -4 11
    1 4 11
    1 4 11
    1 -4 11
    1 4 11
    1 -4 11
    1 4 11
    1 -4 11
    1 -4 11
    1 -4 11
    1 4 11
    1 4 11
    1 4 11
    1 -4 11
    1 4 11
    1 -4 11
    -1 -4 -11
    1 4 11
    1 -4 12
    1 4 12
    1 4 12
    1 -4 12
    1 4 12
    1 -4 12
    1 -4 12
    1 4 12
    1 4 12
    1 -4 12
    1 4 12
    1 -4 12
    -1 -4 -12
    1 4 12
    1 -4 12
    1 -4 13
    -1 4 -13
    -1 -4 -13
    1 4 13
    1 4 13
    1 -4 13
    1 -4 13
    1 4 13
    1 4 13
    1 -4 13
    1 4 13
    1 -4 13
    -1 -4 -13
    1 -4 13
    1 4 13
    1 4 13
    1 -4 13
    1 4 14
    -1 4 -14
    -1 -4 -14
    1 -4 14
    1 -4 14
    1 4 14
    1 -4 14
    1 -4 14
    1 4 14
    1 4 14
    1 -4 14
    -1 -4 -14
    1 4 14
    1 -4 14
    1 -4 14
    1 4 14
    1 -4 14
    1 4 14
    1 -4 15
    -1 -4 -15
    1 -4 15
    1 4 15
    1 4 15
    1 -4 15
    1 -4 15
    1 -4 16
    -1 -4 -16
    1 -4 16
    1 4 16
    1 -4 16
    1 -4 16
    1 -4 17
    1 -4 17
    -1 -4 -17
    1 4 17
    1 -4 18
    1 4 18
    -1 -4 -19
    1 4 19
    1 4 19
    1 -4 19
    1 4 20
    1 -5 -20
    -1 -5 20
    1 -5 -19
    -1 -5 19
    -1 -5 18
    1 -5 -18
    -1 -5 18
    1 -5 -17
    -1 -5 17
    -1 -5 17
    -1 -5 17
    1 -5 -16
    -1 -5 16
    -1 -5 16
    -1 -5 16
    -1 5 16
    -1 -5 15
    -1 -5 15
    -1 -5 15
    -1 5 15
    -1 -5 14
    -1 -5 14
    -1 5 14
    -1 -5 14
    -1 -5 13
    -1 5 13
    -1 -5 13
    1 -5 -13
    -1 -5 13
    -1 -5 12
    -1 -5 12
    -1 -5 12
    -1 5 12
    -1 -5 12
    -1 -5 12
    1 -5 -12
    1 -5 -12
    -1 -5 11
    -1 -5 11
    -1 -5 11
    1 5 -11
    -1 -5 11
    -1 -5 11
    -1 -5 11
    1 -5 -11
    1 -5 -11
    -1 5 10
    -1 -5 10
    -1 -5 10
    -1 -5 10
    -1 -5 10
    1 5 -10
    1 -5 -10
    -1 -5 10
    -1 5 10
    -1 -5 10
    -1 5 10
    1 -5 -10
    1 -5 -10
    -1 -5 9
    -1 -5 9
    -1 -5 9
    -1 -5 9
    -1 -5 9
    -1 -5 9
    -1 5 9
    -1 -5 9
    -1 5 9
    1 -5 -9
    1 -5 -9
    1 5 -9
    1 -5 -9
    1 -5 -9
    1 5 -8
    1 -5 -8
    1 -5 -8
    -1 -5 8
    -1 -5 8
    -1 -5 8
    -1 5 8
    -1 -5 8
    -1 5 8
    1 -5 -8
    1 5 -7
    1 -5 -7
    1 -5 -7
    -1 -5 7
    -1 -5 7
    -1 -5 7
    -1 5 7
    -1 -5 7
    -1 5 7
    1 -5 -7
    1 5 -6
    1 -5 -6
    1 -5 -6
    1 -5 -6
    -1 -5 6
    -1 -5 6
    -1 -5 6
    -1 -5 6
    -1 5 6
    -1 5 6
    1 -5 -6
    1 5 -5
    1 -5 -5
    1 -5 -5
    -1 -5 5
    -1 -5 5
    -1 5 5
    -1 -5 5
    -1 5 5
    -1 -5 5
    1 -5 -5
    1 5 -4
    1 -5 -4
    1 -5 -4
    -1 -5 4
    -1 -5 4
    -1 -5 4
    -1 -5 4
    1 -5 -3
    1 -5 -3
    -1 -5 3
    -1 -5 3
    1 -5 -2
    1 -5 -2
    1 -5 -2
    -1 -5 2
    1 -5 -1
    1 -5 -1
    1 -5 -1
    -1 -5 1
    1 -5 0
    1 -5 0
    1 -5 0
    1 -5 0
    1 -5 0
    -1 -5 0
    1 5 1
    1 -5 1
    1 -5 1
    1 -5 1
    -1 -5 -1
    1 -5 1
    1 5 2
    1 -5 2
    1 -5 2
    1 -5 2
    -1 -5 -2
    1 -5 3
    1 -5 3
    1 -5 3
    1 5 3
    1 -5 3
    1 -5 3
    -1 -5 -3
    1 -5 4
    1 -5 4
    1 5 4
    1 5 4
    1 5 4
    1 -5 4
    1 -5 4
    1 -5 4
    1 5 4
    1 5 4
    1 -5 4
    1 -5 5
    1 5 5
    1 5 5
    1 -5 5
    1 5 5
    1 -5 5
    1 -5 5
    1 -5 5
    1 5 5
    1 5 5
    1 -5 5
    1 5 6
    1 -5 6
    1 -5 6
    1 5 6
    1 5 6
    1 -5 6
    1 -5 6
    1 5 6
    1 -5 6
    1 -5 6
    1 5 6
    1 -5 7
    1 -5 7
    1 5 7
    1 5 7
    1 5 7
    1 -5 7
    1 -5 7
    1 -5 7
    1 5 7
    1 -5 7
    1 5 7
    1 -5 8
    1 5 8
    1 5 8
    1 -5 8
    1 -5 8
    1 -5 8
    1 5 8
    1 -5 8
    1 5 8
    1 5 8
    1 -5 8
    1 -5 9
    1 5 9
    1 -5 9
    1 -5 9
    1 5 9
    1 5 9
    1 -5 9
    1 -5 9
    1 -5 9
    1 -5 9
    1 5 9
    1 -5 9
    1 5 9
    -1 -5 -9
    1 5 9
    -1 -5 -9
    1 -5 10
    1 5 10
    1 -5 10
    1 -5 10
    1 -5 10
    1 5 10
    1 -5 10
    1 5 10
    1 -5 10
    -1 -5 -10
    1 5 10
    -1 -5 -10
    1 -5 11
    1 -5 11
    1 5 11
    1 -5 11
    1 -5 11
    1 5 11
    1 -5 11
    1 -5 11
    -1 -5 -11
    1 5 11
    -1 -5 -11
    1 5 12
    1 -5 12
    1 -5 12
    1 5 12
    1 5 12
    1 -5 12
    -1 -5 -12
    1 5 12
    1 -5 12
    1 -5 13
    1 5 13
    1 -5 13
    1 5 13
    1 5 13
    1 -5 13
    -1 -5 -13
    1 5 13
    1 -5 13
    1 -5 14
    1 5 14
    1 -5 14
    1 5 14
    1 -5 14
    1 5 14
    1 5 14
    -1 -5 -14
    1 -5 14
    1 5 14
    1 -5 14
    1 -5 15
    1 5 15
    1 -5 15
    -1 -5 -15
    1 5 15
    1 -5 15
    1 5 15
    1 5 16
    -1 -5 -16
    1 -5 16
    1 -5 16
    1 5 17
    -1 -5 -17
    1 5 18
    -1 -5 -18
    -1 -5 -19
    1 5 19
    1 5 19
    -1 -5 -20
    1 5 20
    1 -6 -20
    -1 -6 20
    1 -6 -19
    -1 -6 19
    1 -6 -18
    -1 -6 18
    1 -6 -17
    -1 -6 17
    1 -6 -16
    -1 -6 16
    -1 -6 16
    1 -6 -15
    -1 -6 15
    -1 -6 15
    1 -6 -14
    -1 -6 14
    -1 -6 14
    1 -6 -13
    -1 -6 13
    -1 -6 13
    -1 -6 12
    1 -6 -12
    1 -6 -12
    -1 -6 12
    -1 -6 12
    -1 -6 11
    1 -6 -11
    1 -6 -11
    -1 6 11
    -1 -6 11
    -1 -6 11
    -1 -6 10
    -1 -6 10
    -1 -6 10
    -1 6 10
    1 -6 -10
    1 -6 -10
    -1 -6 9
    -1 -6 9
    1 -6 -9
    -1 -6 9
    -1 -6 9
    1 -6 -9
    1 -6 -9
    1 -6 -8
    -1 -6 8
    -1 -6 8
    1 -6 -8
    1 -6 -7
    -1 -6 7
    -1 -6 7
    1 -6 -7
    1 -6 -6
    -1 -6 6
    -1 -6 6
    1 -6 -6
    1 -6 -6
    1 -6 -5
    -1 -6 5
    -1 -6 5
    1 -6 -5
    1 -6 -5
    1 -6 -4
    -1 -6 4
    -1 -6 4
    1 -6 -4
    1 -6 -3
    1 -6 -3
    1 -6 -2
    -1 -6 2
    1 -6 -2
    1 -6 -2
    1 -6 -1
    -1 -6 1
    1 -6 -1
    1 -6 0
    -1 -6 0
    1 -6 0
    1 -6 0
    -1 -6 -1
    1 -6 1
    1 -6 1
    1 6 1
    1 -6 1
    -1 -6 -2
    1 -6 2
    1 -6 2
    1 6 2
    1 -6 2
    -1 -6 -3
    1 -6 3
    1 -6 3
    1 6 3
    1 -6 4
    -1 -6 -4
    1 -6 4
    1 6 4
    1 -6 5
    1 -6 5
    1 6 5
    -1 -6 -5
    1 -6 6
    1 -6 6
    1 6 6
    1 -6 7
    1 6 7
    1 -6 7
    1 -6 8
    1 -6 8
    1 -6 8
    1 6 8
    1 -6 8
    -1 -6 -8
    1 6 8
    -1 -6 -8
    1 -6 9
    1 -6 9
    1 -6 9
    1 6 9
    1 -6 9
    -1 -6 -9
    1 6 9
    -1 -6 -9
    1 -6 10
    1 -6 10
    1 -6 10
    1 6 10
    1 -6 10
    -1 -6 -10
    -1 -6 -10
    1 6 10
    1 -6 11
    1 -6 11
    1 -6 11
    1 -6 11
    1 6 11
    -1 -6 -11
    -1 -6 -11
    1 6 11
    -1 -6 -11
    1 6 12
    1 -6 12
    1 -6 12
    -1 -6 -12
    1 -6 12
    1 6 13
    1 6 13
    1 -6 13
    1 -6 13
    -1 -6 -13
    1 6 13
    1 -6 13
    1 6 14
    1 6 14
    1 -6 14
    1 6 14
    -1 -6 -14
    1 -6 14
    1 6 14
    1 -6 14
    1 -6 15
    1 6 15
    -1 -6 -15
    1 6 15
    -1 -6 -16
    1 6 16
    1 -6 16
    -1 -6 -17
    1 6 17
    -1 -6 -18
    -1 -6 -19
    1 6 19
    -1 -6 -20
    1 -7 -20
    -1 -7 20
    1 -7 -19
    -1 -7 19
    1 -7 -18
    -1 -7 18
    1 -7 -17
    -1 -7 17
    1 -7 -16
    -1 -7 16
    1 -7 -16
    -1 -7 16
    1 -7 -15
    1 -7 -15
    -1 -7 15
    -1 -7 15
    1 -7 -14
    -1 -7 14
    -1 -7 14
    -1 -7 13
    1 -7 -13
    1 -7 -13
    -1 -7 13
    -1 -7 13
    -1 -7 12
    1 -7 -12
    1 -7 -12
    -1 -7 12
    -1 -7 12
    -1 -7 11
    -1 -7 11
    -1 -7 11
    -1 -7 11
    1 -7 -11
    1 -7 -11
    -1 -7 10
    -1 -7 10
    -1 -7 10
    1 -7 -10
    1 -7 -10
    1 -7 -10
    -1 -7 9
    -1 -7 9
    -1 -7 9
    -1 -7 9
    1 -7 -9
    1 -7 -9
    1 -7 -9
    -1 -7 8
    -1 -7 8
    -1 -7 8
    -1 -7 8
    1 -7 -8
    -1 -7 8
    -1 -7 8
    1 -7 -8
    1 -7 -8
    -1 -7 8
    1 -7 -7
    -1 -7 7
    -1 -7 7
    1 -7 -7
    1 -7 -6
    -1 -7 6
    -1 -7 6
    1 -7 -6
    1 -7 -5
    -1 -7 5
    -1 -7 5
    1 -7 -5
    1 -7 -5
    1 -7 -4
    -1 -7 4
    -1 -7 4
    1 -7 -4
    1 -7 -4
    1 -7 -3
    1 -7 -3
    1 -7 -3
    1 -7 -3
    1 -7 -2
    -1 -7 2
    1 -7 -2
    1 -7 -2
    1 -7 -1
    -1 -7 1
    1 -7 -1
    1 -7 -1
    -1 -7 0
    1 -7 0
    -1 -7 -1
    1 -7 1
    1 -7 1
    1 7 1
    1 -7 1
    -1 -7 -2
    1 -7 2
    1 -7 2
    1 7 2
    -1 -7 -2
    -1 -7 -3
    1 -7 3
    1 -7 3
    -1 -7 -3
    1 7 3
    -1 -7 -4
    1 -7 4
    1 -7 4
    -1 -7 -4
    1 7 4
    -1 -7 -5
    1 -7 5
    1 -7 5
    -1 -7 -5
    1 7 5
    -1 -7 -6
    -1 -7 -6
    -1 -7 -6
    1 -7 6
    1 -7 6
    1 -7 7
    1 -7 7
    1 7 7
    -1 -7 -7
    1 -7 7
    -1 -7 -7
    1 7 7
    -1 -7 -7
    1 -7 8
    1 -7 8
    1 -7 8
    1 7 8
    -1 -7 -8
    -1 -7 -8
    1 7 8
    -1 -7 -8
    1 -7 9
    1 -7 9
    1 -7 9
    1 7 9
    -1 -7 -9
    1 -7 9
    -1 -7 -9
    1 7 9
    -1 -7 -9
    1 -7 10
    1 -7 10
    1 -7 10
    1 7 10
    -1 -7 -10
    1 -7 10
    -1 -7 -10
    1 7 10
    -1 -7 -10
    1 -7 11
    1 -7 11
    1 -7 11
    1 7 11
    -1 -7 -11
    1 -7 11
    -1 -7 -11
    -1 -7 -11
    1 7 11
    1 -7 12
    1 -7 12
    1 -7 12
    1 7 12
    -1 -7 -12
    1 -7 12
    -1 -7 -12
    -1 -7 -12
    1 7 13
    1 -7 13
    1 7 13
    -1 -7 -13
    1 -7 13
    1 7 13
    1 -7 13
    1 -7 14
    1 7 14
    -1 -7 -14
    1 -7 15
    1 7 15
    -1 -7 -15
    -1 -7 -16
    -1 -7 -17
    -1 -7 -18
    -1 -7 -19
    1 7 19
    -1 -7 -19
    1 -8 -20
    1 -8 -19
    -1 -8 19
    1 -8 -18
    -1 -8 18
    1 -8 -17
    1 -8 -17
    -1 -8 17
    1 -8 -16
    1 -8 -16
    -1 -8 16
    1 -8 -15
    1 -8 -15
    -1 -8 15
    1 -8 -14
    -1 -8 14
    -1 -8 14
    -1 -8 13
    1 -8 -13
    1 -8 -13
    -1 -8 13
    -1 -8 13
    -1 -8 12
    1 -8 -12
    1 -8 -12
    -1 -8 12
    -1 -8 12
    -1 -8 11
    -1 -8 11
    -1 -8 11
    -1 -8 11
    1 -8 -11
    1 -8 -11
    -1 -8 10
    -1 -8 10
    -1 -8 10
    1 -8 -10
    1 -8 -10
    1 -8 -10
    -1 -8 9
    -1 -8 9
    -1 -8 9
    1 -8 -9
    1 -8 -9
    1 -8 -9
    -1 -8 9
    -1 -8 8
    -1 -8 8
    -1 -8 8
    -1 -8 8
    1 -8 -8
    1 -8 -8
    1 -8 -8
    -1 -8 8
    -1 -8 7
    -1 -8 7
    -1 -8 7
    1 -8 -7
    1 -8 -7
    -1 -8 7
    1 -8 -7
    -1 -8 7
    1 -8 -7
    1 -8 -6
    -1 -8 6
    -1 -8 6
    1 -8 -6
    1 -8 -5
    -1 -8 5
    -1 -8 5
    1 -8 -5
    1 -8 -4
    1 -8 -4
    1 -8 -4
    1 -8 -3
    1 -8 -3
    1 -8 -3
    1 -8 -3
    1 -8 -2
    1 -8 -2
    1 -8 -2
    1 -8 -2
    -1 -8 2
    1 -8 -1
    -1 -8 1
    -1 -8 1
    1 -8 -1
    1 -8 -1
    1 -8 0
    -1 -8 0
    -1 -8 0
    1 -8 0
    1 -8 0
    -1 -8 -1
    -1 -8 -1
    -1 -8 -2
    1 -8 2
    1 -8 2
    -1 -8 -2
    -1 -8 -3
    1 -8 3
    1 -8 3
    1 8 3
    -1 -8 -3
    -1 -8 -4
    1 -8 4
    1 -8 4
    -1 -8 -4
    -1 -8 -5
    -1 -8 -5
    1 8 5
    -1 -8 -5
    1 -8 5
    1 -8 5
    -1 -8 -6
    1 8 6
    -1 -8 -6
    1 -8 6
    1 -8 6
    1 -8 6
    1 -8 7
    1 -8 7
    1 -8 7
    1 8 7
    -1 -8 -7
    -1 -8 -7
    -1 -8 -7
    1 8 7
    -1 -8 -7
    1 -8 8
    1 -8 8
    1 -8 8
    1 8 8
    -1 -8 -8
    -1 -8 -8
    1 8 8
    -1 -8 -8
    1 -8 9
    1 -8 9
    1 -8 9
    1 8 9
    -1 -8 -9
    -1 -8 -9
    1 8 9
    -1 -8 -9
    1 -8 10
    1 -8 10
    1 -8 10
    1 8 10
    -1 -8 -10
    -1 -8 -10
    -1 -8 -10
    1 8 10
    1 -8 11
    1 -8 11
    1 -8 11
    1 -8 11
    1 8 11
    -1 -8 -11
    -1 -8 -11
    -1 -8 -11
    1 -8 12
    1 -8 12
    1 -8 12
    1 -8 12
    1 8 12
    -1 -8 -12
    -1 -8 -12
    -1 -8 -12
    1 8 13
    1 8 13
    -1 -8 -13
    1 -8 13
    1 -8 13
    1 8 13
    1 -8 13
    1 -8 13
    1 -8 14
    1 8 14
    1 -8 15
    1 8 15
    -1 -8 -15
    -1 -8 -16
    -1 -8 -17
    -1 -8 -18
    -1 -8 -19
    -1 -8 -19
    1 -9 -19
    1 -9 -18
    1 -9 -18
    -1 -9 18
    1 -9 -17
    1 -9 -17
    -1 -9 17
    1 -9 -16
    -1 -9 16
    1 -9 -15
    1 -9 -15
    -1 -9 15
    1 -9 -14
    1 -9 -14
    -1 -9 14
    -1 -9 13
    1 -9 -13
    1 -9 -13
    -1 -9 13
    -1 -9 12
    1 -9 -12
    1 -9 -12
    -1 -9 12
    -1 -9 11
    -1 -9 11
    -1 -9 11
    1 -9 -11
    1 -9 -11
    -1 -9 10
    -1 -9 10
    1 -9 -10
    1 -9 -10
    1 -9 -10
    1 -9 -10
    -1 -9 9
    -1 -9 9
    1 -9 -9
    -1 -9 9
    1 -9 -9
    1 -9 -9
    1 -9 -9
    -1 -9 9
    -1 -9 8
    -1 -9 8
    -1 -9 8
    1 -9 -8
    -1 -9 8
    1 -9 -8
    1 -9 -8
    -1 -9 8
    1 -9 -8
    -1 -9 7
    -1 -9 7
    -1 -9 7
    -1 -9 7
    1 -9 -7
    -1 -9 7
    1 -9 -7
    1 -9 -7
    1 -9 -7
    -1 -9 7
    1 -9 -7
    -1 -9 6
    1 -9 -6
    1 -9 -6
    -1 -9 6
    1 -9 -6
    1 -9 -6
    1 -9 -6
    -1 -9 6
    1 -9 -5
    1 -9 -5
    1 -9 -4
    1 -9 -4
    1 -9 -4
    1 -9 -3
    1 -9 -3
    1 -9 -3
    1 -9 -3
    1 -9 -2
    1 -9 -2
    -1 -9 2
    1 -9 -2
    1 -9 -1
    -1 -9 1
    1 -9 -1
    1 -9 -1
    -1 -9 0
    -1 -9 0
    1 -9 0
    -1 -9 -1
    -1 -9 -1
    -1 -9 -2
    -1 -9 -2
    -1 -9 -3
    1 -9 3
    1 -9 3
    -1 -9 -3
    -1 -9 -4
    1 9 4
    -1 -9 -4
    1 -9 4
    1 -9 4
    1 -9 5
    -1 -9 -5
    1 9 5
    -1 -9 -5
    -1 -9 -5
    -1 -9 -5
    1 -9 5
    1 -9 5
    1 -9 6
    1 -9 6
    1 -9 6
    1 9 6
    -1 -9 -6
    -1 -9 -6
    1 9 6
    -1 -9 -6
    -1 -9 -6
    1 -9 7
    1 -9 7
    1 -9 7
    1 9 7
    -1 -9 -7
    -1 -9 -7
    1 9 7
    -1 -9 -7
    -1 -9 -7
    1 -9 8
    1 -9 8
    1 -9 8
    1 9 8
    -1 -9 -8
    -1 -9 -8
    1 9 8
    -1 -9 -8
    1 -9 9
    1 -9 9
    1 -9 9
    1 9 9
    -1 -9 -9
    -1 -9 -9
    1 9 9
    -1 -9 -9
    1 -9 10
    1 -9 10
    1 -9 10
    1 9 10
    -1 -9 -10
    -1 -9 -10
    1 9 10
    -1 -9 -10
    1 -9 11
    1 -9 11
    1 -9 11
    1 9 11
    -1 -9 -11
    -1 -9 -11
    -1 -9 -11
    1 -9 12
    1 -9 12
    1 9 12
    -1 -9 -12
    -1 -9 -12
    -1 -9 -12
    1 -9 12
    1 -9 13
    1 9 13
    -1 -9 -13
    1 -9 14
    1 9 14
    -1 -9 -14
    1 9 15
    -1 -9 -15
    -1 -9 -16
    -1 -9 -17
    -1 -9 -17
    -1 -9 -18
    -1 -9 -18
    -1 -9 -19
    -1 -9 -19
    1 -10 -19
    1 -10 -18
    1 -10 -18
    1 -10 -17
    1 -10 -17
    1 -10 -16
    1 -10 -16
    -1 -10 16
    1 -10 -15
    1 -10 -15
    -1 -10 15
    1 -10 -14
    1 -10 -14
    -1 -10 14
    1 -10 -13
    -1 -10 13
    1 -10 -13
    -1 -10 13
    -1 -10 12
    -1 -10 12
    1 -10 -12
    1 -10 -12
    1 -10 -12
    1 -10 -12
    1 -10 -11
    -1 -10 11
    1 -10 -11
    -1 -10 11
    -1 -10 11
    1 -10 -11
    1 -10 -11
    -1 -10 10
    1 -10 -10
    1 -10 -10
    -1 -10 10
    -1 -10 10
    1 -10 -10
    -1 -10 10
    1 -10 -10
    1 -10 -9
    -1 -10 9
    1 -10 -9
    -1 -10 9
    1 -10 -9
    -1 -10 9
    1 -10 -9
    -1 -10 8
    1 -10 -8
    1 -10 -8
    -1 -10 8
    1 -10 -8
    -1 -10 8
    1 -10 -8
    -1 -10 7
    1 -10 -7
    1 -10 -7
    -1 -10 7
    1 -10 -7
    1 -10 -7
    -1 -10 7
    1 -10 -7
    -1 -10 6
    1 -10 -6
    -1 -10 6
    1 -10 -6
    1 -10 -6
    1 -10 -6
    1 -10 -6
    -1 -10 6
    1 -10 -6
    1 -10 -5
    -1 -10 5
    -1 -10 5
    1 -10 -5
    1 -10 -5
    1 -10 -5
    1 -10 -5
    1 -10 -5
    -1 -10 5
    1 -10 -4
    -1 -10 4
    -1 -10 4
    1 -10 -4
    1 -10 -4
    1 -10 -4
    -1 -10 4
    1 -10 -4
    1 -10 -4
    1 -10 -3
    1 -10 -3
    -1 -10 2
    1 -10 -2
    -1 -10 1
    1 -10 -1
    -1 -10 0
    -1 -10 -1
    -1 -10 -1
    -1 -10 -2
    -1 -10 -2
    1 -10 3
    -1 -10 -3
    -1 -10 -3
    -1 -10 -3
    -1 -10 -3
    1 -10 4
    1 -10 4
    1 -10 4
    -1 -10 -4
    -1 -10 -4
    -1 -10 -4
    -1 -10 -4
    1 -10 5
    1 -10 5
    1 -10 5
    -1 -10 -5
    -1 -10 -5
    -1 -10 -5
    -1 -10 -5
    1 -10 6
    1 10 6
    -1 -10 -6
    -1 -10 -6
    -1 -10 -6
    -1 -10 -6
    1 -10 6
    1 -10 6
    1 -10 7
    -1 -10 -7
    -1 -10 -7
    1 10 7
    -1 -10 -7
    -1 -10 -7
    1 -10 7
    1 -10 7
    1 -10 8
    1 -10 8
    1 -10 8
    1 10 8
    -1 -10 -8
    -1 -10 -8
    -1 -10 -8
    1 10 8
    -1 -10 -8
    1 -10 9
    1 -10 9
    1 -10 9
    1 10 9
    -1 -10 -9
    -1 -10 -9
    -1 -10 -9
    1 10 9
    1 -10 10
    1 -10 10
    1 -10 10
    1 10 10
    -1 -10 -10
    -1 -10 -10
    -1 -10 -10
    1 -10 11
    1 -10 11
    1 10 11
    -1 -10 -11
    1 -10 11
    -1 -10 -11
    -1 -10 -11
    1 10 12
    -1 -10 -12
    -1 -10 -12
    -1 -10 -12
    1 10 13
    -1 -10 -13
    1 10 14
    -1 -10 -14
    1 10 15
    -1 -10 -15
    -1 -10 -16
    -1 -10 -16
    -1 -10 -17
    -1 -10 -17
    -1 -10 -18
    -1 -10 -18
    1 -11 -18
    1 -11 -18
    1 -11 -17
    1 -11 -17
    1 -11 -16
    1 -11 -16
    1 -11 -15
    1 -11 -15
    1 -11 -14
    1 -11 -14
    -1 -11 14
    1 -11 -13
    1 -11 -13
    -1 -11 13
    -1 -11 12
    1 -11 -12
    -1 -11 12
    1 -11 -12
    1 -11 -12
    1 -11 -12
    -1 -11 11
    1 -11 -11
    1 -11 -11
    -1 -11 11
    1 -11 -11
    1 -11 -11
    1 -11 -11
    -1 -11 10
    1 -11 -10
    1 -11 -10
    -1 -11 10
    -1 -11 10
    1 -11 -10
    1 -11 -10
    -1 -11 10
    1 -11 -10
    -1 -11 9
    1 -11 -9
    1 -11 -9
    -1 -11 9
    -1 -11 9
    1 -11 -9
    1 -11 -9
    -1 -11 9
    1 -11 -9
    1 -11 -8
    -1 -11 8
    1 -11 -8
    -1 -11 8
    1 -11 -8
    1 -11 -8
    1 -11 -8
    -1 -11 8
    1 -11 -8
    1 -11 -7
    -1 -11 7
    1 -11 -7
    -1 -11 7
    1 -11 -7
    1 -11 -7
    -1 -11 7
    1 -11 -7
    1 -11 -7
    -1 -11 6
    1 -11 -6
    -1 -11 6
    -1 -11 6
    1 -11 -6
    1 -11 -6
    1 -11 -6
    -1 -11 6
    1 -11 -6
    1 -11 -6
    1 -11 -5
    -1 -11 5
    -1 -11 5
    -1 -11 5
    1 -11 -5
    1 -11 -5
    1 -11 -5
    1 -11 -5
    -1 -11 5
    1 -11 -5
    1 -11 -5
    -1 -11 4
    1 -11 -4
    -1 -11 4
    1 -11 -4
    1 -11 -4
    1 -11 -4
    1 -11 -4
    -1 -11 4
    1 -11 -4
    1 -11 -3
    -1 -11 3
    1 -11 -3
    1 -11 -3
    1 -11 -3
    1 -11 -3
    -1 -11 3
    -1 -11 3
    1 -11 -2
    1 -11 -2
    1 -11 -2
    1 -11 -2
    -1 -11 2
    1 -11 -2
    -1 -11 2
    1 -11 -1
    1 -11 -1
    1 -11 -1
    -1 -11 1
    -1 -11 1
    1 -11 -1
    1 -11 0
    -1 -11 0
    1 -11 0
    1 -11 0
    -1 -11 0
    1 -11 0
    1 -11 0
    1 -11 1
    1 -11 1
    1 -11 1
    1 -11 1
    -1 -11 -1
    -1 -11 -1
    1 -11 2
    -1 -11 -2
    1 -11 2
    1 -11 2
    1 -11 2
    -1 -11 -2
    -1 -11 -2
    -1 -11 -3
    -1 -11 -3
    1 -11 3
    -1 -11 -3
    -1 -11 -3
    -1 -11 -3
    1 -11 4
    -1 -11 -4
    -1 -11 -4
    -1 -11 -4
    -1 -11 -4
    -1 -11 -4
    -1 -11 -4
    1 -11 5
    1 -11 5
    1 -11 5
    -1 -11 -5
    -1 -11 -5
    -1 -11 -5
    -1 -11 -5
    -1 -11 -5
    -1 -11 -5
    1 -11 6
    1 -11 6
    1 -11 6
    -1 -11 -6
    -1 -11 -6
    -1 -11 -6
    -1 -11 -6
    -1 -11 -6
    1 -11 7
    -1 -11 -7
    -1 -11 -7
    -1 -11 -7
    -1 -11 -7
    1 -11 7
    1 -11 7
    1 -11 8
    -1 -11 -8
    -1 -11 -8
    -1 -11 -8
    1 -11 8
    1 -11 8
    -1 -11 -8
    -1 -11 -9
    -1 -11 -9
    -1 -11 -9
    -1 -11 -9
    1 -11 9
    1 -11 9
    1 -11 10
    1 -11 10
    1 -11 10
    1 11 10
    -1 -11 -10
    -1 -11 -10
    -1 -11 -10
    1 -11 11
    1 -11 11
    1 11 11
    -1 -11 -11
    -1 -11 -11
    -1 -11 -11
    1 -11 11
    1 -11 12
    1 11 12
    -1 -11 -12
    1 11 13
    -1 -11 -13
    -1 -11 -14
    1 11 14
    -1 -11 -14
    1 -11 15
    -1 -11 -15
    -1 -11 -16
    -1 -11 -16
    -1 -11 -17
    -1 -11 -17
    -1 -11 -17
    -1 -11 -18
    -1 -11 -18
    1 -12 -18
    1 -12 -18
    1 -12 -17
    1 -12 -17
    1 -12 -16
    1 -12 -16
    1 -12 -15
    1 -12 -14
    1 -12 -13
    1 -12 -12
    1 -12 -12
    -1 -12 12
    1 -12 -11
    -1 -12 11
    1 -12 -11
    1 -12 -11
    1 -12 -11
    -1 -12 10
    1 -12 -10
    1 -12 -10
    -1 -12 10
    1 -12 -10
    1 -12 -10
    1 -12 -10
    -1 -12 9
    1 -12 -9
    1 -12 -9
    -1 -12 9
    -1 -12 9
    1 -12 -9
    -1 -12 9
    1 -12 -9
    1 -12 -9
    -1 -12 8
    1 -12 -8
    1 -12 -8
    -1 -12 8
    1 -12 -8
    1 -12 -8
    -1 -12 8
    1 -12 -8
    1 -12 -8
    -1 -12 7
    1 -12 -7
    1 -12 -7
    -1 -12 7
    1 -12 -7
    1 -12 -7
    1 -12 -7
    -1 -12 7
    1 -12 -7
    1 -12 -6
    -1 -12 6
    -1 -12 6
    -1 -12 6
    1 -12 -6
    1 -12 -6
    1 -12 -6
    1 -12 -6
    1 -12 -6
    -1 -12 6
    1 -12 -5
    -1 -12 5
    1 -12 -5
    1 -12 -5
    1 -12 -5
    1 -12 -5
    1 -12 -5
    -1 -12 5
    1 -12 -4
    -1 -12 4
    1 -12 -4
    1 -12 -4
    1 -12 -4
    -1 -12 4
    1 -12 -3
    1 -12 -3
    1 -12 -3
    1 -12 -3
    -1 -12 3
    1 -12 -3
    -1 -12 3
    1 -12 -2
    1 -12 -2
    1 -12 -2
    -1 -12 2
    1 -12 -2
    -1 -12 2
    1 -12 -1
    -1 -12 1
    1 -12 -1
    1 -12 -1
    -1 -12 1
    1 -12 -1
    1 -12 -1
    -1 -12 0
    1 -12 0
    -1 -12 0
    1 -12 0
    1 -12 0
    -1 -12 0
    1 -12 0
    1 -12 0
    1 -12 1
    -1 -12 -1
    -1 -12 -1
    1 -12 1
    -1 -12 -1
    1 -12 1
    1 -12 1
    -1 -12 -2
    1 -12 2
    1 -12 2
    1 -12 2
    1 -12 2
    -1 -12 -2
    -1 -12 -2
    -1 -12 -3
    1 -12 3
    -1 -12 -3
    1 -12 3
    -1 -12 -3
    -1 -12 -3
    -1 -12 -3
    -1 -12 -4
    -1 -12 -4
    -1 -12 -4
    -1 -12 -4
    -1 -12 -4
    1 -12 5
    -1 -12 -5
    -1 -12 -5
    -1 -12 -5
    -1 -12 -5
    -1 -12 -5
    -1 -12 -5
    1 -12 6
    -1 -12 -6
    -1 -12 -6
    -1 -12 -6
    -1 -12 -6
    -1 -12 -6
    -1 -12 -6
    1 -12 7
    1 -12 7
    1 -12 7
    -1 -12 -7
    -1 -12 -7
    -1 -12 -7
    -1 -12 -7
    -1 -12 -7
    1 -12 8
    -1 -12 -8
    -1 -12 -8
    -1 -12 -8
    -1 -12 -8
    1 -12 8
    1 -12 8
    1 -12 9
    1 -12 9
    1 -12 9
    -1 -12 -9
    -1 -12 -9
    -1 -12 -9
    -1 -12 -9
    -1 -12 -9
    1 -12 10
    1 -12 10
    -1 -12 -10
    -1 -12 -10
    -1 -12 -10
    -1 -12 -10
    1 -12 10
    -1 -12 -11
    -1 -12 -11
    1 -12 12
    -1 -12 -12
    1 12 12
    -1 -12 -12
    1 12 13
    -1 -12 -13
    -1 -12 -13
    -1 -12 -14
    1 12 14
    -1 -12 -14
    -1 -12 -15
    -1 -12 -15
    -1 -12 -16
    -1 -12 -16
    -1 -12 -16
    -1 -12 -17
    -1 -12 -17
    1 -13 -17
    1 -13 -16
    1 -13 -15
    1 -13 -14
    1 -13 -13
    1 -13 -13
    -1 13 13
    1 -13 -13
    1 -13 -12
    1 -13 -12
    1 -13 -11
    1 -13 -11
    1 -13 -10
    1 -13 -10
    1 -13 -10
    1 -13 -10
    1 -13 -10
    1 -13 -9
    1 -13 -9
    -1 -13 9
    1 -13 -9
    1 -13 -9
    1 -13 -9
    1 -13 -9
    1 -13 -8
    1 -13 -8
    -1 -13 8
    -1 -13 8
    1 -13 -8
    1 -13 -8
    -1 -13 8
    1 -13 -8
    1 -13 -8
    1 -13 -7
    1 -13 -7
    -1 -13 7
    -1 -13 7
    1 -13 -7
    1 -13 -7
    1 -13 -7
    -1 -13 7
    1 -13 -6
    -1 -13 6
    -1 -13 6
    1 -13 -6
    1 -13 -6
    1 -13 -6
    -1 -13 6
    1 -13 -5
    -1 -13 5
    1 -13 -5
    1 -13 -5
    1 -13 -5
    -1 -13 5
    1 -13 -4
    1 -13 -4
    1 -13 -4
    1 -13 -4
    1 -13 -4
    -1 -13 4
    1 -13 -4
    1 -13 -3
    1 -13 -3
    1 -13 -3
    1 -13 -3
    1 -13 -3
    -1 -13 3
    1 -13 -3
    -1 -13 3
    -1 -13 2
    1 -13 -2
    1 -13 -2
    1 -13 -2
    -1 -13 2
    1 -13 -2
    1 -13 -2
    1 -13 -2
    1 -13 -1
    -1 -13 1
    1 -13 -1
    1 -13 -1
    -1 -13 1
    -1 -13 1
    1 -13 -1
    1 -13 -1
    -1 -13 0
    1 -13 0
    1 -13 0
    1 -13 0
    -1 -13 0
    -1 -13 0
    1 -13 0
    1 -13 0
    -1 -13 -1
    1 -13 1
    1 -13 1
    -1 -13 -1
    -1 -13 -1
    1 -13 1
    1 -13 1
    -1 -13 -2
    1 -13 2
    -1 -13 -2
    -1 -13 -2
    1 -13 2
    1 -13 2
    1 -13 3
    -1 -13 -3
    -1 -13 -3
    1 -13 3
    -1 -13 -3
    -1 -13 -3
    -1 -13 -4
    -1 -13 -4
    -1 -13 -4
    -1 -13 -4
    -1 -13 -4
    -1 -13 -5
    -1 -13 -5
    -1 -13 -5
    1 -13 5
    -1 -13 -5
    -1 -13 -5
    -1 -13 -6
    -1 -13 -6
    -1 -13 -6
    -1 -13 -6
    -1 -13 -6
    -1 -13 -6
    -1 -13 -7
    -1 -13 -7
    -1 -13 -7
    1 -13 7
    -1 -13 -7
    -1 -13 -7
    -1 -13 -7
    -1 -13 -8
    1 -13 8
    -1 -13 -8
    -1 -13 -8
    -1 -13 -8
    -1 -13 -9
    -1 -13 -9
    -1 -13 -9
    -1 -13 -9
    1 -13 9
    -1 -13 -10
    -1 -13 -10
    -1 -13 -11
    -1 -13 -11
    -1 -13 -12
    -1 -13 -12
    -1 -13 -13
    -1 -13 -13
    -1 -13 -14
    -1 -13 -14
    -1 -13 -15
    -1 -13 -15
    -1 -13 -16
    -1 -13 -16
    -1 -13 -17
    -1 -13 -17
    1 -14 -17
    1 -14 -16
    1 -14 -15
    1 -14 -14
    1 -14 -13
    1 -14 -13
    -1 14 13
    1 -14 -13
    1 -14 -12
    1 -14 -12
    1 -14 -12
    1 -14 -11
    1 -14 -11
    1 -14 -11
    1 -14 -10
    1 -14 -10
    1 -14 -10
    1 -14 -9
    1 -14 -9
    1 -14 -9
    1 -14 -9
    1 -14 -9
    1 -14 -8
    1 -14 -8
    1 -14 -8
    1 -14 -8
    1 -14 -7
    1 -14 -7
    1 -14 -7
    -1 -14 7
    1 -14 -7
    1 -14 -6
    1 -14 -6
    1 -14 -6
    1 -14 -6
    -1 -14 6
    1 -14 -6
    1 -14 -5
    1 -14 -5
    1 -14 -5
    1 -14 -5
    1 -14 -5
    -1 -14 5
    1 -14 -4
    1 -14 -4
    1 -14 -4
    1 -14 -4
    -1 -14 4
    1 -14 -4
    1 -14 -3
    1 -14 -3
    -1 -14 3
    1 -14 -3
    -1 -14 3
    1 -14 -3
    1 -14 -3
    1 -14 -3
    -1 -14 3
    1 -14 -2
    -1 -14 2
    -1 -14 2
    1 -14 -2
    1 -14 -2
    1 -14 -2
    -1 -14 2
    1 -14 -2
    1 -14 -2
    -1 -14 1
    1 -14 -1
    1 -14 -1
    1 -14 -1
    -1 -14 1
    -1 -14 1
    1 -14 -1
    1 -14 -1
    1 -14 0
    -1 -14 0
    1 -14 0
    -1 -14 0
    1 -14 0
    -1 -14 0
    1 -14 0
    1 -14 0
    -1 -14 -1
    1 -14 1
    1 -14 1
    -1 -14 -1
    -1 -14 -1
    1 -14 1
    1 -14 1
    -1 -14 -2
    1 -14 2
    -1 -14 -2
    -1 -14 -2
    1 -14 2
    1 -14 2
    1 -14 3
    -1 -14 -3
    -1 -14 -3
    -1 -14 -3
    -1 -14 -3
    1 -14 3
    -1 -14 -4
    -1 -14 -4
    -1 -14 -4
    -1 -14 -4
    -1 -14 -4
    -1 -14 -5
    -1 -14 -5
    -1 -14 -5
    -1 -14 -5
    -1 -14 -5
    -1 -14 -6
    -1 -14 -6
    1 -14 6
    -1 -14 -6
    -1 -14 -6
    -1 -14 -6
    -1 -14 -6
    -1 -14 -7
    -1 -14 -7
    -1 -14 -7
    1 -14 7
    -1 -14 -7
    -1 -14 -7
    -1 -14 -8
    1 -14 8
    -1 -14 -8
    -1 -14 -8
    -1 -14 -8
    -1 -14 -9
    -1 -14 -9
    -1 -14 -10
    -1 -14 -10
    -1 -14 -11
    -1 -14 -11
    -1 -14 -12
    -1 -14 -12
    -1 -14 -13
    -1 -14 -13
    -1 -14 -14
    -1 -14 -14
    -1 -14 -15
    -1 -14 -15
    -1 -14 -16
    -1 -14 -16
    1 -15 -16
    1 -15 -15
    1 -15 -14
    1 -15 -13
    1 -15 -13
    -1 15 13
    1 -15 -13
    1 -15 -12
    1 -15 -12
    1 -15 -12
    1 -15 -11
    1 -15 -11
    1 -15 -11
    1 -15 -10
    1 -15 -10
    1 -15 -10
    1 -15 -10
    1 -15 -9
    1 -15 -9
    1 -15 -9
    1 -15 -9
    1 -15 -9
    1 -15 -8
    1 -15 -8
    1 -15 -8
    1 -15 -8
    1 -15 -8
    1 -15 -7
    1 -15 -7
    1 -15 -7
    1 -15 -7
    1 -15 -6
    1 -15 -6
    1 -15 -6
    1 -15 -6
    1 -15 -6
    1 -15 -5
    1 -15 -5
    1 -15 -5
    1 -15 -5
    1 -15 -5
    1 -15 -4
    1 -15 -4
    1 -15 -4
    -1 -15 4
    1 -15 -4
    1 -15 -4
    1 -15 -4
    1 -15 -3
    1 -15 -3
    1 -15 -3
    -1 -15 3
    1 -15 -3
    1 -15 -3
    -1 -15 3
    1 -15 -3
    1 -15 -2
    1 -15 -2
    -1 -15 2
    1 -15 -2
    -1 -15 2
    1 -15 -2
    -1 -15 2
    1 -15 -2
    1 -15 -1
    1 -15 -1
    -1 -15 1
    -1 -15 1
    1 -15 -1
    1 -15 -1
    -1 -15 1
    1 -15 -1
    1 -15 0
    -1 -15 0
    -1 -15 0
    1 -15 0
    -1 -15 0
    1 -15 0
    1 -15 0
    -1 -15 -1
    1 -15 1
    -1 -15 -1
    -1 -15 -1
    1 -15 1
    -1 -15 -1
    1 -15 1
    -1 -15 -2
    1 -15 2
    -1 -15 -2
    -1 -15 -2
    -1 -15 -2
    1 -15 2
    -1 -15 -3
    -1 -15 -3
    -1 -15 -3
    -1 -15 -3
    -1 -15 -3
    1 -15 3
    -1 -15 -4
    -1 -15 -4
    -1 -15 -4
    -1 -15 -4
    -1 -15 -4
    -1 -15 -5
    -1 -15 -5
    -1 -15 -5
    -1 -15 -5
    -1 -15 -5
    -1 -15 -6
    -1 -15 -6
    -1 -15 -6
    -1 -15 -6
    -1 -15 -6
    1 -15 7
    -1 -15 -7
    -1 -15 -7
    -1 -15 -7
    -1 -15 -7
    -1 -15 -8
    -1 -15 -8
    -1 -15 -9
    -1 -15 -9
    -1 -15 -10
    -1 -15 -10
    1 -15 11
    -1 -15 -11
    1 -15 12
    -1 -15 -12
    -1 -15 -13
    -1 -15 -13
    -1 -15 -14
    -1 -15 -14
    -1 -15 -15
    -1 -15 -15
    1 -16 -15
    1 -16 -14
    1 -16 -13
    1 -16 -13
    1 -16 -13
    -1 16 13
    1 -16 -12
    1 -16 -12
    1 -16 -12
    1 -16 -11
    1 -16 -11
    1 -16 -11
    1 -16 -10
    1 -16 -10
    1 -16 -10
    1 -16 -9
    1 -16 -9
    1 -16 -9
    1 -16 -9
    1 -16 -9
    1 -16 -8
    1 -16 -8
    1 -16 -8
    1 -16 -8
    1 -16 -7
    1 -16 -7
    1 -16 -7
    1 -16 -7
    1 -16 -6
    1 -16 -6
    1 -16 -6
    1 -16 -6
    1 -16 -6
    1 -16 -5
    1 -16 -5
    1 -16 -5
    1 -16 -5
    1 -16 -5
    1 -16 -4
    1 -16 -4
    -1 -16 4
    1 -16 -4
    1 -16 -4
    1 -16 -4
    1 -16 -4
    1 -16 -3
    1 -16 -3
    1 -16 -3
    -1 -16 3
    1 -16 -3
    1 -16 -3
    -1 -16 3
    1 -16 -3
    -1 -16 2
    1 -16 -2
    1 -16 -2
    1 -16 -2
    1 -16 -2
    1 -16 -2
    -1 -16 2
    1 -16 -1
    -1 -16 1
    1 -16 -1
    1 -16 -1
    -1 -16 1
    1 -16 -1
    1 -16 -1
    -1 -16 1
    -1 -16 0
    -1 -16 0
    1 -16 0
    -1 -16 0
    1 -16 0
    1 -16 0
    -1 -16 -1
    1 -16 1
    -1 -16 -1
    -1 -16 -1
    1 -16 1
    1 -16 1
    -1 -16 -2
    1 -16 2
    -1 -16 -2
    -1 -16 -2
    -1 -16 -2
    1 -16 2
    -1 -16 -3
    -1 -16 -3
    -1 -16 -3
    -1 -16 -3
    1 -16 3
    -1 -16 -4
    -1 -16 -4
    -1 -16 -4
    -1 -16 -4
    -1 -16 -4
    -1 -16 -5
    -1 -16 -5
    -1 -16 -5
    -1 -16 -5
    -1 -16 -5
    -1 -16 -6
    -1 -16 -6
    -1 -16 -6
    -1 -16 -6
    -1 -16 -6
    -1 -16 -7
    -1 -16 -7
    -1 -16 -7
    -1 -16 -8
    -1 -16 -8
    -1 -16 -8
    -1 -16 -9
    -1 -16 -9
    -1 -16 -9
    -1 -16 -10
    -1 -16 -10
    -1 -16 -10
    1 -16 11
    -1 -16 -11
    1 -16 12
    -1 -16 -12
    -1 -16 -13
    -1 -16 -14
    1 -17 -14
    1 -17 -13
    -1 17 13
    1 -17 -13
    1 -17 -12
    1 -17 -12
    -1 17 12
    1 -17 -12
    1 -17 -11
    1 -17 -11
    1 -17 -11
    1 -17 -10
    1 -17 -10
    1 -17 -10
    1 -17 -9
    1 -17 -9
    1 -17 -9
    1 -17 -9
    1 -17 -8
    1 -17 -8
    1 -17 -8
    1 -17 -8
    1 -17 -7
    1 -17 -7
    1 -17 -7
    1 -17 -7
    1 -17 -6
    1 -17 -6
    1 -17 -6
    1 -17 -6
    1 -17 -6
    1 -17 -5
    1 -17 -5
    1 -17 -5
    1 -17 -5
    1 -17 -5
    1 -17 -4
    1 -17 -4
    -1 -17 4
    1 -17 -4
    1 -17 -4
    1 -17 -4
    1 -17 -4
    1 -17 -3
    1 -17 -3
    -1 -17 3
    1 -17 -3
    1 -17 -3
    -1 -17 3
    1 -17 -3
    1 -17 -2
    1 -17 -2
    -1 -17 2
    1 -17 -2
    -1 -17 2
    1 -17 -2
    1 -17 -2
    1 -17 -1
    -1 -17 1
    -1 -17 1
    1 -17 -1
    1 -17 -1
    -1 -17 1
    1 -17 -1
    -1 -17 0
    1 -17 0
    -1 -17 0
    1 -17 0
    1 -17 0
    -1 -17 0
    -1 -17 -1
    -1 -17 -1
    1 -17 1
    -1 -17 -1
    1 -17 1
    -1 -17 -1
    1 -17 1
    -1 -17 -2
    -1 -17 -2
    -1 -17 -2
    1 -17 2
    -1 -17 -3
    -1 -17 -3
    -1 -17 -3
    1 -17 3
    -1 -17 -4
    -1 -17 -4
    -1 -17 -4
    -1 -17 -4
    -1 -17 -4
    -1 -17 -5
    -1 -17 -5
    -1 -17 -5
    -1 -17 -5
    -1 -17 -5
    -1 -17 -5
    -1 -17 -6
    -1 -17 -6
    -1 -17 -6
    -1 -17 -6
    -1 -17 -6
    -1 -17 -7
    -1 -17 -7
    -1 -17 -7
    -1 -17 -7
    -1 -17 -8
    -1 -17 -8
    -1 -17 -8
    -1 -17 -9
    -1 -17 -9
    -1 -17 -10
    -1 -17 -10
    -1 -17 -11
    -1 -17 -12
    -1 -17 -13
    -1 -17 -14
    -1 18 13
    1 -18 -13
    1 -18 -12
    -1 18 12
    1 -18 -11
    1 -18 -11
    -1 18 11
    1 -18 -10
    1 -18 -10
    1 -18 -9
    1 -18 -9
    1 -18 -9
    1 -18 -9
    1 -18 -8
    1 -18 -8
    1 -18 -8
    1 -18 -8
    1 -18 -7
    1 -18 -7
    1 -18 -7
    1 -18 -7
    1 -18 -6
    1 -18 -6
    1 -18 -6
    1 -18 -6
    1 -18 -6
    1 -18 -5
    1 -18 -5
    1 -18 -5
    1 -18 -5
    1 -18 -5
    1 -18 -4
    1 -18 -4
    1 -18 -4
    1 -18 -4
    1 -18 -4
    -1 -18 3
    1 -18 -3
    1 -18 -3
    1 -18 -3
    -1 -18 3
    1 -18 -3
    1 -18 -2
    -1 -18 2
    -1 -18 2
    1 -18 -2
    1 -18 -1
    -1 -18 1
    -1 -18 1
    1 -18 -1
    1 -18 -1
    1 -18 -1
    -1 -18 1
    -1 -18 0
    1 -18 0
    -1 -18 0
    -1 -18 0
    1 -18 0
    1 -18 0
    -1 -18 -1
    -1 -18 -1
    -1 -18 -1
    1 -18 1
    -1 -18 -1
    -1 -18 -1
    1 -18 1
    -1 -18 -2
    -1 -18 -2
    -1 -18 -2
    -1 -18 -2
    1 -18 2
    -1 -18 -3
    -1 -18 -3
    -1 -18 -3
    -1 -18 -3
    1 -18 3
    -1 -18 -4
    -1 -18 -4
    -1 -18 -4
    -1 -18 -5
    -1 -18 -5
    -1 -18 -5
    -1 -18 -5
    -1 -18 -6
    -1 -18 -6
    -1 -18 -6
    -1 -18 -6
    -1 -18 -7
    -1 -18 -7
    -1 -18 -7
    -1 -18 -8
    -1 -18 -8
    -1 -18 -9
    -1 -18 -9
    -1 -18 -10
    -1 -18 -10
    -1 -18 -10
    -1 -18 -11
    -1 -18 -11
    -1 -18 -12
    1 -19 -12
    -1 19 12
    1 -19 -11
    -1 19 11
    1 -19 -10
    1 -19 -10
    1 -19 -9
    1 -19 -9
    1 -19 -9
    1 -19 -8
    1 -19 -8
    1 -19 -8
    1 -19 -8
    1 -19 -7
    1 -19 -7
    1 -19 -7
    1 -19 -7
    1 -19 -6
    1 -19 -6
    1 -19 -6
    1 -19 -6
    1 -19 -6
    1 -19 -5
    1 -19 -5
    1 -19 -5
    1 -19 -5
    1 -19 -5
    1 -19 -4
    1 -19 -4
    1 -19 -4
    1 -19 -4
    1 -19 -3
    1 -19 -3
    -1 -19 3
    1 -19 -3
    1 -19 -3
    1 -19 -2
    -1 -19 2
    1 -19 -2
    1 -19 -2
    -1 -19 2
    1 -19 -2
    -1 -19 1
    1 -19 -1
    1 -19 -1
    1 -19 -1
    -1 -19 1
    -1 -19 0
    1 -19 0
    -1 -19 0
    1 -19 0
    -1 -19 -1
    -1 -19 -1
    1 -19 1
    -1 -19 -2
    -1 -19 -2
    -1 -19 -2
    1 -19 2
    -1 -19 -2
    -1 -19 -3
    -1 -19 -3
    -1 -19 -3
    -1 -19 -3
    1 -19 3
    -1 -19 -4
    -1 -19 -4
    -1 -19 -4
    -1 -19 -4
    -1 -19 -5
    -1 -19 -5
    -1 -19 -5
    -1 -19 -5
    -1 -19 -6
    -1 -19 -6
    -1 -19 -6
    -1 -19 -6
    -1 -19 -7
    -1 -19 -7
    -1 -19 -7
    -1 -19 -7
    -1 -19 -8
    -1 -19 -8
    -1 -19 -8
    -1 -19 -9
    -1 -19 -9
    -1 -19 -9
    -1 -19 -10
    -1 -19 -10
    -1 -19 -10
    -1 -19 -11
    -1 -19 -11
    1 -20 -10
    -1 20 10
    1 -20 -9
    -1 20 9
    1 -20 -9
    1 -20 -8
    1 -20 -8
    1 -20 -7
    1 -20 -7
    1 -20 -7
    1 -20 -6
    1 -20 -6
    1 -20 -6
    1 -20 -6
    1 -20 -5
    1 -20 -5
    1 -20 -5
    1 -20 -4
    1 -20 -4
    1 -20 -4
    1 -20 -3
    1 -20 -3
    1 -20 -3
    1 -20 -2
    -1 -20 2
    1 -20 -2
    1 -20 -2
    1 -20 -1
    -1 -20 1
    1 -20 -1
    -1 -20 0
    1 -20 0
    -1 -20 0
    1 -20 0
    -1 -20 -1
    -1 -20 -1
    1 -20 1
    -1 -20 -2
    -1 -20 -2
    -1 -20 -2
    -1 -20 -2
    1 -20 2
    -1 -20 -3
    -1 -20 -3
    -1 -20 -3
    -1 -20 -3
    -1 -20 -4
    -1 -20 -4
    -1 -20 -4
    -1 -20 -4
    -1 -20 -5
    -1 -20 -5
    -1 -20 -5
    -1 -20 -5
    -1 -20 -6
    -1 -20 -6
    -1 -20 -6
    -1 -20 -6
    -1 -20 -7
    -1 -20 -7
    -1 -20 -7
    -1 -20 -7
    -1 -20 -8
    -1 -20 -8
    -1 -20 -8
    -1 -20 -9
    -1 -20 -9
    -1 -20 -9
    -1 -20 -10
    -1 -20 -10
    1 -21 -9
    -1 21 9
    1 -21 -8
    1 -21 -8
    -1 21 8
    1 -21 -7
    1 -21 -7
    1 -21 -6
    1 -21 -6
    1 -21 -6
    1 -21 -5
    1 -21 -5
    1 -21 -5
    1 -21 -4
    1 -21 -4
    1 -21 -4
    1 -21 -3
    1 -21 -3
    1 -21 -2
    1 -21 -2
    -1 -21 2
    1 -21 -1
    1 -21 -1
    -1 -21 1
    -1 -21 0
    1 -21 0
    1 -21 1
    -1 -21 -1
    -1 -21 -2
    1 -21 2
    -1 -21 -2
    -1 -21 -3
    -1 -21 -3
    -1 -21 -3
    -1 -21 -3
    -1 -21 -4
    -1 -21 -4
    -1 -21 -4
    -1 -21 -4
    -1 -21 -5
    -1 -21 -5
    -1 -21 -5
    -1 -21 -5
    -1 -21 -6
    -1 -21 -6
    -1 -21 -6
    -1 -21 -7
    -1 -21 -7
    -1 -21 -8
    -1 -21 -8
    1 -22 -6
    1 -22 -5
    1 -22 -5
    1 -22 -4
    1 -22 -4
    1 -22 -3
    1 -22 -3
    1 -22 -2
    1 -22 -2
    -1 -22 2
    -1 -22 1
    1 -22 -1
    1 -22 -1
    -1 -22 0
    1 -22 0
    -1 -22 -1
    1 -22 1
    -1 -22 -2
    -1 -22 -3
    -1 -22 -3
    -1 -22 -4
    -1 -22 -4
    -1 -22 -4
    -1 -22 -5
    -1 -22 -5
    -1 -22 -5
    -1 -22 -6
    -1 -22 -6
    1 -23 -2
    1 -23 -1
    -1 -23 0
    1 -23 0
    -1 -23 -1
    2 0 -21
    -2 0 21
    -2 0 20
    -2 0 20
    -2 0 19
    -2 0 19
    -2 0 19
    -2 0 18
    -2 0 18
    -2 0 18
    -2 0 17
    -2 0 17
    -2 0 17
    -2 0 16
    -2 0 16
    -2 0 15
    2 0 -15
    -2 0 15
    -2 0 15
    -2 0 15
    -2 0 14
    -2 0 14
    2 0 -14
    -2 0 14
    -2 0 14
    -2 0 13
    2 0 -13
    -2 0 13
    -2 0 13
    -2 0 12
    -2 0 12
    -2 0 12
    2 0 -12
    2 0 -11
    -2 0 11
    2 0 -11
    -2 0 11
    -2 0 11
    -2 0 10
    -2 0 10
    2 0 -10
    2 0 -10
    -2 0 10
    2 0 -9
    -2 0 9
    -2 0 9
    -2 0 9
    2 0 -8
    -2 0 8
    -2 0 8
    -2 0 8
    2 0 -7
    -2 0 7
    -2 0 7
    -2 0 7
    -2 0 6
    2 0 -6
    2 0 -5
    2 0 -5
    2 0 -4
    -2 0 4
    2 0 -4
    -2 0 4
    -2 0 3
    2 0 -3
    -2 0 3
    -2 0 2
    2 0 -2
    -2 0 2
    -2 0 1
    2 0 -1
    -2 0 1
    -2 0 0
    2 0 0
    2 0 1
    -2 0 -1
    2 0 1
    2 0 1
    -2 0 -1
    -2 0 -1
    2 0 2
    -2 0 -2
    2 0 2
    2 0 2
    2 0 2
    -2 0 -2
    -2 0 -2
    2 0 3
    -2 0 -3
    2 0 3
    2 0 3
    2 0 3
    -2 0 -3
    -2 0 -3
    2 0 4
    -2 0 -4
    2 0 4
    2 0 4
    2 0 4
    2 0 4
    -2 0 -4
    2 0 5
    2 0 5
    2 0 5
    2 0 5
    2 0 5
    2 0 6
    2 0 6
    2 0 6
    2 0 6
    2 0 6
    2 0 7
    2 0 7
    2 0 7
    2 0 7
    2 0 7
    2 0 7
    2 0 7
    2 0 7
    2 0 8
    2 0 8
    2 0 8
    2 0 8
    2 0 8
    2 0 8
    2 0 8
    2 0 8
    2 0 8
    2 0 8
    2 0 9
    2 0 9
    2 0 9
    2 0 9
    2 0 9
    2 0 9
    2 0 9
    2 0 9
    2 0 9
    2 0 9
    2 0 9
    2 0 10
    2 0 10
    2 0 10
    2 0 10
    2 0 10
    2 0 10
    2 0 10
    2 0 10
    2 0 10
    2 0 10
    2 0 11
    2 0 11
    2 0 11
    2 0 11
    2 0 11
    2 0 11
    2 0 11
    2 0 11
    2 0 11
    2 0 11
    2 0 12
    2 0 12
    2 0 12
    2 0 12
    2 0 12
    2 0 12
    2 0 12
    2 0 12
    2 0 12
    2 0 13
    2 0 13
    2 0 13
    2 0 13
    2 0 13
    2 0 13
    2 0 13
    2 0 14
    -2 0 -14
    2 0 14
    2 0 14
    2 0 14
    2 0 15
    -2 0 -15
    2 0 15
    2 0 16
    2 0 16
    2 0 17
    2 0 17
    2 0 18
    2 0 18
    2 0 19
    2 0 19
    2 -1 -21
    2 1 -21
    -2 1 21
    -2 -1 21
    -2 1 20
    -2 -1 20
    -2 1 20
    -2 -1 20
    -2 1 19
    -2 -1 19
    -2 -1 19
    -2 1 19
    -2 1 19
    -2 -1 19
    -2 -1 18
    -2 1 18
    -2 1 18
    -2 -1 18
    -2 -1 18
    -2 1 18
    -2 -1 17
    -2 -1 17
    -2 1 17
    -2 1 17
    -2 -1 17
    -2 -1 16
    -2 1 16
    -2 -1 16
    -2 -1 16
    -2 1 16
    2 -1 -15
    -2 -1 15
    -2 1 15
    -2 -1 15
    -2 1 15
    -2 -1 15
    -2 1 15
    -2 -1 15
    2 -1 -15
    2 1 -15
    -2 1 15
    2 -1 -14
    -2 1 14
    -2 -1 14
    -2 -1 14
    -2 1 14
    -2 -1 14
    -2 1 14
    2 -1 -14
    2 1 -14
    -2 1 14
    -2 -1 14
    2 -1 -13
    -2 1 13
    -2 -1 13
    -2 -1 13
    -2 1 13
    -2 -1 13
    -2 1 13
    2 1 -13
    2 -1 -13
    2 -1 -12
    -2 -1 12
    -2 1 12
    -2 1 12
    -2 -1 12
    -2 1 12
    -2 -1 12
    2 -1 -12
    2 1 -12
    2 -1 -11
    -2 -1 11
    -2 1 11
    -2 -1 11
    -2 1 11
    -2 -1 11
    2 1 -11
    2 -1 -11
    2 -1 -10
    -2 -1 10
    -2 1 10
    -2 -1 10
    -2 1 10
    -2 -1 10
    -2 -1 10
    2 1 -10
    2 -1 -10
    2 -1 -9
    2 1 -9
    -2 1 9
    -2 -1 9
    -2 1 9
    -2 -1 9
    -2 1 9
    -2 -1 9
    2 -1 -8
    2 1 -8
    2 -1 -8
    -2 1 8
    -2 -1 8
    -2 -1 8
    -2 1 8
    -2 -1 8
    -2 1 8
    2 -1 -7
    2 1 -7
    -2 -1 7
    -2 1 7
    -2 -1 7
    -2 1 7
    -2 -1 7
    -2 1 7
    2 -1 -6
    -2 1 6
    -2 -1 6
    2 -1 -6
    2 1 -6
    2 1 -5
    2 -1 -5
    2 -1 -5
    2 -1 -4
    2 1 -4
    -2 1 4
    -2 -1 4
    2 1 -4
    2 -1 -4
    -2 1 4
    -2 -1 4
    2 -1 -3
    2 1 -3
    -2 1 3
    -2 -1 3
    2 1 -3
    2 -1 -3
    -2 1 3
    -2 -1 3
    2 -1 -2
    -2 1 2
    -2 -1 2
    2 -1 -2
    2 1 -2
    -2 1 2
    -2 -1 2
    -2 1 1
    -2 -1 1
    2 1 -1
    2 -1 -1
    -2 1 1
    -2 -1 1
    -2 -1 0
    -2 1 0
    2 1 0
    -2 1 0
    -2 -1 0
    -2 -1 0
    -2 -1 -1
    -2 1 -1
    2 -1 1
    2 -1 1
    -2 1 -1
    -2 -1 -1
    -2 -1 -1
    2 1 2
    2 1 2
    -2 1 -2
    -2 -1 -2
    2 -1 2
    2 -1 2
    2 -1 2
    -2 -1 -2
    -2 1 -2
    -2 -1 -2
    2 -1 2
    -2 1 -2
    2 1 3
    2 -1 3
    2 1 3
    2 -1 3
    -2 1 -3
    -2 -1 -3
    2 -1 3
    -2 1 -3
    -2 -1 -3
    -2 -1 -3
    2 -1 3
    2 1 4
    2 -1 4
    -2 1 -4
    2 -1 4
    2 1 4
    -2 -1 -4
    2 -1 4
    2 1 4
    2 -1 4
    -2 -1 -4
    -2 -1 -4
    -2 1 -4
    2 -1 4
    2 -1 5
    2 1 5
    2 -1 5
    2 1 5
    2 1 5
    2 -1 5
    2 -1 5
    2 -1 5
    2 -1 6
    2 1 6
    2 1 6
    2 1 6
    2 -1 6
    2 -1 6
    2 1 6
    2 -1 6
    2 1 6
    2 -1 6
    2 1 7
    2 -1 7
    2 1 7
    2 -1 7
    2 1 7
    2 -1 7
    2 1 7
    2 -1 7
    2 -1 7
    2 1 7
    2 -1 7
    2 1 7
    2 1 7
    2 -1 7
    2 1 8
    2 -1 8
    2 -1 8
    2 1 8
    2 -1 8
    2 -1 8
    2 1 8
    2 1 8
    2 -1 8
    2 1 8
    2 1 8
    2 -1 8
    2 1 8
    2 1 8
    2 -1 8
    2 -1 8
    2 1 8
    2 1 8
    2 -1 8
    2 -1 8
    2 -1 8
    2 1 8
    2 1 9
    2 1 9
    2 -1 9
    2 -1 9
    2 1 9
    2 1 9
    2 -1 9
    2 -1 9
    2 1 9
    2 1 9
    2 -1 9
    2 -1 9
    2 1 9
    2 1 9
    2 1 9
    2 -1 9
    2 -1 9
    2 -1 9
    2 -1 9
    2 1 9
    2 -1 9
    2 1 9
    2 1 9
    2 1 10
    2 -1 10
    2 -1 10
    2 1 10
    2 -1 10
    2 1 10
    2 -1 10
    2 1 10
    2 -1 10
    2 1 10
    2 1 10
    2 -1 10
    2 1 10
    2 -1 10
    2 1 10
    2 -1 10
    2 1 10
    2 1 10
    2 -1 10
    2 -1 10
    2 1 11
    2 -1 11
    2 -1 11
    2 1 11
    2 -1 11
    2 1 11
    2 -1 11
    2 1 11
    2 1 11
    2 -1 11
    2 1 11
    2 -1 11
    2 -1 11
    2 1 11
    2 1 11
    2 -1 11
    2 -1 11
    2 -1 11
    2 1 11
    2 1 11
    2 1 12
    2 -1 12
    2 1 12
    2 -1 12
    2 -1 12
    2 1 12
    2 1 12
    2 -1 12
    2 1 12
    2 -1 12
    2 -1 12
    2 1 12
    2 -1 12
    2 1 12
    2 1 13
    2 -1 13
    2 1 13
    2 -1 13
    2 1 13
    2 -1 13
    2 1 13
    2 -1 13
    2 1 13
    2 1 13
    2 -1 13
    2 1 13
    2 -1 13
    2 1 14
    2 -1 14
    2 -1 14
    -2 -1 -14
    2 1 14
    2 -1 14
    2 1 14
    2 -1 14
    2 -1 15
    2 1 15
    -2 -1 -15
    2 -1 15
    -2 -1 -16
    2 1 16
    2 -1 16
    2 -1 16
    2 -1 17
    2 1 17
    2 -1 17
    2 -1 18
    2 1 18
    2 -1 18
    2 -1 19
    2 1 19
    2 -1 19
    2 1 19
    2 -2 -21
    2 2 -21
    -2 -2 21
    -2 2 21
    -2 -2 20
    -2 2 20
    -2 -2 19
    -2 2 19
    -2 -2 19
    -2 2 19
    -2 -2 18
    -2 -2 18
    -2 2 18
    -2 -2 18
    -2 -2 17
    -2 -2 17
    -2 -2 17
    -2 2 17
    2 -2 -17
    -2 -2 16
    2 -2 -16
    -2 -2 16
    -2 -2 16
    -2 2 16
    -2 -2 15
    2 -2 -15
    -2 -2 15
    -2 -2 15
    -2 2 15
    -2 -2 15
    -2 2 15
    -2 2 15
    -2 -2 15
    2 2 -15
    2 -2 -15
    2 -2 -14
    -2 -2 14
    -2 -2 14
    -2 2 14
    -2 -2 14
    -2 2 14
    -2 2 14
    -2 -2 14
    2 -2 -14
    2 2 -14
    2 -2 -13
    -2 -2 13
    -2 -2 13
    -2 2 13
    -2 -2 13
    -2 2 13
    2 -2 -13
    2 2 -13
    2 -2 -12
    -2 -2 12
    -2 -2 12
    -2 2 12
    -2 -2 12
    -2 2 12
    2 2 -12
    2 -2 -12
    2 -2 -11
    -2 -2 11
    -2 -2 11
    -2 -2 11
    -2 2 11
    -2 -2 11
    -2 2 11
    2 -2 -11
    2 2 -11
    2 -2 -10
    -2 2 10
    -2 -2 10
    -2 2 10
    -2 -2 10
    -2 -2 10
    -2 -2 10
    2 2 -10
    2 -2 -10
    -2 -2 9
    -2 2 9
    2 2 -9
    2 -2 -9
    -2 2 9
    -2 -2 9
    -2 2 9
    -2 -2 9
    2 -2 -8
    2 -2 -8
    -2 2 8
    -2 -2 8
    2 2 -8
    2 -2 -8
    -2 -2 8
    -2 2 8
    -2 -2 8
    -2 2 8
    2 -2 -7
    -2 2 7
    -2 -2 7
    2 2 -7
    2 -2 -7
    -2 -2 7
    -2 2 7
    -2 -2 7
    -2 2 7
    2 -2 -6
    2 -2 -6
    2 2 -6
    -2 2 6
    -2 -2 6
    2 -2 -5
    2 -2 -5
    2 2 -5
    2 -2 -4
    -2 2 4
    -2 -2 4
    2 -2 -4
    2 2 -4
    -2 2 4
    -2 -2 4
    2 -2 -3
    2 -2 -3
    2 2 -3
    -2 2 3
    -2 -2 3
    -2 2 3
    -2 -2 3
    2 2 -2
    2 -2 -2
    2 2 -2
    2 -2 -2
    -2 -2 2
    -2 2 2
    -2 2 2
    -2 -2 2
    2 -2 -1
    2 2 -1
    -2 2 1
    -2 -2 1
    -2 2 1
    -2 -2 1
    -2 -2 0
    -2 2 0
    -2 2 0
    -2 -2 0
    -2 -2 0
    2 -2 1
    2 -2 1
    -2 -2 -1
    -2 2 -1
    2 -2 1
    2 -2 1
    -2 -2 -1
    -2 2 -1
    -2 -2 -1
    2 -2 2
    2 -2 2
    2 2 2
    2 -2 2
    -2 2 -2
    -2 -2 -2
    2 -2 2
    2 2 2
    2 -2 2
    -2 -2 -2
    -2 2 -2
    -2 -2 -2
    2 -2 3
    2 -2 3
    2 2 3
    2 2 3
    -2 -2 -3
    2 -2 3
    -2 2 -3
    -2 2 -3
    2 -2 3
    -2 -2 -3
    -2 -2 -3
    2 2 4
    2 -2 4
    2 -2 4
    2 -2 4
    2 -2 4
    -2 2 -4
    -2 -2 -4
    2 2 4
    2 2 4
    2 -2 4
    -2 2 -4
    -2 -2 -4
    -2 -2 -4
    2 2 5
    2 -2 5
    2 -2 5
    -2 -2 -5
    2 -2 5
    2 2 5
    2 -2 5
    -2 -2 -5
    2 2 6
    2 -2 6
    2 -2 6
    2 2 6
    2 2 6
    2 -2 6
    2 -2 6
    2 2 7
    2 2 7
    2 -2 7
    2 -2 7
    2 2 7
    2 -2 7
    2 -2 7
    2 -2 7
    2 2 7
    2 -2 7
    2 2 7
    2 -2 7
    2 2 7
    2 2 8
    2 -2 8
    2 -2 8
    2 2 8
    2 -2 8
    2 2 8
    2 -2 8
    2 -2 8
    2 2 8
    2 2 8
    2 -2 8
    2 2 8
    2 -2 8
    2 2 8
    2 -2 8
    2 2 8
    2 -2 8
    2 -2 8
    2 2 8
    2 2 8
    2 -2 8
    2 2 8
    2 -2 9
    2 2 9
    2 -2 9
    2 2 9
    2 -2 9
    2 2 9
    2 2 9
    2 -2 9
    2 -2 9
    2 -2 9
    2 2 9
    2 -2 9
    2 -2 9
    2 2 9
    2 2 9
    2 -2 9
    2 2 9
    2 -2 9
    2 2 9
    2 2 9
    2 -2 9
    2 2 9
    2 -2 10
    2 -2 10
    2 -2 10
    2 2 10
    2 2 10
    2 2 10
    2 2 10
    2 -2 10
    2 -2 10
    2 2 10
    2 -2 10
    2 -2 10
    2 2 10
    2 2 10
    2 -2 10
    2 2 10
    2 -2 10
    2 2 10
    2 -2 10
    2 2 10
    2 2 10
    2 2 11
    2 -2 11
    2 -2 11
    2 2 11
    2 -2 11
    2 2 11
    2 -2 11
    2 2 11
    2 -2 11
    2 2 11
    2 -2 11
    2 2 11
    2 -2 11
    2 2 11
    2 -2 11
    2 2 11
    2 2 11
    2 -2 11
    2 2 11
    2 -2 11
    2 2 12
    2 -2 12
    2 -2 12
    2 2 12
    2 2 12
    2 2 12
    2 2 12
    2 -2 12
    2 -2 12
    2 -2 12
    2 2 12
    2 -2 12
    2 2 12
    2 2 13
    2 -2 13
    2 2 13
    2 -2 13
    2 2 13
    2 -2 13
    2 2 13
    2 -2 13
    2 2 13
    2 -2 13
    -2 -2 -13
    2 2 13
    2 -2 13
    2 2 13
    2 -2 13
    2 -2 14
    -2 -2 -14
    2 -2 14
    2 2 14
    2 -2 15
    -2 -2 -15
    2 -2 15
    2 2 16
    -2 -2 -16
    2 -2 16
    2 -2 16
    2 -2 17
    2 2 17
    -2 -2 -17
    2 -2 17
    2 -2 17
    2 2 18
    2 -2 18
    2 2 19
    2 2 19
    2 -3 -21
    2 3 -21
    -2 3 21
    -2 -3 21
    -2 3 20
    -2 -3 20
    -2 -3 19
    -2 3 19
    -2 -3 19
    -2 3 19
    2 -3 -19
    -2 -3 18
    -2 -3 18
    -2 -3 18
    -2 3 18
    2 -3 -18
    -2 -3 17
    -2 -3 17
    -2 3 17
    -2 -3 17
    2 -3 -17
    -2 -3 16
    2 -3 -16
    -2 -3 16
    -2 -3 16
    -2 3 16
    -2 -3 15
    -2 -3 15
    -2 3 15
    -2 -3 15
    -2 3 15
    2 -3 -15
    -2 -3 15
    2 3 -15
    2 -3 -15
    -2 -3 15
    -2 3 15
    -2 -3 14
    -2 -3 14
    -2 3 14
    -2 -3 14
    -2 3 14
    2 -3 -14
    -2 -3 14
    2 3 -14
    2 -3 -14
    -2 -3 14
    -2 3 14
    -2 -3 13
    -2 -3 13
    -2 3 13
    -2 3 13
    -2 -3 13
    2 -3 -13
    -2 -3 13
    2 3 -13
    2 -3 -13
    -2 -3 12
    2 -3 -12
    -2 -3 12
    -2 -3 12
    -2 -3 12
    -2 3 12
    -2 -3 12
    -2 3 12
    2 3 -12
    2 -3 -12
    2 -3 -11
    -2 -3 11
    -2 -3 11
    -2 -3 11
    -2 3 11
    -2 -3 11
    -2 3 11
    2 3 -11
    2 -3 -11
    2 -3 -10
    -2 -3 10
    -2 -3 10
    2 3 -10
    2 -3 -10
    -2 -3 10
    -2 3 10
    -2 -3 10
    -2 3 10
    2 3 -9
    2 -3 -9
    -2 -3 9
    -2 3 9
    -2 -3 9
    -2 3 9
    -2 -3 9
    -2 -3 9
    2 -3 -9
    -2 3 9
    -2 -3 9
    2 -3 -9
    2 -3 -9
    2 -3 -8
    2 -3 -8
    -2 -3 8
    -2 3 8
    2 3 -8
    2 -3 -8
    -2 -3 8
    -2 3 8
    -2 -3 8
    -2 3 8
    2 -3 -7
    2 -3 -7
    -2 -3 7
    -2 3 7
    2 3 -7
    2 -3 -7
    -2 -3 7
    -2 3 7
    -2 -3 7
    -2 3 7
    2 -3 -6
    2 -3 -6
    2 3 -6
    2 -3 -6
    -2 3 6
    -2 -3 6
    2 -3 -5
    2 3 -5
    2 -3 -5
    2 -3 -4
    -2 3 4
    2 3 -4
    2 -3 -4
    -2 3 4
    -2 -3 4
    2 -3 -3
    2 -3 -3
    2 3 -3
    -2 3 3
    -2 -3 3
    -2 -3 3
    -2 3 3
    2 -3 -2
    -2 3 2
    -2 -3 2
    2 -3 -2
    2 3 -2
    -2 3 2
    -2 -3 2
    2 -3 -1
    2 -3 -1
    2 3 -1
    -2 3 1
    -2 -3 1
    -2 3 1
    -2 -3 1
    -2 -3 1
    2 -3 0
    -2 3 0
    -2 -3 0
    -2 3 0
    -2 -3 0
    -2 -3 0
    2 -3 1
    2 -3 1
    -2 3 -1
    -2 -3 -1
    2 -3 1
    2 3 1
    2 -3 1
    2 3 1
    -2 3 -1
    -2 -3 -1
    2 -3 1
    -2 -3 -1
    2 -3 2
    2 -3 2
    -2 -3 -2
    2 -3 2
    2 3 2
    -2 3 -2
    2 -3 2
    2 3 2
    -2 3 -2
    -2 -3 -2
    -2 -3 -2
    2 -3 2
    2 -3 3
    2 -3 3
    2 3 3
    -2 3 -3
    -2 -3 -3
    2 -3 3
    2 3 3
    2 -3 3
    -2 -3 -3
    -2 3 -3
    -2 -3 -3
    2 3 4
    2 -3 4
    2 -3 4
    2 3 4
    -2 3 -4
    -2 -3 -4
    2 -3 4
    2 3 4
    2 -3 4
    -2 -3 -4
    -2 3 -4
    -2 -3 -4
    2 3 5
    2 -3 5
    2 -3 5
    2 3 5
    2 3 5
    -2 3 -5
    -2 -3 -5
    2 -3 5
    -2 -3 -5
    2 -3 5
    -2 -3 -5
    -2 3 -5
    2 3 6
    2 -3 6
    2 -3 6
    2 3 6
    2 -3 6
    2 3 6
    -2 -3 -6
    2 -3 6
    2 3 7
    2 -3 7
    -2 -3 -7
    2 -3 7
    2 3 7
    2 -3 7
    2 3 7
    2 -3 7
    2 3 8
    2 3 8
    2 -3 8
    2 -3 8
    2 -3 8
    2 3 8
    2 3 8
    2 -3 8
    2 -3 8
    2 -3 8
    2 -3 8
    2 -3 8
    2 3 8
    2 -3 8
    2 3 8
    2 -3 8
    2 -3 8
    2 3 8
    2 -3 9
    2 -3 9
    2 3 9
    2 3 9
    2 -3 9
    2 3 9
    2 3 9
    2 -3 9
    2 -3 9
    2 -3 9
    2 3 9
    2 -3 9
    2 3 9
    2 3 9
    2 -3 9
    2 -3 9
    2 3 9
    2 -3 9
    2 3 9
    2 3 9
    2 -3 9
    2 3 9
    2 -3 10
    2 -3 10
    2 -3 10
    2 3 10
    2 3 10
    2 3 10
    2 -3 10
    2 -3 10
    2 -3 10
    2 -3 10
    2 3 10
    2 3 10
    2 -3 10
    2 -3 10
    2 -3 10
    2 3 10
    2 3 10
    2 3 10
    2 -3 11
    2 3 11
    2 -3 11
    2 3 11
    2 3 11
    2 -3 11
    2 3 11
    2 -3 11
    2 3 11
    2 -3 11
    2 3 11
    2 -3 11
    2 -3 11
    2 3 11
    2 3 11
    2 3 12
    2 -3 12
    2 3 12
    2 -3 12
    2 3 12
    2 -3 12
    2 3 12
    2 3 12
    -2 -3 -12
    2 -3 12
    2 3 12
    2 -3 12
    2 -3 12
    2 3 12
    2 3 13
    2 -3 13
    2 3 13
    2 -3 13
    2 3 13
    2 -3 13
    2 -3 13
    2 3 13
    2 3 13
    2 -3 13
    -2 -3 -13
    2 -3 13
    2 3 13
    2 -3 13
    2 3 13
    2 3 14
    2 3 14
    2 -3 14
    -2 -3 -14
    2 -3 14
    2 3 15
    2 -3 15
    2 -3 15
    2 3 15
    -2 -3 -15
    2 -3 16
    2 -3 16
    2 3 16
    -2 -3 -16
    2 -3 17
    2 -3 17
    2 3 17
    -2 -3 -17
    2 -3 18
    2 3 18
    -2 -3 -18
    2 3 19
    2 3 19
    -2 -4 21
    2 -4 -20
    -2 -4 20
    -2 4 20
    2 -4 -20
    2 4 -20
    -2 4 19
    -2 -4 19
    -2 -4 19
    -2 4 19
    2 -4 -19
    -2 -4 18
    -2 4 18
    -2 -4 18
    2 -4 -18
    -2 -4 17
    -2 -4 17
    -2 4 17
    -2 -4 17
    2 -4 -17
    -2 -4 16
    -2 -4 16
    -2 4 16
    -2 -4 16
    2 -4 -16
    -2 -4 15
    2 -4 -15
    2 4 -15
    -2 4 15
    -2 -4 15
    -2 -4 15
    -2 -4 14
    -2 -4 14
    -2 4 14
    -2 -4 14
    -2 4 14
    2 -4 -14
    2 4 -14
    2 -4 -14
    -2 -4 14
    -2 4 14
    -2 -4 14
    -2 -4 13
    -2 -4 13
    -2 -4 13
    -2 -4 13
    -2 4 13
    -2 -4 13
    -2 4 13
    2 -4 -13
    2 4 -13
    2 -4 -13
    -2 4 13
    -2 -4 13
    -2 -4 12
    -2 -4 12
    -2 4 12
    -2 -4 12
    -2 4 12
    2 -4 -12
    -2 -4 12
    -2 -4 12
    2 4 -12
    2 -4 -12
    -2 -4 11
    -2 -4 11
    -2 4 11
    -2 -4 11
    -2 4 11
    2 -4 -11
    -2 -4 11
    -2 -4 11
    2 4 -11
    2 -4 -11
    2 4 -10
    2 -4 -10
    -2 -4 10
    -2 -4 10
    -2 -4 10
    -2 -4 10
    -2 4 10
    -2 -4 10
    -2 4 10
    2 -4 -10
    -2 4 10
    2 -4 -10
    -2 -4 9
    -2 4 9
    2 4 -9
    2 -4 -9
    -2 -4 9
    -2 -4 9
    -2 -4 9
    2 -4 -9
    -2 4 9
    2 -4 -9
    -2 -4 9
    -2 4 9
    -2 4 9
    2 -4 -9
    -2 -4 9
    2 -4 -8
    2 -4 -8
    -2 -4 8
    -2 4 8
    2 4 -8
    2 -4 -8
    -2 -4 8
    -2 4 8
    -2 -4 8
    -2 4 8
    2 -4 -7
    2 -4 -7
    -2 4 7
    -2 -4 7
    2 -4 -7
    2 4 -7
    -2 -4 7
    -2 4 7
    -2 -4 7
    -2 4 7
    2 -4 -6
    2 -4 -6
    2 -4 -6
    -2 -4 6
    2 4 -6
    2 -4 -6
    -2 -4 6
    -2 4 6
    -2 -4 6
    -2 4 6
    2 -4 -5
    2 -4 -5
    2 -4 -5
    2 4 -5
    2 -4 -5
    2 -4 -4
    2 -4 -4
    2 4 -4
    2 -4 -3
    2 -4 -3
    2 4 -3
    -2 4 3
    -2 -4 3
    -2 4 3
    -2 -4 3
    2 -4 -2
    -2 -4 2
    -2 4 2
    2 -4 -2
    2 4 -2
    -2 4 2
    -2 -4 2
    2 -4 -1
    -2 4 1
    2 -4 -1
    2 4 -1
    -2 -4 1
    -2 4 1
    -2 -4 1
    -2 -4 1
    2 -4 0
    -2 4 0
    -2 -4 0
    -2 -4 0
    -2 4 0
    -2 -4 0
    2 -4 1
    2 -4 1
    -2 4 -1
    -2 -4 -1
    2 -4 1
    2 4 1
    2 -4 1
    2 4 1
    2 -4 1
    -2 4 -1
    -2 -4 -1
    -2 -4 -1
    2 -4 2
    2 -4 2
    2 -4 2
    2 4 2
    -2 -4 -2
    -2 4 -2
    2 -4 2
    2 4 2
    2 -4 2
    -2 -4 -2
    -2 4 -2
    -2 -4 -2
    2 4 3
    2 -4 3
    2 -4 3
    2 -4 3
    2 4 3
    -2 4 -3
    -2 -4 -3
    2 -4 3
    2 4 3
    -2 -4 -3
    2 -4 3
    -2 4 -3
    -2 -4 -3
    2 4 4
    2 -4 4
    2 -4 4
    2 4 4
    2 4 4
    -2 4 -4
    -2 -4 -4
    2 -4 4
    2 -4 4
    -2 -4 -4
    -2 -4 -4
    -2 4 -4
    2 4 5
    2 -4 5
    2 -4 5
    2 -4 5
    -2 4 -5
    -2 -4 -5
    2 -4 5
    2 4 5
    2 4 5
    -2 4 -5
    -2 -4 -5
    -2 -4 -5
    2 4 6
    2 -4 6
    2 4 6
    -2 4 -6
    -2 -4 -6
    2 -4 6
    2 4 6
    2 -4 6
    -2 -4 -6
    -2 -4 -6
    2 -4 6
    2 4 7
    -2 -4 -7
    2 -4 7
    2 -4 7
    2 -4 7
    2 4 7
    2 4 7
    2 -4 7
    2 4 8
    2 -4 8
    2 4 8
    2 -4 8
    2 4 8
    2 -4 8
    2 -4 8
    -2 -4 -8
    2 -4 8
    2 4 8
    2 -4 8
    2 -4 8
    2 4 8
    2 -4 9
    2 4 9
    2 -4 9
    2 4 9
    2 4 9
    2 -4 9
    2 -4 9
    2 -4 9
    2 -4 9
    2 4 9
    2 -4 9
    2 -4 9
    2 4 9
    2 4 9
    2 -4 10
    2 4 10
    2 4 10
    2 -4 10
    2 4 10
    2 -4 10
    2 4 10
    2 -4 10
    2 4 10
    2 4 10
    2 -4 10
    2 4 10
    2 -4 10
    2 4 10
    2 -4 11
    2 4 11
    2 -4 11
    2 4 11
    2 -4 11
    2 4 11
    2 -4 11
    2 4 11
    2 4 11
    2 -4 11
    2 -4 11
    2 4 11
    2 4 11
    -2 -4 -11
    2 4 11
    2 -4 12
    2 4 12
    2 -4 12
    2 4 12
    2 4 12
    2 -4 12
    2 4 12
    2 -4 12
    2 4 12
    2 -4 12
    2 -4 12
    2 4 12
    2 4 12
    -2 -4 -12
    2 4 12
    2 -4 13
    -2 4 -13
    2 -4 13
    -2 -4 -13
    2 4 13
    2 -4 13
    2 -4 13
    -2 -4 -13
    2 4 13
    2 4 13
    -2 -4 -13
    2 4 13
    2 -4 13
    2 4 14
    2 -4 14
    2 4 14
    -2 -4 -14
    2 -4 15
    2 4 15
    2 -4 15
    -2 -4 -15
    2 4 15
    2 -4 16
    2 -4 16
    2 4 16
    -2 -4 -16
    2 -4 17
    2 4 17
    -2 -4 -17
    2 4 18
    -2 -4 -18
    2 4 19
    2 4 19
    -2 5 20
    -2 -5 20
    2 -5 -20
    -2 -5 19
    -2 5 19
    2 -5 -19
    -2 -5 18
    2 -5 -18
    -2 -5 17
    -2 -5 17
    2 -5 -17
    -2 -5 16
    -2 -5 16
    -2 5 16
    -2 -5 16
    2 -5 -16
    -2 -5 15
    -2 -5 15
    -2 5 15
    -2 -5 15
    2 -5 -15
    -2 -5 14
    -2 -5 14
    -2 5 14
    -2 -5 14
    -2 -5 14
    2 -5 -14
    -2 -5 13
    -2 -5 13
    -2 5 13
    -2 -5 13
    -2 -5 13
    2 -5 -13
    2 -5 -12
    -2 -5 12
    -2 -5 12
    -2 -5 12
    -2 -5 11
    -2 -5 11
    -2 -5 11
    -2 -5 11
    -2 -5 11
    2 -5 -11
    2 -5 -11
    2 5 -11
    2 5 -10
    -2 -5 10
    -2 -5 10
    -2 -5 10
    -2 -5 10
    -2 5 10
    -2 -5 10
    -2 5 10
    2 -5 -10
    2 -5 -10
    -2 5 10
    2 -5 -10
    2 5 -9
    2 -5 -9
    -2 -5 9
    -2 -5 9
    -2 -5 9
    -2 -5 9
    -2 5 9
    -2 -5 9
    -2 5 9
    2 -5 -9
    2 -5 -9
    -2 5 9
    2 -5 -9
    2 -5 -9
    -2 -5 8
    -2 -5 8
    -2 -5 8
    2 -5 -8
    2 -5 -8
    2 -5 -8
    2 -5 -8
    2 5 -8
    2 -5 -8
    -2 -5 8
    -2 5 8
    -2 -5 8
    -2 5 8
    2 -5 -7
    2 -5 -7
    2 -5 -7
    2 -5 -7
    2 5 -7
    2 -5 -7
    -2 -5 7
    -2 5 7
    -2 -5 7
    -2 5 7
    2 -5 -6
    2 -5 -6
    2 -5 -6
    2 -5 -6
    2 5 -6
    -2 -5 6
    -2 5 6
    -2 -5 6
    -2 5 6
    2 -5 -6
    2 -5 -5
    2 -5 -5
    2 -5 -5
    2 -5 -5
    2 -5 -4
    2 -5 -4
    2 -5 -4
    2 -5 -4
    2 5 -4
    2 -5 -3
    2 -5 -3
    2 -5 -3
    2 5 -3
    -2 5 3
    -2 -5 3
    -2 5 3
    -2 -5 3
    2 -5 -2
    2 -5 -2
    2 -5 -2
    2 5 -2
    -2 5 2
    -2 -5 2
    -2 5 2
    -2 -5 2
    -2 -5 2
    2 -5 -1
    2 -5 -1
    -2 5 1
    -2 -5 1
    -2 5 1
    -2 -5 1
    -2 -5 1
    2 -5 0
    2 -5 0
    -2 5 0
    -2 -5 0
    -2 5 0
    -2 -5 0
    -2 -5 0
    2 -5 1
    2 -5 1
    2 -5 1
    -2 5 -1
    -2 -5 -1
    2 -5 1
    2 5 1
    2 -5 1
    2 5 1
    -2 5 -1
    -2 -5 -1
    -2 -5 -1
    2 -5 2
    2 -5 2
    -2 5 -2
    -2 -5 -2
    2 -5 2
    2 5 2
    2 -5 2
    2 5 2
    -2 5 -2
    -2 -5 -2
    -2 -5 -2
    2 -5 2
    2 -5 3
    2 5 3
    2 -5 3
    2 -5 3
    2 5 3
    -2 -5 -3
    2 -5 3
    2 5 3
    -2 5 -3
    -2 5 -3
    -2 -5 -3
    2 -5 3
    -2 -5 -3
    2 5 4
    2 -5 4
    2 -5 4
    2 5 4
    2 -5 4
    -2 5 -4
    -2 -5 -4
    2 5 4
    -2 -5 -4
    -2 -5 -4
    -2 5 -4
    2 -5 4
    2 5 5
    2 -5 5
    -2 5 -5
    -2 -5 -5
    2 -5 5
    2 5 5
    2 -5 5
    2 5 5
    2 -5 5
    -2 5 -5
    -2 -5 -5
    -2 -5 -5
    2 5 6
    2 -5 6
    -2 5 -6
    -2 -5 -6
    -2 -5 -6
    2 -5 6
    2 5 6
    -2 5 -6
    -2 -5 -6
    2 -5 6
    2 -5 6
    2 5 6
    -2 5 -7
    -2 -5 -7
    2 -5 7
    2 5 7
    2 -5 7
    2 5 7
    2 5 7
    2 -5 7
    2 -5 7
    2 -5 7
    -2 5 -7
    -2 -5 -7
    -2 -5 -7
    2 5 7
    2 -5 7
    2 5 7
    2 -5 8
    -2 -5 -8
    2 5 8
    2 -5 8
    2 5 8
    2 5 8
    2 -5 8
    2 -5 8
    2 -5 8
    -2 -5 -8
    -2 -5 -8
    2 5 8
    2 -5 8
    2 5 8
    2 -5 9
    2 -5 9
    2 5 9
    2 -5 9
    2 -5 9
    2 -5 9
    2 5 9
    2 5 9
    2 -5 9
    2 -5 10
    2 -5 10
    2 5 10
    2 -5 10
    2 -5 10
    2 -5 10
    2 5 10
    -2 -5 -10
    2 5 10
    -2 -5 -10
    2 -5 11
    2 -5 11
    2 5 11
    2 5 11
    2 -5 11
    2 5 11
    2 -5 11
    2 5 11
    -2 -5 -11
    2 5 11
    2 -5 12
    2 5 12
    2 -5 12
    2 5 12
    2 -5 12
    2 5 12
    2 -5 12
    2 5 12
    -2 -5 -12
    2 5 12
    2 5 13
    2 -5 13
    2 5 13
    2 -5 13
    2 5 13
    -2 -5 -13
    2 5 13
    2 -5 13
    2 5 14
    2 -5 14
    2 5 14
    -2 -5 -14
    2 -5 15
    2 5 15
    2 5 15
    -2 -5 -15
    2 -5 16
    2 5 16
    -2 -5 -16
    2 -5 17
    2 5 17
    -2 -5 -17
    -2 -5 -18
    2 5 18
    -2 -5 -19
    2 5 19
    2 5 19
    2 -6 -20
    -2 -6 20
    2 -6 -19
    -2 -6 19
    2 -6 -18
    -2 -6 18
    2 -6 -17
    -2 -6 17
    2 -6 -16
    -2 -6 16
    2 -6 -15
    -2 -6 15
    2 -6 -14
    -2 -6 14
    -2 -6 14
    -2 -6 14
    2 -6 -13
    -2 -6 13
    -2 -6 13
    -2 -6 13
    -2 -6 12
    -2 -6 12
    2 -6 -12
    -2 -6 12
    2 -6 -12
    2 -6 -12
    -2 -6 11
    -2 -6 11
    -2 -6 11
    2 -6 -11
    -2 6 11
    2 -6 -11
    2 -6 -11
    -2 -6 10
    -2 -6 10
    -2 -6 10
    2 -6 -10
    2 -6 -10
    -2 6 10
    2 -6 -10
    2 -6 -10
    -2 -6 9
    -2 -6 9
    -2 -6 9
    2 -6 -9
    2 -6 -9
    2 -6 -9
    2 -6 -9
    2 -6 -9
    -2 -6 8
    -2 -6 8
    2 -6 -8
    2 -6 -8
    -2 -6 8
    2 -6 -8
    2 -6 -8
    2 -6 -8
    2 -6 -7
    2 -6 -7
    2 -6 -7
    2 -6 -6
    2 -6 -6
    2 -6 -6
    2 -6 -6
    2 -6 -5
    2 -6 -5
    2 -6 -5
    2 -6 -4
    2 -6 -4
    2 -6 -3
    2 -6 -3
    2 -6 -3
    2 -6 -2
    2 -6 -2
    2 -6 -2
    -2 -6 2
    2 -6 -1
    2 -6 -1
    -2 -6 1
    2 -6 0
    2 -6 0
    -2 -6 0
    -2 -6 -1
    2 -6 1
    2 -6 1
    -2 -6 -2
    -2 -6 -2
    2 -6 2
    2 6 2
    2 -6 2
    2 -6 2
    -2 -6 -3
    -2 -6 -3
    2 -6 3
    2 6 3
    2 -6 3
    2 -6 3
    -2 -6 -4
    2 6 4
    2 -6 4
    2 -6 4
    2 -6 5
    -2 -6 -5
    2 -6 5
    2 6 5
    2 6 6
    2 -6 6
    2 -6 6
    -2 -6 -6
    2 -6 6
    2 6 6
    2 6 7
    2 -6 7
    2 -6 7
    -2 -6 -7
    2 6 7
    2 6 7
    2 -6 7
    2 -6 7
    2 -6 8
    2 6 8
    2 -6 8
    2 -6 8
    -2 -6 -8
    2 -6 8
    2 6 8
    -2 -6 -8
    2 6 8
    2 -6 9
    2 6 9
    2 -6 9
    2 -6 9
    -2 -6 -9
    2 -6 9
    2 6 9
    -2 -6 -9
    2 6 9
    2 -6 10
    2 6 10
    2 -6 10
    2 -6 10
    2 -6 10
    2 6 10
    -2 -6 -10
    2 6 10
    -2 -6 -10
    2 -6 11
    2 -6 11
    2 6 11
    2 -6 11
    2 6 11
    -2 -6 -11
    2 6 11
    2 6 12
    2 -6 12
    2 6 12
    2 -6 12
    2 -6 12
    2 6 12
    2 6 12
    -2 -6 -12
    2 6 12
    2 6 13
    2 -6 13
    2 6 13
    2 -6 13
    2 6 13
    -2 -6 -13
    2 6 13
    2 -6 13
    2 6 14
    2 -6 14
    2 6 14
    -2 -6 -14
    2 -6 15
    2 6 15
    2 6 15
    -2 -6 -15
    2 6 16
    -2 -6 -16
    2 -6 16
    -2 -6 -17
    2 6 17
    2 6 18
    -2 -6 -18
    -2 -6 -19
    -2 -6 -19
    2 6 19
    2 -7 -20
    -2 -7 20
    2 -7 -19
    -2 -7 19
    2 -7 -18
    -2 -7 18
    2 -7 -17
    -2 -7 17
    2 -7 -16
    -2 -7 16
    2 -7 -15
    -2 -7 15
    -2 -7 15
    2 -7 -14
    -2 -7 14
    2 -7 -14
    -2 -7 14
    2 -7 -13
    -2 -7 13
    2 -7 -13
    -2 -7 13
    -2 -7 12
    2 -7 -12
    -2 -7 12
    2 -7 -12
    2 -7 -12
    -2 7 12
    -2 -7 11
    -2 -7 11
    2 -7 -11
    -2 7 11
    2 -7 -11
    2 -7 -11
    -2 -7 10
    -2 -7 10
    2 -7 -10
    2 -7 -10
    2 -7 -10
    2 -7 -10
    -2 -7 9
    -2 -7 9
    2 -7 -9
    2 -7 -9
    2 -7 -9
    -2 -7 9
    2 -7 -9
    2 -7 -9
    -2 -7 8
    -2 -7 8
    2 -7 -8
    2 -7 -8
    2 -7 -8
    -2 -7 8
    2 -7 -8
    2 -7 -8
    2 -7 -8
    -2 -7 7
    -2 -7 7
    2 -7 -7
    2 -7 -7
    2 -7 -7
    -2 -7 7
    2 -7 -7
    2 -7 -7
    2 -7 -7
    2 -7 -6
    2 -7 -6
    2 -7 -6
    2 -7 -6
    2 -7 -5
    2 -7 -5
    2 -7 -5
    2 -7 -5
    2 -7 -4
    2 -7 -4
    2 -7 -4
    2 -7 -3
    2 -7 -3
    2 -7 -3
    2 -7 -2
    2 -7 -2
    2 -7 -2
    -2 -7 2
    2 -7 -1
    2 -7 -1
    2 -7 -1
    -2 -7 1
    2 -7 0
    2 -7 0
    -2 -7 0
    -2 -7 -1
    -2 -7 -1
    2 -7 1
    2 -7 1
    -2 -7 -2
    -2 -7 -2
    2 7 2
    2 -7 2
    2 -7 2
    2 -7 2
    -2 -7 -3
    -2 -7 -3
    2 7 3
    2 -7 3
    2 -7 3
    -2 -7 -4
    2 -7 4
    2 -7 4
    -2 -7 -4
    2 7 4
    2 7 5
    2 -7 5
    -2 -7 -5
    2 -7 5
    2 -7 5
    2 7 5
    2 7 6
    2 -7 6
    -2 -7 -6
    2 -7 6
    2 7 6
    2 7 6
    2 -7 6
    2 -7 7
    2 7 7
    2 -7 7
    -2 -7 -7
    2 -7 7
    2 7 7
    -2 -7 -7
    2 7 7
    2 -7 8
    2 -7 8
    2 -7 8
    2 7 8
    -2 -7 -8
    2 -7 8
    -2 -7 -8
    2 -7 9
    2 -7 9
    2 -7 9
    2 7 9
    -2 -7 -9
    2 -7 9
    -2 -7 -9
    -2 -7 -9
    2 7 9
    2 -7 10
    2 -7 10
    2 -7 10
    2 -7 10
    2 7 10
    -2 -7 -10
    -2 -7 -10
    -2 -7 -10
    2 7 10
    2 -7 11
    2 -7 11
    2 -7 11
    2 -7 11
    2 7 11
    -2 -7 -11
    2 7 11
    -2 -7 -11
    2 7 12
    2 -7 12
    2 7 12
    2 7 12
    2 -7 12
    -2 -7 -12
    2 7 12
    2 -7 12
    2 -7 13
    2 7 13
    -2 -7 -13
    2 -7 14
    2 7 14
    -2 -7 -14
    2 -7 15
    2 7 15
    2 7 15
    -2 -7 -15
    2 7 16
    -2 -7 -16
    2 -7 16
    -2 -7 -17
    -2 -7 -18
    -2 -7 -19
    2 7 19
    2 -8 -20
    2 -8 -19
    -2 -8 19
    2 -8 -18
    -2 -8 18
    2 -8 -17
    -2 -8 17
    2 -8 -16
    -2 -8 16
    -2 -8 16
    2 -8 -15
    -2 -8 15
    -2 -8 15
    2 -8 -14
    -2 -8 14
    2 -8 -14
    -2 -8 14
    -2 -8 13
    2 -8 -13
    -2 -8 13
    2 -8 -13
    -2 -8 12
    -2 -8 12
    2 -8 -12
    2 -8 -12
    2 -8 -12
    -2 8 12
    -2 -8 11
    -2 -8 11
    2 -8 -11
    2 -8 -11
    -2 8 11
    2 -8 -11
    2 -8 -11
    -2 -8 10
    -2 -8 10
    2 -8 -10
    2 -8 -10
    2 -8 -10
    2 -8 -10
    2 -8 -10
    -2 -8 9
    -2 -8 9
    2 -8 -9
    2 -8 -9
    2 -8 -9
    -2 -8 9
    2 -8 -9
    2 -8 -9
    -2 -8 8
    -2 -8 8
    2 -8 -8
    2 -8 -8
    2 -8 -8
    2 -8 -8
    -2 -8 8
    2 -8 -8
    2 -8 -8
    -2 -8 7
    -2 -8 7
    2 -8 -7
    2 -8 -7
    -2 -8 7
    2 -8 -7
    2 -8 -7
    2 -8 -7
    -2 -8 6
    -2 -8 6
    2 -8 -6
    2 -8 -6
    2 -8 -6
    2 -8 -6
    2 -8 -6
    2 -8 -6
    -2 -8 6
    2 -8 -5
    2 -8 -5
    -2 -8 5
    2 -8 -5
    2 -8 -5
    2 -8 -5
    -2 -8 5
    2 -8 -4
    2 -8 -4
    2 -8 -3
    2 -8 -3
    2 -8 -3
    2 -8 -2
    2 -8 -2
    2 -8 -2
    -2 -8 2
    2 -8 -1
    2 -8 -1
    2 -8 -1
    -2 -8 1
    2 -8 0
    2 -8 0
    -2 -8 0
    -2 -8 -1
    2 8 1
    2 -8 1
    -2 -8 -1
    -2 -8 -2
    -2 -8 -2
    2 8 2
    2 -8 2
    2 -8 2
    -2 -8 -3
    2 -8 3
    2 -8 3
    -2 -8 -3
    2 8 3
    2 -8 4
    2 8 4
    -2 -8 -4
    2 -8 4
    2 -8 4
    -2 -8 -4
    2 8 4
    2 -8 5
    2 8 5
    -2 -8 -5
    2 -8 5
    2 -8 5
    2 8 5
    -2 -8 -5
    2 -8 6
    2 8 6
    -2 -8 -6
    2 8 6
    2 -8 6
    2 -8 6
    2 -8 7
    2 -8 7
    2 -8 7
    2 8 7
    -2 -8 -7
    -2 -8 -7
    2 8 7
    2 -8 8
    2 -8 8
    2 -8 8
    2 8 8
    -2 -8 -8
    -2 -8 -8
    2 8 8
    2 -8 9
    2 -8 9
    2 -8 9
    2 8 9
    -2 -8 -9
    -2 -8 -9
    2 8 9
    -2 -8 -9
    2 -8 10
    2 -8 10
    2 -8 10
    2 -8 10
    2 8 10
    -2 -8 -10
    -2 -8 -10
    2 8 10
    -2 -8 -10
    2 -8 11
    2 -8 11
    2 8 11
    -2 -8 -11
    -2 -8 -11
    2 8 11
    2 -8 11
    2 -8 11
    2 -8 12
    2 -8 12
    2 8 12
    -2 -8 -12
    2 8 12
    -2 -8 -12
    2 -8 12
    2 -8 12
    2 -8 13
    2 8 13
    -2 -8 -13
    2 -8 14
    2 8 14
    -2 -8 -14
    2 -8 15
    2 8 15
    -2 -8 -15
    2 -8 16
    -2 -8 -16
    -2 -8 -17
    -2 -8 -18
    -2 -8 -18
    2 -9 -19
    -2 -9 19
    2 -9 -18
    -2 -9 18
    2 -9 -17
    -2 -9 17
    2 -9 -16
    -2 -9 16
    2 -9 -16
    -2 -9 16
    2 -9 -15
    -2 -9 15
    2 -9 -15
    -2 -9 15
    2 -9 -14
    -2 -9 14
    2 -9 -14
    -2 -9 14
    -2 -9 13
    2 -9 -13
    -2 -9 13
    -2 9 13
    2 -9 -13
    2 -9 -13
    -2 -9 12
    -2 -9 12
    2 -9 -12
    2 -9 -12
    2 -9 -12
    -2 9 12
    -2 -9 11
    -2 -9 11
    2 -9 -11
    2 -9 -11
    2 -9 -11
    -2 9 11
    2 -9 -11
    -2 -9 10
    -2 -9 10
    2 -9 -10
    2 -9 -10
    2 -9 -10
    -2 -9 10
    2 -9 -10
    -2 -9 9
    2 -9 -9
    -2 -9 9
    2 -9 -9
    2 -9 -9
    -2 -9 9
    2 -9 -9
    -2 -9 8
    2 -9 -8
    -2 -9 8
    2 -9 -8
    -2 -9 8
    2 -9 -8
    2 -9 -8
    -2 -9 7
    2 -9 -7
    -2 -9 7
    2 -9 -7
    2 -9 -7
    2 -9 -7
    -2 -9 7
    2 -9 -7
    2 -9 -7
    -2 -9 6
    -2 -9 6
    2 -9 -6
    2 -9 -6
    2 -9 -6
    2 -9 -6
    -2 -9 6
    2 -9 -6
    2 -9 -6
    -2 -9 5
    -2 -9 5
    2 -9 -5
    2 -9 -5
    2 -9 -5
    2 -9 -5
    2 -9 -5
    2 -9 -5
    -2 -9 5
    2 -9 -5
    -2 -9 4
    2 -9 -4
    2 -9 -4
    2 -9 -4
    2 -9 -4
    2 -9 -4
    2 -9 -4
    -2 -9 4
    2 -9 -4
    2 -9 -3
    2 -9 -3
    2 -9 -3
    2 -9 -3
    -2 -9 3
    2 -9 -2
    -2 -9 2
    2 -9 -2
    2 -9 -2
    -2 -9 1
    2 -9 -1
    2 -9 -1
    -2 -9 0
    2 -9 0
    2 -9 0
    -2 -9 -1
    -2 -9 -1
    2 -9 2
    2 -9 2
    2 -9 2
    -2 -9 -2
    -2 -9 -2
    -2 -9 -2
    2 9 3
    2 -9 3
    -2 -9 -3
    2 -9 3
    2 -9 3
    2 -9 3
    -2 -9 -3
    2 9 3
    2 -9 4
    2 9 4
    -2 -9 -4
    2 -9 4
    2 -9 4
    2 9 4
    -2 -9 -4
    2 -9 5
    2 9 5
    -2 -9 -5
    2 -9 5
    2 -9 5
    2 9 5
    -2 -9 -5
    2 -9 6
    2 9 6
    -2 -9 -6
    2 -9 6
    2 -9 6
    2 9 6
    -2 -9 -6
    2 -9 7
    2 9 7
    -2 -9 -7
    2 -9 7
    2 -9 7
    2 9 7
    2 -9 8
    2 9 8
    -2 -9 -8
    -2 -9 -8
    2 9 8
    2 -9 8
    2 -9 8
    2 -9 9
    2 -9 9
    2 -9 9
    2 9 9
    -2 -9 -9
    -2 -9 -9
    2 9 9
    -2 -9 -9
    2 -9 10
    2 -9 10
    2 -9 10
    2 9 10
    -2 -9 -10
    -2 -9 -10
    2 9 10
    -2 -9 -10
    2 -9 11
    2 -9 11
    2 9 11
    -2 -9 -11
    -2 -9 -11
    2 9 11
    -2 -9 -11
    2 -9 11
    2 -9 12
    2 -9 12
    2 9 12
    -2 -9 -12
    2 -9 13
    2 -9 13
    2 9 13
    -2 -9 -13
    2 -9 14
    2 9 14
    -2 -9 -14
    2 -9 15
    -2 -9 -15
    2 9 15
    -2 -9 -16
    -2 -9 -17
    -2 -9 -17
    -2 -9 -18
    -2 -9 -18
    2 -10 -19
    -2 -10 19
    2 -10 -18
    -2 -10 18
    2 -10 -17
    2 -10 -17
    2 -10 -16
    2 -10 -16
    -2 -10 16
    2 -10 -15
    -2 -10 15
    2 -10 -15
    -2 -10 15
    2 -10 -14
    -2 -10 14
    2 -10 -14
    -2 -10 14
    -2 -10 13
    2 -10 -13
    -2 -10 13
    2 -10 -13
    -2 10 13
    -2 -10 12
    -2 -10 12
    2 -10 -12
    -2 10 12
    2 -10 -12
    2 -10 -12
    -2 -10 11
    -2 -10 11
    2 -10 -11
    2 -10 -11
    2 -10 -11
    2 -10 -11
    -2 -10 11
    -2 -10 10
    2 -10 -10
    -2 -10 10
    2 -10 -10
    2 -10 -10
    -2 -10 10
    -2 -10 9
    2 -10 -9
    -2 -10 9
    2 -10 -9
    -2 -10 9
    2 -10 -9
    -2 -10 8
    2 -10 -8
    -2 -10 8
    2 -10 -8
    2 -10 -8
    -2 -10 8
    2 -10 -8
    2 -10 -8
    -2 -10 7
    2 -10 -7
    -2 -10 7
    2 -10 -7
    2 -10 -7
    -2 -10 7
    2 -10 -7
    2 -10 -7
    2 -10 -6
    -2 -10 6
    -2 -10 6
    2 -10 -6
    2 -10 -6
    2 -10 -6
    2 -10 -6
    -2 -10 6
    2 -10 -6
    2 -10 -6
    2 -10 -5
    -2 -10 5
    -2 -10 5
    2 -10 -5
    2 -10 -5
    2 -10 -5
    2 -10 -5
    2 -10 -5
    2 -10 -5
    -2 -10 5
    2 -10 -5
    2 -10 -4
    -2 -10 4
    2 -10 -4
    2 -10 -4
    2 -10 -4
    2 -10 -4
    2 -10 -4
    2 -10 -4
    -2 -10 4
    2 -10 -4
    2 -10 -3
    -2 -10 3
    2 -10 -3
    2 -10 -3
    2 -10 -3
    2 -10 -3
    2 -10 -3
    2 -10 -3
    -2 -10 3
    2 -10 -3
    2 -10 -2
    2 -10 -2
    2 -10 -2
    2 -10 -2
    2 -10 -2
    2 -10 -2
    2 -10 -2
    -2 -10 2
    2 -10 -2
    2 -10 -1
    2 -10 -1
    2 -10 -1
    -2 -10 1
    -2 -10 1
    2 -10 -1
    2 -10 -1
    2 -10 -1
    2 -10 -1
    2 -10 0
    2 -10 0
    -2 -10 0
    2 -10 0
    -2 -10 0
    2 -10 0
    2 -10 1
    2 -10 1
    -2 -10 -1
    -2 -10 -1
    2 -10 1
    2 10 2
    2 -10 2
    -2 -10 -2
    2 -10 2
    2 -10 2
    -2 -10 -2
    -2 -10 -2
    2 -10 3
    2 -10 3
    2 10 3
    2 -10 3
    -2 -10 -3
    2 -10 3
    -2 -10 -3
    -2 -10 -3
    2 -10 4
    2 -10 4
    2 -10 4
    2 10 4
    -2 -10 -4
    -2 -10 -4
    -2 -10 -4
    2 -10 5
    2 -10 5
    2 -10 5
    2 10 5
    -2 -10 -5
    -2 -10 -5
    -2 -10 -5
    2 10 5
    2 -10 6
    2 -10 6
    2 -10 6
    2 10 6
    -2 -10 -6
    -2 -10 -6
    -2 -10 -6
    2 10 6
    2 -10 7
    2 -10 7
    2 -10 7
    2 10 7
    -2 -10 -7
    -2 -10 -7
    2 10 7
    2 -10 8
    2 -10 8
    2 -10 8
    2 10 8
    -2 -10 -8
    -2 -10 -8
    2 10 8
    -2 -10 -8
    2 -10 9
    2 -10 9
    2 -10 9
    2 10 9
    -2 -10 -9
    -2 -10 -9
    -2 -10 -9
    2 10 9
    -2 -10 -9
    2 -10 10
    2 -10 10
    2 10 10
    -2 -10 -10
    -2 -10 -10
    2 10 10
    -2 -10 -10
    2 -10 10
    2 10 11
    -2 -10 -11
    2 10 11
    -2 -10 -11
    2 -10 11
    2 -10 12
    2 10 12
    -2 -10 -12
    2 -10 13
    2 10 13
    -2 -10 -13
    2 -10 14
    -2 -10 -14
    2 10 14
    -2 -10 -15
    2 10 15
    -2 -10 -16
    -2 -10 -16
    -2 -10 -17
    -2 -10 -17
    -2 -11 18
    2 -11 -18
    -2 -11 17
    2 -11 -17
    2 -11 -16
    -2 -11 16
    2 -11 -16
    2 -11 -15
    2 -11 -15
    -2 -11 14
    2 -11 -14
    -2 11 14
    -2 -11 14
    2 -11 -14
    2 -11 -13
    -2 11 13
    -2 -11 13
    2 -11 -13
    -2 -11 12
    -2 11 12
    2 -11 -12
    -2 -11 12
    -2 -11 11
    2 -11 -11
    -2 -11 11
    2 -11 -11
    -2 -11 11
    2 -11 -11
    -2 -11 10
    2 -11 -10
    -2 -11 10
    2 -11 -10
    -2 -11 10
    2 -11 -10
    -2 -11 9
    2 -11 -9
    -2 -11 9
    2 -11 -9
    2 -11 -9
    -2 -11 9
    -2 -11 8
    2 -11 -8
    -2 -11 8
    2 -11 -8
    2 -11 -8
    -2 -11 8
    2 -11 -8
    2 -11 -7
    -2 -11 7
    -2 -11 7
    2 -11 -7
    2 -11 -7
    2 -11 -7
    -2 -11 7
    2 -11 -7
    -2 -11 6
    2 -11 -6
    -2 -11 6
    2 -11 -6
    2 -11 -6
    2 -11 -6
    2 -11 -6
    2 -11 -6
    -2 -11 6
    2 -11 -5
    -2 -11 5
    2 -11 -5
    2 -11 -5
    2 -11 -5
    2 -11 -5
    2 -11 -5
    2 -11 -5
    -2 -11 5
    2 -11 -4
    -2 -11 4
    2 -11 -4
    2 -11 -4
    2 -11 -4
    2 -11 -4
    2 -11 -4
    2 -11 -4
    -2 -11 4
    2 -11 -4
    2 -11 -3
    2 -11 -3
    2 -11 -3
    2 -11 -3
    2 -11 -3
    2 -11 -3
    2 -11 -3
    -2 -11 3
    2 -11 -3
    2 -11 -2
    2 -11 -2
    2 -11 -2
    2 -11 -2
    -2 -11 2
    2 -11 -2
    2 -11 -2
    2 -11 -1
    2 -11 -1
    2 -11 -1
    2 -11 -1
    -2 -11 1
    2 -11 -1
    2 -11 0
    2 -11 0
    -2 -11 0
    2 -11 0
    -2 -11 0
    2 -11 0
    2 -11 1
    2 -11 1
    -2 -11 -1
    -2 -11 -1
    2 -11 1
    2 -11 2
    -2 -11 -2
    -2 -11 -2
    -2 -11 -2
    2 -11 2
    2 -11 2
    -2 -11 -3
    2 -11 3
    2 -11 3
    -2 -11 -3
    -2 -11 -3
    2 -11 4
    2 11 4
    -2 -11 -4
    -2 -11 -4
    -2 -11 -4
    2 -11 5
    2 -11 5
    2 -11 5
    2 11 5
    -2 -11 -5
    -2 -11 -5
    -2 -11 -5
    -2 -11 -5
    -2 -11 -5
    2 -11 6
    2 -11 6
    2 -11 6
    2 11 6
    -2 -11 -6
    -2 -11 -6
    -2 -11 -6
    2 -11 7
    2 -11 7
    2 -11 7
    2 11 7
    -2 -11 -7
    -2 -11 -7
    -2 -11 -7
    2 -11 8
    2 -11 8
    2 -11 8
    2 11 8
    -2 -11 -8
    -2 -11 -8
    2 11 8
    -2 -11 -8
    2 -11 9
    2 -11 9
    2 -11 9
    2 11 9
    -2 -11 -9
    -2 -11 -9
    2 11 9
    -2 -11 -9
    2 -11 10
    2 -11 10
    2 11 10
    -2 -11 -10
    -2 -11 -10
    2 11 10
    -2 -11 -10
    2 -11 10
    2 -11 11
    2 11 11
    -2 -11 -11
    2 -11 12
    2 11 12
    -2 -11 -12
    2 11 13
    -2 -11 -13
    2 -11 14
    2 11 14
    -2 -11 -14
    2 11 15
    -2 -11 -15
    -2 -11 -16
    -2 -11 -16
    -2 -11 -17
    -2 -11 -17
    -2 -11 -17
    -2 -12 18
    2 -12 -17
    -2 -12 17
    2 -12 -16
    -2 -12 16
    2 -12 -15
    -2 -12 15
    2 -12 -14
    -2 12 14
    -2 -12 14
    -2 12 13
    2 -12 -13
    -2 -12 13
    -2 -12 13
    -2 -12 12
    2 -12 -12
    -2 12 12
    -2 -12 12
    -2 -12 12
    -2 -12 11
    -2 -12 11
    2 -12 -11
    -2 -12 11
    -2 -12 10
    2 -12 -10
    -2 -12 10
    2 -12 -10
    2 -12 -10
    -2 -12 10
    -2 -12 9
    2 -12 -9
    -2 -12 9
    2 -12 -9
    2 -12 -9
    2 -12 -9
    -2 -12 9
    2 -12 -8
    -2 -12 8
    2 -12 -8
    -2 -12 8
    2 -12 -8
    2 -12 -8
    -2 -12 8
    2 -12 -8
    -2 -12 7
    2 -12 -7
    -2 -12 7
    2 -12 -7
    2 -12 -7
    2 -12 -7
    2 -12 -7
    -2 -12 7
    2 -12 -6
    -2 -12 6
    -2 -12 6
    2 -12 -6
    2 -12 -6
    2 -12 -6
    2 -12 -6
    -2 -12 6
    2 -12 -6
    2 -12 -5
    -2 -12 5
    2 -12 -5
    2 -12 -5
    2 -12 -5
    2 -12 -5
    2 -12 -5
    2 -12 -5
    -2 -12 5
    2 -12 -4
    -2 -12 4
    2 -12 -4
    2 -12 -4
    2 -12 -4
    2 -12 -4
    2 -12 -4
    -2 -12 4
    2 -12 -3
    2 -12 -3
    2 -12 -3
    2 -12 -3
    2 -12 -3
    2 -12 -3
    -2 -12 3
    2 -12 -2
    2 -12 -2
    -2 -12 2
    2 -12 -2
    2 -12 -2
    2 -12 -2
    2 -12 -1
    2 -12 -1
    -2 -12 1
    2 -12 -1
    2 -12 -1
    2 -12 -1
    2 -12 0
    2 -12 0
    2 -12 0
    -2 -12 0
    2 -12 0
    2 -12 1
    2 -12 1
    -2 -12 -1
    -2 -12 -1
    2 -12 1
    2 -12 2
    -2 -12 -2
    -2 -12 -2
    -2 -12 -2
    2 -12 2
    2 -12 2
    -2 -12 -3
    2 -12 3
    2 -12 3
    -2 -12 -3
    -2 -12 -3
    -2 -12 -4
    -2 -12 -4
    -2 -12 -4
    -2 -12 -4
    2 -12 4
    2 -12 5
    -2 -12 -5
    -2 -12 -5
    -2 -12 -5
    -2 -12 -5
    2 -12 6
    -2 -12 -6
    -2 -12 -6
    2 12 6
    -2 -12 -6
    -2 -12 -6
    -2 -12 -6
    -2 -12 -6
    2 -12 7
    2 -12 7
    2 -12 7
    2 12 7
    -2 -12 -7
    -2 -12 -7
    -2 -12 -7
    -2 -12 -7
    2 -12 8
    2 -12 8
    2 -12 8
    2 12 8
    -2 -12 -8
    -2 -12 -8
    -2 -12 -8
    2 -12 9
    2 -12 9
    2 12 9
    -2 -12 -9
    -2 -12 -9
    -2 -12 -9
    2 -12 9
    2 12 10
    -2 -12 -11
    2 12 11
    2 -12 11
    -2 -12 -12
    -2 -12 -12
    2 12 12
    -2 -12 -13
    -2 -12 -13
    2 12 13
    -2 -12 -14
    -2 -12 -14
    2 12 14
    -2 -12 -15
    -2 -12 -15
    -2 -12 -16
    -2 -12 -16
    2 -13 -17
    -2 -13 17
    2 -13 -16
    -2 -13 16
    2 -13 -15
    -2 -13 15
    -2 13 14
    2 -13 -14
    2 -13 -14
    -2 -13 14
    2 -13 -13
    -2 13 13
    2 -13 -13
    -2 -13 13
    -2 13 12
    2 -13 -12
    -2 -13 12
    -2 -13 11
    2 -13 -11
    -2 -13 11
    -2 -13 11
    -2 -13 10
    -2 -13 10
    2 -13 -10
    -2 -13 10
    2 -13 -9
    -2 -13 9
    2 -13 -9
    -2 -13 9
    2 -13 -9
    2 -13 -9
    2 -13 -9
    -2 -13 9
    2 -13 -8
    -2 -13 8
    -2 -13 8
    2 -13 -8
    2 -13 -8
    2 -13 -8
    2 -13 -8
    -2 -13 8
    -2 -13 7
    2 -13 -7
    -2 -13 7
    2 -13 -7
    2 -13 -7
    2 -13 -7
    2 -13 -7
    -2 -13 7
    2 -13 -7
    2 -13 -6
    -2 -13 6
    -2 -13 6
    2 -13 -6
    2 -13 -6
    2 -13 -6
    2 -13 -6
    2 -13 -6
    -2 -13 6
    2 -13 -5
    2 -13 -5
    2 -13 -5
    2 -13 -5
    2 -13 -5
    2 -13 -5
    -2 -13 5
    2 -13 -4
    2 -13 -4
    2 -13 -4
    2 -13 -4
    2 -13 -4
    2 -13 -4
    -2 -13 4
    2 -13 -3
    2 -13 -3
    2 -13 -3
    -2 -13 3
    2 -13 -3
    2 -13 -3
    2 -13 -2
    2 -13 -2
    2 -13 -2
    -2 -13 2
    2 -13 -2
    2 -13 -1
    2 -13 -1
    2 -13 -1
    2 -13 -1
    -2 -13 1
    2 -13 0
    2 -13 0
    2 -13 0
    2 -13 0
    -2 -13 0
    2 -13 1
    2 -13 1
    -2 -13 -1
    2 -13 1
    -2 -13 -2
    2 -13 2
    2 -13 2
    -2 -13 -2
    -2 -13 -3
    2 -13 3
    2 -13 3
    -2 -13 -3
    -2 -13 -3
    -2 -13 -3
    -2 -13 -4
    -2 -13 -4
    -2 -13 -4
    -2 -13 -4
    -2 -13 -5
    -2 -13 -5
    2 -13 5
    -2 -13 -5
    -2 -13 -5
    -2 -13 -6
    -2 -13 -6
    -2 -13 -6
    2 -13 6
    -2 -13 -6
    -2 -13 -6
    -2 -13 -6
    -2 -13 -7
    -2 -13 -7
    2 -13 7
    -2 -13 -7
    -2 -13 -7
    -2 -13 -7
    2 13 8
    -2 -13 -8
    -2 -13 -8
    -2 -13 -8
    -2 -13 -8
    -2 -13 -8
    2 -13 8
    -2 -13 -9
    2 13 9
    -2 -13 -9
    2 13 10
    -2 -13 -10
    2 -13 10
    2 13 11
    -2 -13 -11
    2 -13 11
    2 13 12
    -2 -13 -12
    -2 -13 -13
    -2 -13 -13
    2 13 13
    -2 -13 -14
    -2 -13 -14
    -2 -13 -15
    -2 -13 -15
    -2 -13 -16
    -2 -13 -16
    2 -14 -16
    2 -14 -15
    -2 -14 15
    -2 14 14
    2 -14 -14
    -2 -14 14
    2 -14 -13
    -2 14 13
    2 -14 -13
    -2 -14 13
    -2 14 12
    2 -14 -12
    2 -14 -12
    -2 -14 12
    -2 14 11
    2 -14 -11
    -2 -14 11
    2 -14 -10
    -2 -14 10
    -2 -14 10
    2 -14 -9
    2 -14 -9
    2 -14 -9
    -2 -14 9
    -2 -14 9
    2 -14 -8
    -2 -14 8
    2 -14 -8
    2 -14 -8
    -2 -14 8
    2 -14 -8
    2 -14 -7
    -2 -14 7
    2 -14 -7
    2 -14 -7
    2 -14 -7
    2 -14 -7
    -2 -14 7
    2 -14 -6
    2 -14 -6
    2 -14 -6
    2 -14 -6
    2 -14 -6
    2 -14 -6
    -2 -14 6
    2 -14 -5
    2 -14 -5
    2 -14 -5
    2 -14 -5
    2 -14 -5
    2 -14 -5
    -2 -14 5
    2 -14 -4
    2 -14 -4
    2 -14 -4
    -2 -14 4
    2 -14 -4
    2 -14 -4
    2 -14 -3
    2 -14 -3
    -2 -14 3
    2 -14 -3
    2 -14 -3
    2 -14 -2
    -2 -14 2
    2 -14 -2
    2 -14 -2
    2 -14 -2
    -2 -14 1
    2 -14 -1
    2 -14 -1
    2 -14 -1
    2 -14 -1
    2 -14 0
    -2 -14 0
    2 -14 0
    2 -14 0
    2 -14 0
    -2 -14 -1
    -2 -14 -1
    2 -14 1
    2 -14 1
    2 -14 1
    -2 -14 -2
    -2 -14 -2
    2 -14 2
    2 -14 2
    -2 -14 -3
    -2 -14 -3
    2 -14 3
    2 -14 3
    -2 -14 -4
    -2 -14 -4
    -2 -14 -4
    -2 -14 -5
    2 -14 5
    -2 -14 -5
    -2 -14 -5
    -2 -14 -6
    -2 -14 -6
    -2 -14 -6
    -2 -14 -6
    -2 -14 -6
    2 -14 6
    -2 -14 -7
    2 -14 7
    -2 -14 -8
    -2 -14 -8
    2 -14 8
    -2 -14 -9
    -2 -14 -9
    2 -14 9
    -2 -14 -10
    2 -14 10
    -2 -14 -11
    2 -14 11
    -2 -14 -12
    2 -14 12
    -2 -14 -13
    2 -14 13
    -2 -14 -14
    2 -14 14
    -2 -14 -15
    2 -15 -16
    2 -15 -15
    -2 15 14
    2 -15 -14
    2 -15 -13
    -2 15 13
    2 -15 -13
    2 -15 -12
    2 -15 -12
    -2 15 12
    -2 -15 12
    -2 15 11
    2 -15 -11
    2 -15 -11
    -2 -15 11
    2 -15 -10
    2 -15 -10
    2 -15 -10
    2 -15 -9
    2 -15 -9
    -2 -15 9
    2 -15 -9
    2 -15 -8
    2 -15 -8
    2 -15 -8
    -2 -15 8
    2 -15 -8
    2 -15 -8
    2 -15 -7
    2 -15 -7
    2 -15 -7
    -2 -15 7
    2 -15 -7
    2 -15 -7
    2 -15 -6
    2 -15 -6
    2 -15 -6
    -2 -15 6
    2 -15 -6
    2 -15 -6
    2 -15 -6
    2 -15 -5
    2 -15 -5
    2 -15 -5
    -2 -15 5
    2 -15 -5
    2 -15 -5
    2 -15 -5
    2 -15 -4
    2 -15 -4
    -2 -15 4
    2 -15 -4
    2 -15 -4
    2 -15 -3
    2 -15 -3
    2 -15 -3
    -2 -15 3
    2 -15 -3
    2 -15 -2
    2 -15 -2
    2 -15 -2
    -2 -15 2
    -2 -15 2
    2 -15 -2
    2 -15 -1
    2 -15 -1
    2 -15 -1
    -2 -15 1
    2 -15 -1
    -2 -15 1
    2 -15 0
    2 -15 0
    -2 -15 0
    2 -15 0
    -2 -15 0
    2 -15 1
    2 -15 1
    -2 -15 -1
    2 -15 1
    -2 -15 -1
    2 -15 2
    2 -15 2
    -2 -15 -2
    -2 -15 -2
    2 -15 3
    -2 -15 -3
    -2 -15 -3
    -2 -15 -4
    -2 -15 -4
    -2 -15 -5
    -2 -15 -5
    -2 -15 -6
    -2 -15 -6
    -2 -15 -6
    -2 -15 -7
    -2 -15 -7
    -2 -15 -7
    2 -15 7
    -2 -15 -8
    -2 -15 -8
    2 -15 8
    -2 -15 -9
    -2 -15 -9
    -2 -15 -10
    2 -15 10
    -2 -15 -11
    2 -15 11
    -2 -15 -12
    2 -15 12
    -2 -15 -13
    2 -15 13
    -2 -15 -14
    2 -16 -15
    -2 16 14
    2 -16 -14
    2 -16 -13
    -2 16 13
    2 -16 -13
    2 -16 -12
    2 -16 -12
    -2 16 12
    2 -16 -11
    -2 16 11
    2 -16 -11
    2 -16 -10
    2 -16 -10
    2 -16 -10
    -2 16 10
    2 -16 -9
    2 -16 -9
    2 -16 -9
    2 -16 -8
    2 -16 -8
    2 -16 -8
    2 -16 -8
    2 -16 -7
    2 -16 -7
    2 -16 -7
    -2 -16 7
    2 -16 -7
    2 -16 -7
    2 -16 -6
    2 -16 -6
    2 -16 -6
    2 -16 -6
    -2 -16 6
    2 -16 -6
    2 -16 -6
    2 -16 -5
    2 -16 -5
    -2 -16 5
    2 -16 -5
    2 -16 -5
    2 -16 -5
    2 -16 -4
    2 -16 -4
    -2 -16 4
    2 -16 -4
    2 -16 -4
    2 -16 -3
    2 -16 -3
    -2 -16 3
    2 -16 -3
    2 -16 -3
    -2 -16 2
    2 -16 -2
    2 -16 -2
    -2 -16 2
    2 -16 -2
    2 -16 -2
    -2 -16 2
    2 -16 -1
    2 -16 -1
    -2 -16 1
    2 -16 -1
    -2 -16 1
    2 -16 0
    2 -16 0
    2 -16 0
    -2 -16 0
    -2 -16 0
    2 -16 1
    2 -16 1
    -2 -16 -1
    -2 -16 -1
    2 -16 2
    2 -16 2
    -2 -16 -2
    -2 -16 -2
    2 -16 3
    -2 -16 -3
    -2 -16 -3
    -2 -16 -4
    -2 -16 -4
    -2 -16 -4
    -2 -16 -5
    -2 -16 -5
    -2 -16 -5
    -2 -16 -6
    -2 -16 -6
    -2 -16 -7
    -2 -16 -7
    -2 -16 -7
    2 -16 7
    -2 -16 -8
    -2 -16 -8
    -2 -16 -9
    -2 -16 -9
    -2 -16 -10
    -2 -16 -10
    -2 -16 -11
    2 -16 11
    -2 -16 -12
    2 -16 12
    -2 -16 -13
    -2 17 14
    2 -17 -14
    -2 17 13
    2 -17 -13
    2 -17 -12
    -2 17 12
    2 -17 -11
    2 -17 -11
    -2 17 11
    2 -17 -10
    2 -17 -10
    -2 17 10
    2 -17 -10
    2 -17 -9
    2 -17 -9
    2 -17 -9
    2 -17 -8
    2 -17 -8
    2 -17 -8
    2 -17 -8
    2 -17 -7
    2 -17 -7
    2 -17 -7
    2 -17 -6
    2 -17 -6
    2 -17 -6
    2 -17 -6
    2 -17 -5
    2 -17 -5
    2 -17 -4
    2 -17 -4
    2 -17 -4
    2 -17 -3
    -2 -17 3
    2 -17 -3
    2 -17 -3
    -2 -17 2
    2 -17 -2
    2 -17 -2
    -2 -17 2
    2 -17 -2
    -2 -17 2
    -2 -17 1
    2 -17 -1
    2 -17 -1
    -2 -17 1
    2 -17 -1
    -2 -17 1
    -2 -17 0
    2 -17 0
    2 -17 0
    -2 -17 0
    -2 -17 0
    -2 -17 -1
    2 -17 1
    2 -17 1
    -2 -17 -1
    -2 -17 -1
    -2 -17 -2
    2 -17 2
    2 -17 2
    -2 -17 -2
    -2 -17 -2
    -2 -17 -3
    2 -17 3
    -2 -17 -3
    -2 -17 -3
    -2 -17 -4
    -2 -17 -4
    -2 -17 -4
    -2 -17 -5
    -2 -17 -5
    -2 -17 -5
    -2 -17 -6
    -2 -17 -6
    -2 -17 -6
    -2 -17 -7
    -2 -17 -8
    -2 -17 -8
    -2 -17 -8
    -2 -17 -9
    -2 -17 -9
    -2 -17 -10
    -2 -17 -10
    -2 -17 -11
    2 -17 11
    -2 -17 -12
    -2 18 13
    2 -18 -12
    -2 18 12
    -2 18 11
    2 -18 -11
    2 -18 -10
    2 -18 -10
    2 -18 -10
    -2 18 10
    2 -18 -9
    -2 18 9
    2 -18 -9
    2 -18 -8
    2 -18 -8
    2 -18 -8
    2 -18 -7
    2 -18 -7
    2 -18 -7
    2 -18 -6
    2 -18 -6
    2 -18 -6
    2 -18 -6
    2 -18 -5
    2 -18 -5
    2 -18 -5
    2 -18 -4
    2 -18 -4
    2 -18 -4
    2 -18 -3
    -2 -18 3
    2 -18 -3
    2 -18 -3
    2 -18 -2
    -2 -18 2
    2 -18 -2
    2 -18 -2
    -2 -18 2
    -2 -18 2
    -2 -18 1
    2 -18 -1
    2 -18 -1
    -2 -18 1
    -2 -18 1
    -2 -18 0
    2 -18 0
    2 -18 0
    -2 -18 0
    -2 -18 0
    -2 -18 -1
    2 -18 1
    2 -18 1
    -2 -18 -1
    -2 -18 -1
    -2 -18 -2
    2 -18 2
    2 -18 2
    -2 -18 -2
    -2 -18 -2
    -2 -18 -3
    2 -18 3
    -2 -18 -3
    -2 -18 -3
    -2 -18 -4
    -2 -18 -4
    -2 -18 -4
    -2 -18 -5
    -2 -18 -5
    -2 -18 -5
    -2 -18 -6
    -2 -18 -6
    -2 -18 -6
    -2 -18 -7
    -2 -18 -7
    -2 -18 -8
    -2 -18 -8
    -2 -18 -9
    -2 -18 -10
    -2 -18 -10
    -2 -18 -11
    -2 19 11
    2 -19 -11
    2 -19 -10
    -2 19 10
    2 -19 -9
    -2 19 9
    2 -19 -9
    2 -19 -8
    2 -19 -8
    2 -19 -8
    -2 19 8
    2 -19 -7
    2 -19 -7
    2 -19 -7
    -2 19 7
    2 -19 -7
    2 -19 -6
    2 -19 -6
    2 -19 -6
    2 -19 -5
    2 -19 -5
    2 -19 -5
    2 -19 -4
    2 -19 -4
    2 -19 -4
    2 -19 -3
    -2 -19 3
    2 -19 -3
    2 -19 -3
    -2 -19 2
    2 -19 -2
    2 -19 -2
    -2 -19 2
    -2 -19 2
    -2 -19 1
    2 -19 -1
    2 -19 -1
    -2 -19 1
    -2 -19 1
    -2 -19 0
    2 -19 0
    2 -19 0
    -2 -19 0
    -2 -19 0
    -2 -19 -1
    2 -19 1
    2 -19 1
    -2 -19 -1
    -2 -19 -1
    -2 -19 -2
    2 -19 2
    -2 -19 -2
    -2 -19 -2
    -2 -19 -2
    -2 -19 -3
    -2 -19 -3
    -2 -19 -3
    -2 -19 -3
    -2 -19 -4
    -2 -19 -4
    -2 -19 -4
    -2 -19 -5
    -2 -19 -5
    -2 -19 -5
    -2 -19 -6
    -2 -19 -6
    -2 -19 -6
    -2 -19 -7
    -2 -19 -7
    -2 -19 -8
    -2 -19 -8
    -2 -19 -9
    -2 -19 -10
    -2 -19 -10
    -2 20 10
    -2 20 9
    2 -20 -9
    -2 20 8
    2 -20 -8
    2 -20 -8
    2 -20 -7
    -2 20 7
    2 -20 -7
    2 -20 -6
    2 -20 -6
    2 -20 -6
    2 -20 -5
    2 -20 -5
    2 -20 -5
    2 -20 -4
    2 -20 -4
    2 -20 -3
    2 -20 -3
    -2 -20 2
    2 -20 -2
    -2 -20 2
    2 -20 -2
    -2 -20 1
    -2 -20 1
    2 -20 -1
    2 -20 -1
    -2 -20 0
    2 -20 0
    2 -20 0
    -2 -20 0
    -2 -20 -1
    -2 -20 -1
    2 -20 1
    2 -20 1
    -2 -20 -2
    -2 -20 -2
    2 -20 2
    -2 -20 -2
    -2 -20 -3
    -2 -20 -3
    -2 -20 -3
    -2 -20 -3
    -2 -20 -4
    -2 -20 -4
    -2 -20 -4
    -2 -20 -4
    -2 -20 -5
    -2 -20 -5
    -2 -20 -5
    -2 -20 -5
    -2 -20 -6
    -2 -20 -6
    -2 -20 -6
    -2 -20 -7
    -2 -20 -7
    -2 -20 -7
    -2 -20 -8
    -2 -20 -8
    -2 -20 -8
    2 -21 -7
    2 -21 -6
    2 -21 -5
    2 -21 -5
    2 -21 -4
    2 -21 -4
    2 -21 -3
    2 -21 -3
    -2 -21 2
    2 -21 -2
    2 -21 -2
    -2 -21 1
    2 -21 -1
    2 -21 -1
    -2 -21 0
    2 -21 0
    -2 -21 0
    2 -21 0
    -2 -21 -1
    -2 -21 -1
    -2 -21 -2
    -2 -21 -2
    -2 -21 -3
    -2 -21 -3
    -2 -21 -3
    -2 -21 -4
    -2 -21 -4
    -2 -21 -4
    -2 -21 -4
    -2 -21 -5
    -2 -21 -5
    -2 -21 -5
    -2 -21 -5
    -2 -21 -6
    -2 -21 -6
    -2 -21 -6
    -2 -21 -7
    2 -22 -5
    2 -22 -4
    2 -22 -3
    2 -22 -2
    -2 -22 1
    2 -22 -1
    -2 -22 0
    -2 -22 -1
    -2 -22 -2
    -2 -22 -3
    -3 0 20
    -3 0 19
    3 0 -19
    -3 0 19
    -3 0 18
    3 0 -18
    -3 0 18
    -3 0 17
    -3 0 17
    -3 0 16
    -3 0 16
    -3 0 15
    3 0 -14
    -3 0 14
    -3 0 14
    -3 0 14
    3 0 -13
    -3 0 13
    -3 0 13
    -3 0 13
    3 0 -12
    3 0 -12
    -3 0 12
    -3 0 12
    -3 0 12
    3 0 -11
    -3 0 11
    3 0 -11
    -3 0 11
    -3 0 11
    -3 0 10
    -3 0 10
    -3 0 10
    3 0 -10
    -3 0 10
    3 0 -10
    -3 0 9
    -3 0 9
    -3 0 9
    3 0 -9
    -3 0 9
    3 0 -9
    -3 0 8
    -3 0 8
    -3 0 8
    -3 0 8
    3 0 -8
    3 0 -8
    3 0 -7
    -3 0 7
    3 0 -6
    -3 0 6
    -3 0 5
    3 0 -5
    -3 0 5
    -3 0 5
    3 0 -4
    3 0 -4
    -3 0 4
    -3 0 4
    -3 0 4
    3 0 -3
    -3 0 3
    3 0 -3
    -3 0 3
    -3 0 3
    3 0 -2
    3 0 -2
    -3 0 2
    -3 0 2
    -3 0 2
    3 0 -1
    -3 0 1
    -3 0 1
    -3 0 1
    3 0 0
    -3 0 0
    -3 0 0
    -3 0 0
    3 0 1
    3 0 1
    -3 0 -1
    -3 0 -1
    -3 0 -2
    3 0 2
    3 0 2
    -3 0 -2
    3 0 3
    3 0 3
    -3 0 -3
    -3 0 -3
    3 0 4
    3 0 4
    -3 0 -4
    -3 0 -4
    3 0 5
    -3 0 -5
    3 0 5
    -3 0 -5
    3 0 5
    3 0 5
    3 0 5
    3 0 6
    3 0 6
    -3 0 -6
    3 0 6
    3 0 6
    3 0 6
    3 0 6
    3 0 6
    -3 0 -6
    3 0 7
    -3 0 -7
    3 0 7
    3 0 7
    3 0 7
    3 0 7
    -3 0 -7
    3 0 7
    3 0 8
    3 0 8
    3 0 8
    -3 0 -8
    3 0 8
    3 0 8
    -3 0 -8
    3 0 8
    3 0 8
    3 0 9
    3 0 9
    -3 0 -9
    3 0 9
    3 0 9
    3 0 9
    3 0 9
    3 0 9
    -3 0 -9
    3 0 9
    3 0 10
    3 0 10
    -3 0 -10
    3 0 10
    3 0 10
    3 0 10
    3 0 10
    3 0 10
    -3 0 -10
    3 0 10
    3 0 11
    -3 0 -11
    3 0 11
    3 0 11
    3 0 11
    3 0 11
    3 0 11
    -3 0 -11
    3 0 11
    3 0 12
    -3 0 -12
    3 0 12
    3 0 12
    3 0 12
    3 0 12
    3 0 12
    -3 0 -12
    3 0 12
    3 0 13
    3 0 13
    3 0 13
    3 0 14
    3 0 14
    3 0 15
    -3 0 -15
    3 0 15
    3 0 16
    -3 0 -16
    3 0 16
    3 0 17
    3 0 18
    3 -1 -20
    3 1 -20
    -3 -1 20
    -3 -1 19
    3 -1 -19
    3 1 -19
    -3 -1 19
    -3 1 19
    -3 1 18
    -3 -1 18
    3 -1 -18
    3 1 -18
    -3 -1 18
    -3 1 18
    -3 -1 17
    -3 1 17
    -3 1 17
    -3 -1 17
    -3 -1 16
    -3 1 16
    -3 -1 16
    -3 -1 15
    3 -1 -15
    -3 -1 15
    -3 1 15
    -3 -1 15
    -3 -1 14
    -3 -1 14
    -3 1 14
    -3 -1 14
    -3 1 14
    3 -1 -14
    3 -1 -14
    3 1 -14
    -3 -1 14
    -3 -1 14
    -3 -1 13
    3 -1 -13
    3 -1 -13
    3 1 -13
    -3 -1 13
    -3 -1 13
    -3 -1 13
    -3 1 13
    -3 -1 13
    -3 1 13
    3 -1 -12
    3 -1 -12
    3 1 -12
    -3 -1 12
    -3 1 12
    -3 -1 12
    -3 1 12
    -3 -1 12
    -3 1 12
    -3 -1 11
    -3 1 11
    -3 -1 11
    -3 1 11
    3 -1 -11
    3 1 -11
    3 -1 -11
    -3 -1 11
    -3 -1 11
    -3 1 11
    -3 -1 10
    -3 1 10
    -3 -1 10
    -3 1 10
    -3 1 10
    -3 -1 10
    3 -1 -10
    -3 1 10
    3 -1 -10
    3 1 -10
    -3 -1 9
    -3 1 9
    -3 -1 9
    -3 1 9
    -3 1 9
    -3 -1 9
    3 -1 -9
    -3 -1 9
    -3 1 9
    3 -1 -9
    3 1 -9
    -3 -1 8
    -3 1 8
    -3 -1 8
    -3 1 8
    -3 1 8
    -3 -1 8
    -3 -1 8
    -3 1 8
    3 -1 -8
    3 1 -8
    3 -1 -8
    3 1 -8
    3 -1 -7
    3 1 -7
    -3 1 7
    -3 -1 7
    3 -1 -6
    3 1 -6
    -3 -1 6
    -3 1 6
    3 -1 -5
    -3 1 5
    -3 -1 5
    3 -1 -5
    3 1 -5
    -3 1 5
    -3 -1 5
    -3 1 5
    -3 -1 5
    3 -1 -4
    3 -1 -4
    3 1 -4
    -3 1 4
    -3 -1 4
    -3 1 4
    -3 -1 4
    -3 1 4
    -3 -1 4
    3 -1 -3
    3 1 -3
    -3 1 3
    -3 -1 3
    3 -1 -3
    3 1 -3
    -3 1 3
    -3 -1 3
    -3 1 3
    -3 -1 3
    3 1 -2
    3 -1 -2
    3 -1 -2
    3 1 -2
    -3 1 2
    -3 -1 2
    -3 1 2
    -3 -1 2
    -3 1 2
    -3 -1 2
    3 -1 -1
    3 1 -1
    -3 1 1
    -3 -1 1
    -3 1 1
    -3 -1 1
    -3 1 1
    -3 -1 1
    3 -1 0
    -3 1 0
    -3 -1 0
    -3 1 0
    -3 -1 0
    -3 1 0
    -3 -1 0
    -3 1 -1
    -3 -1 -1
    3 -1 1
    3 1 1
    3 -1 1
    3 1 1
    3 -1 1
    -3 1 -1
    -3 -1 -1
    -3 1 -2
    -3 -1 -2
    3 -1 2
    3 1 2
    3 -1 2
    3 1 2
    -3 1 -2
    -3 -1 -2
    -3 -1 -2
    3 -1 3
    3 1 3
    3 1 3
    3 -1 3
    -3 1 -3
    -3 -1 -3
    -3 1 -3
    -3 -1 -3
    3 -1 4
    3 1 4
    3 -1 4
    3 1 4
    -3 1 -4
    -3 -1 -4
    -3 1 -4
    -3 -1 -4
    3 1 5
    -3 1 -5
    -3 -1 -5
    3 1 5
    3 -1 5
    3 1 5
    3 1 5
    -3 1 -5
    -3 -1 -5
    3 -1 5
    3 1 5
    3 1 6
    3 1 6
    3 -1 6
    3 -1 6
    -3 1 -6
    -3 -1 -6
    3 1 6
    3 1 6
    3 -1 6
    3 -1 6
    3 1 6
    3 -1 6
    3 1 6
    -3 1 -6
    -3 -1 -6
    3 1 6
    3 -1 6
    3 1 7
    3 1 7
    3 -1 7
    3 -1 7
    -3 1 -7
    -3 -1 -7
    3 1 7
    3 -1 7
    3 1 7
    3 -1 7
    3 1 7
    -3 1 -7
    -3 -1 -7
    3 -1 7
    3 1 7
    3 -1 7
    3 1 7
    3 1 8
    3 -1 8
    3 1 8
    3 -1 8
    3 -1 8
    -3 1 -8
    -3 -1 -8
    3 1 8
    3 -1 8
    3 1 8
    3 -1 8
    3 1 8
    -3 1 -8
    -3 -1 -8
    3 1 8
    3 -1 8
    3 -1 8
    3 1 8
    3 -1 9
    3 1 9
    3 -1 9
    3 1 9
    3 -1 9
    -3 1 -9
    -3 -1 -9
    3 1 9
    3 -1 9
    3 1 9
    3 -1 9
    3 1 9
    3 -1 9
    3 1 9
    3 -1 9
    -3 1 -9
    -3 -1 -9
    3 1 9
    3 -1 9
    3 1 9
    3 1 10
    3 -1 10
    3 1 10
    3 -1 10
    3 1 10
    3 -1 10
    -3 1 -10
    -3 -1 -10
    3 -1 10
    3 1 10
    3 -1 10
    3 1 10
    3 1 10
    3 -1 10
    -3 1 -10
    -3 -1 -10
    3 -1 10
    3 1 10
    3 -1 10
    3 1 10
    3 -1 11
    3 1 11
    3 1 11
    3 -1 11
    -3 1 -11
    -3 -1 -11
    3 -1 11
    3 1 11
    3 1 11
    3 -1 11
    3 -1 11
    3 1 11
    3 -1 11
    -3 1 -11
    3 1 11
    -3 -1 -11
    3 -1 11
    3 1 11
    3 1 12
    3 -1 12
    -3 1 -12
    -3 -1 -12
    3 1 12
    3 -1 12
    3 -1 12
    3 1 12
    3 -1 12
    3 1 12
    3 -1 12
    3 1 12
    3 1 12
    3 -1 12
    -3 1 -12
    -3 -1 -12
    3 1 12
    3 -1 12
    3 1 13
    3 -1 13
    3 -1 13
    3 1 13
    3 1 13
    3 -1 13
    3 1 14
    -3 -1 -14
    3 -1 14
    3 1 14
    3 -1 14
    3 1 14
    3 -1 15
    3 1 15
    -3 -1 -15
    -3 1 -15
    3 -1 15
    3 -1 16
    3 1 16
    -3 -1 -16
    -3 1 -16
    3 -1 16
    3 -1 17
    3 1 17
    -3 -1 -17
    3 -1 17
    3 -1 18
    3 1 18
    3 -2 -20
    3 2 -20
    -3 -2 20
    -3 -2 19
    3 2 -19
    3 -2 -19
    -3 -2 19
    -3 2 19
    -3 -2 18
    -3 -2 18
    -3 2 18
    3 -2 -18
    3 2 -18
    3 -2 -17
    -3 -2 17
    -3 -2 17
    -3 2 17
    3 -2 -16
    -3 -2 16
    -3 -2 16
    -3 2 16
    3 -2 -15
    -3 -2 15
    -3 2 15
    -3 -2 15
    -3 -2 14
    -3 -2 14
    -3 2 14
    -3 -2 14
    -3 2 14
    3 -2 -14
    -3 -2 14
    -3 -2 14
    3 -2 -14
    3 2 -14
    -3 -2 13
    -3 -2 13
    -3 2 13
    -3 -2 13
    -3 2 13
    3 -2 -13
    -3 -2 13
    -3 -2 13
    3 -2 -13
    3 2 -13
    -3 -2 12
    -3 -2 12
    -3 2 12
    -3 -2 12
    -3 2 12
    3 -2 -12
    -3 -2 12
    -3 -2 12
    3 -2 -12
    3 2 -12
    3 -2 -11
    3 2 -11
    -3 -2 11
    -3 -2 11
    -3 -2 11
    -3 -2 11
    -3 2 11
    -3 -2 11
    -3 2 11
    3 -2 -11
    -3 2 11
    -3 -2 11
    -3 2 11
    -3 -2 10
    -3 -2 10
    -3 -2 10
    -3 2 10
    -3 -2 10
    -3 2 10
    -3 -2 10
    -3 2 10
    3 -2 -10
    -3 2 10
    3 -2 -10
    3 2 -10
    3 -2 -9
    3 2 -9
    -3 -2 9
    -3 2 9
    -3 -2 9
    -3 2 9
    3 -2 -9
    3 -2 -9
    -3 -2 9
    -3 2 9
    -3 2 9
    -3 -2 9
    -3 -2 8
    -3 2 8
    -3 -2 8
    -3 2 8
    3 -2 -8
    -3 -2 8
    -3 2 8
    3 -2 -8
    3 2 -8
    -3 2 8
    -3 -2 8
    3 -2 -7
    3 2 -7
    -3 2 7
    -3 -2 7
    3 -2 -6
    -3 -2 6
    -3 2 6
    3 -2 -6
    3 2 -6
    3 -2 -5
    -3 2 5
    -3 -2 5
    -3 2 5
    -3 -2 5
    3 -2 -5
    3 2 -5
    -3 2 5
    -3 -2 5
    3 -2 -4
    -3 2 4
    -3 -2 4
    3 -2 -4
    3 2 -4
    -3 2 4
    -3 -2 4
    -3 2 4
    -3 -2 4
    3 -2 -3
    -3 2 3
    -3 -2 3
    -3 2 3
    -3 -2 3
    3 -2 -3
    3 2 -3
    -3 2 3
    -3 -2 3
    3 2 -2
    3 -2 -2
    -3 -2 2
    -3 2 2
    -3 2 2
    -3 -2 2
    3 -2 -2
    3 2 -2
    -3 2 2
    -3 -2 2
    3 -2 -1
    -3 2 1
    -3 -2 1
    -3 2 1
    -3 -2 1
    -3 2 1
    -3 -2 1
    3 -2 0
    -3 2 0
    -3 -2 0
    -3 2 0
    -3 -2 0
    -3 2 0
    -3 -2 0
    3 -2 1
    -3 2 -1
    -3 -2 -1
    3 -2 1
    3 2 1
    3 -2 1
    3 2 1
    -3 2 -1
    -3 -2 -1
    -3 -2 -1
    -3 2 -2
    -3 -2 -2
    3 -2 2
    3 2 2
    3 -2 2
    3 2 2
    -3 2 -2
    -3 -2 -2
    -3 -2 -2
    -3 -2 -3
    3 -2 3
    3 2 3
    3 -2 3
    3 2 3
    -3 2 -3
    -3 2 -3
    -3 -2 -3
    -3 -2 -3
    3 -2 4
    3 2 4
    3 -2 4
    3 2 4
    -3 2 -4
    -3 -2 -4
    -3 2 -4
    -3 -2 -4
    3 2 5
    -3 2 -5
    -3 -2 -5
    3 2 5
    3 2 5
    3 -2 5
    3 2 5
    -3 2 -5
    -3 -2 -5
    3 -2 5
    3 2 5
    3 -2 6
    3 2 6
    -3 2 -6
    -3 -2 -6
    3 -2 6
    3 2 6
    3 -2 6
    3 2 6
    3 -2 6
    3 -2 6
    -3 2 -6
    -3 -2 -6
    3 2 6
    3 2 6
    3 2 6
    3 -2 6
    3 2 6
    3 2 7
    3 2 7
    3 -2 7
    3 -2 7
    -3 2 -7
    -3 -2 -7
    3 2 7
    3 2 7
    -3 2 -7
    3 -2 7
    3 2 7
    -3 -2 -7
    3 -2 7
    3 2 7
    3 2 7
    3 -2 7
    3 2 8
    3 -2 8
    3 2 8
    3 -2 8
    3 -2 8
    -3 2 -8
    -3 -2 -8
    3 2 8
    3 -2 8
    3 2 8
    -3 2 -8
    -3 -2 -8
    3 -2 8
    3 2 8
    3 -2 8
    3 2 8
    3 2 8
    3 -2 8
    3 2 9
    3 -2 9
    3 2 9
    3 -2 9
    -3 2 -9
    -3 -2 -9
    3 -2 9
    3 2 9
    3 -2 9
    3 2 9
    3 2 9
    3 -2 9
    3 2 9
    3 -2 9
    3 -2 9
    3 2 9
    -3 2 -9
    3 -2 9
    3 2 9
    -3 -2 -9
    3 -2 10
    3 -2 10
    -3 2 -10
    3 -2 10
    -3 -2 -10
    3 2 10
    3 -2 10
    3 2 10
    3 -2 10
    3 2 10
    3 -2 10
    3 2 10
    -3 2 -10
    -3 -2 -10
    3 -2 10
    3 2 10
    3 -2 10
    3 2 10
    3 -2 11
    -3 2 -11
    -3 -2 -11
    3 -2 11
    3 2 11
    3 -2 11
    3 2 11
    3 2 11
    3 -2 11
    3 -2 11
    3 2 11
    3 -2 11
    3 2 11
    -3 2 -11
    -3 -2 -11
    3 -2 11
    3 2 11
    3 -2 12
    3 2 12
    -3 2 -12
    -3 -2 -12
    3 -2 12
    3 -2 12
    3 2 12
    3 -2 12
    3 2 12
    3 -2 12
    3 2 12
    3 2 12
    3 -2 12
    3 2 12
    3 -2 12
    -3 2 -12
    -3 -2 -12
    3 2 13
    3 2 13
    3 -2 13
    3 -2 13
    3 2 14
    3 -2 14
    -3 -2 -14
    3 -2 14
    3 2 14
    3 -2 14
    3 -2 15
    3 2 15
    -3 -2 -15
    3 -2 15
    3 -2 16
    3 2 16
    -3 -2 -16
    3 -2 16
    3 -2 17
    3 2 17
    -3 -2 -17
    3 -2 17
    3 2 18
    -3 -2 -18
    3 2 18
    -3 -3 20
    3 -3 -20
    3 3 -20
    3 -3 -19
    -3 -3 19
    -3 -3 19
    -3 3 19
    3 -3 -19
    3 3 -19
    3 -3 -18
    -3 -3 18
    -3 -3 18
    -3 3 18
    3 3 -18
    3 -3 -18
    -3 -3 17
    -3 3 17
    -3 -3 17
    3 -3 -17
    -3 -3 16
    -3 3 16
    -3 -3 16
    3 -3 -16
    -3 -3 15
    3 -3 -15
    -3 -3 15
    -3 -3 15
    -3 3 15
    -3 -3 14
    -3 -3 14
    -3 3 14
    -3 -3 14
    -3 3 14
    3 -3 -14
    -3 -3 14
    3 -3 -14
    3 3 -14
    -3 -3 13
    -3 -3 13
    -3 3 13
    -3 -3 13
    -3 3 13
    3 -3 -13
    -3 -3 13
    3 -3 -13
    3 3 -13
    -3 -3 12
    -3 -3 12
    -3 -3 12
    -3 3 12
    -3 -3 12
    -3 3 12
    3 -3 -12
    -3 3 12
    3 -3 -12
    3 3 -12
    3 -3 -11
    3 3 -11
    -3 -3 11
    -3 -3 11
    -3 -3 11
    -3 3 11
    -3 -3 11
    -3 3 11
    3 -3 -11
    -3 3 11
    -3 -3 11
    -3 3 11
    -3 3 10
    -3 -3 10
    3 -3 -10
    3 3 -10
    -3 -3 10
    -3 -3 10
    -3 -3 10
    -3 3 10
    -3 -3 10
    -3 3 10
    3 -3 -10
    -3 3 10
    3 -3 -10
    -3 -3 9
    -3 -3 9
    -3 3 9
    -3 -3 9
    -3 3 9
    3 -3 -9
    3 -3 -9
    3 3 -9
    3 -3 -9
    -3 3 9
    -3 -3 9
    -3 3 9
    -3 3 8
    -3 -3 8
    -3 -3 8
    -3 -3 8
    -3 3 8
    -3 -3 8
    -3 3 8
    3 -3 -8
    3 -3 -8
    3 3 -8
    -3 3 8
    -3 -3 8
    3 -3 -8
    3 -3 -7
    3 -3 -7
    -3 3 7
    -3 3 7
    -3 -3 7
    3 -3 -7
    3 3 -7
    -3 -3 6
    -3 3 6
    3 -3 -6
    3 3 -6
    3 -3 -6
    -3 3 5
    -3 -3 5
    -3 3 5
    3 -3 -5
    3 3 -5
    -3 3 5
    3 -3 -5
    -3 3 4
    -3 -3 4
    -3 3 4
    -3 -3 4
    3 -3 -4
    3 3 -4
    -3 3 4
    -3 -3 4
    3 -3 -4
    -3 3 3
    -3 -3 3
    -3 3 3
    -3 -3 3
    3 -3 -3
    3 3 -3
    -3 3 3
    -3 -3 3
    3 -3 -3
    -3 3 2
    -3 -3 2
    -3 3 2
    -3 -3 2
    3 -3 -2
    3 3 -2
    -3 3 2
    -3 -3 2
    3 -3 -2
    -3 3 1
    -3 -3 1
    -3 3 1
    -3 -3 1
    -3 3 1
    -3 -3 1
    3 -3 -1
    -3 3 0
    -3 -3 0
    -3 -3 0
    -3 3 0
    -3 -3 0
    3 -3 0
    -3 3 0
    -3 -3 0
    -3 3 -1
    -3 -3 -1
    -3 -3 -1
    3 -3 1
    -3 3 -1
    -3 -3 -1
    3 -3 1
    3 3 1
    3 -3 1
    3 3 1
    -3 3 -2
    -3 -3 -2
    -3 -3 -2
    3 -3 2
    -3 3 -2
    -3 -3 -2
    3 -3 2
    3 3 2
    3 -3 2
    3 3 2
    -3 3 -3
    -3 -3 -3
    -3 -3 -3
    -3 3 -3
    -3 -3 -3
    3 -3 3
    3 3 3
    3 -3 3
    3 3 3
    -3 3 -4
    -3 -3 -4
    -3 -3 -4
    3 -3 4
    3 3 4
    3 -3 4
    3 3 4
    -3 3 -4
    -3 -3 -4
    3 3 4
    3 -3 5
    -3 3 -5
    -3 -3 -5
    3 3 5
    3 3 5
    3 -3 5
    3 3 5
    -3 3 -5
    -3 -3 -5
    3 -3 5
    3 3 5
    3 -3 6
    3 3 6
    -3 3 -6
    3 -3 6
    3 3 6
    -3 -3 -6
    3 -3 6
    3 3 6
    3 -3 6
    3 3 6
    3 -3 6
    -3 3 -6
    -3 -3 -6
    3 3 6
    3 -3 6
    3 -3 6
    3 3 6
    3 -3 7
    3 3 7
    -3 3 -7
    -3 -3 -7
    3 -3 7
    3 3 7
    3 3 7
    3 3 7
    3 -3 7
    -3 3 -7
    -3 -3 -7
    3 3 7
    3 -3 7
    3 3 7
    3 3 7
    3 -3 7
    3 3 7
    3 -3 8
    3 3 8
    -3 3 -8
    -3 -3 -8
    3 -3 8
    3 3 8
    3 3 8
    3 -3 8
    3 3 8
    3 -3 8
    3 3 8
    -3 3 -8
    -3 -3 -8
    3 -3 8
    3 3 8
    3 -3 8
    3 3 8
    3 3 8
    3 -3 9
    3 3 9
    -3 3 -9
    -3 -3 -9
    3 -3 9
    3 3 9
    3 3 9
    3 -3 9
    3 3 9
    3 -3 9
    -3 3 -9
    -3 -3 -9
    3 3 9
    3 -3 9
    3 3 9
    3 -3 9
    3 3 9
    3 3 9
    3 -3 9
    3 3 9
    3 -3 10
    3 3 10
    -3 3 -10
    -3 -3 -10
    3 -3 10
    3 3 10
    3 3 10
    3 -3 10
    3 -3 10
    -3 3 -10
    -3 -3 -10
    3 3 10
    3 -3 10
    3 -3 10
    3 3 10
    3 -3 10
    3 3 10
    3 3 10
    3 -3 10
    3 3 10
    3 3 11
    3 -3 11
    3 -3 11
    -3 3 -11
    -3 -3 -11
    3 3 11
    3 -3 11
    3 3 11
    3 -3 11
    3 3 11
    3 -3 11
    3 3 11
    3 -3 11
    3 3 11
    -3 3 -11
    3 3 11
    3 -3 11
    -3 -3 -11
    3 -3 12
    3 3 12
    3 -3 12
    -3 3 -12
    -3 -3 -12
    3 3 12
    3 3 12
    3 -3 12
    3 3 12
    3 -3 12
    3 3 12
    3 -3 12
    3 3 12
    3 -3 12
    -3 3 -12
    -3 -3 -12
    3 3 13
    3 -3 13
    3 3 13
    3 -3 13
    -3 -3 -13
    3 3 14
    3 -3 14
    -3 -3 -14
    3 -3 15
    -3 -3 -15
    3 -3 16
    3 3 16
    -3 -3 -16
    3 -3 17
    3 3 17
    -3 -3 -17
    3 3 18
    -3 -3 -18
    -3 -4 20
    3 4 -20
    3 -4 -19
    -3 -4 19
    -3 -4 19
    3 4 -19
    3 -4 -19
    3 -4 -18
    -3 -4 18
    -3 -4 18
    -3 4 18
    3 -4 -18
    3 4 -18
    3 -4 -17
    -3 -4 17
    -3 -4 17
    -3 4 17
    3 -4 -17
    3 4 -17
    -3 -4 16
    -3 -4 16
    -3 -4 16
    -3 4 16
    3 -4 -16
    -3 -4 15
    3 -4 -15
    -3 -4 15
    -3 4 15
    -3 -4 15
    -3 -4 14
    -3 -4 14
    -3 -4 14
    3 -4 -14
    -3 -4 14
    3 4 -14
    -3 -4 13
    -3 -4 13
    -3 4 13
    -3 -4 13
    -3 4 13
    3 -4 -13
    -3 -4 13
    3 -4 -13
    3 4 -13
    -3 -4 12
    -3 -4 12
    -3 -4 12
    -3 4 12
    -3 -4 12
    -3 4 12
    3 -4 -12
    -3 4 12
    3 -4 -12
    3 4 -12
    -3 -4 11
    -3 -4 11
    -3 -4 11
    -3 4 11
    -3 -4 11
    -3 4 11
    3 -4 -11
    -3 4 11
    3 -4 -11
    3 4 -11
    3 -4 -10
    3 4 -10
    -3 -4 10
    -3 -4 10
    -3 -4 10
    -3 4 10
    -3 -4 10
    -3 4 10
    3 -4 -10
    3 -4 -10
    -3 4 10
    -3 -4 10
    -3 4 10
    -3 -4 9
    -3 4 9
    3 -4 -9
    3 4 -9
    -3 -4 9
    -3 -4 9
    -3 -4 9
    -3 4 9
    -3 -4 9
    -3 4 9
    3 -4 -9
    -3 4 9
    3 -4 -9
    -3 4 8
    -3 -4 8
    3 -4 -8
    3 4 -8
    -3 -4 8
    -3 -4 8
    -3 -4 8
    -3 4 8
    -3 -4 8
    -3 4 8
    3 -4 -8
    -3 4 8
    -3 -4 8
    3 -4 -8
    3 -4 -8
    -3 4 7
    -3 -4 7
    3 4 -7
    3 -4 -7
    3 4 -7
    -3 -4 7
    -3 4 7
    -3 -4 7
    3 -4 -7
    3 -4 -7
    3 -4 -7
    -3 -4 7
    3 -4 -7
    3 -4 -6
    3 -4 -6
    3 4 -6
    -3 -4 6
    -3 4 6
    3 -4 -5
    -3 4 5
    -3 -4 5
    3 -4 -5
    3 4 -5
    -3 4 4
    -3 -4 4
    3 -4 -4
    3 4 -4
    -3 4 4
    -3 -4 4
    -3 4 4
    -3 -4 4
    3 -4 -3
    -3 4 3
    -3 -4 3
    3 -4 -3
    3 4 -3
    -3 4 3
    -3 -4 3
    -3 4 3
    -3 -4 3
    3 -4 -2
    -3 4 2
    -3 -4 2
    -3 4 2
    -3 -4 2
    -3 4 2
    -3 -4 2
    3 -4 -1
    -3 4 1
    -3 -4 1
    -3 4 1
    -3 -4 1
    -3 4 1
    -3 -4 1
    3 -4 0
    -3 4 0
    -3 -4 0
    -3 4 0
    -3 -4 0
    -3 4 0
    -3 -4 0
    -3 -4 0
    3 -4 1
    -3 -4 -1
    -3 4 -1
    -3 -4 -1
    -3 -4 -1
    -3 4 -1
    3 -4 1
    3 4 1
    -3 -4 -1
    3 -4 1
    3 4 1
    -3 4 -2
    -3 -4 -2
    -3 -4 -2
    3 -4 2
    3 4 2
    3 -4 2
    3 4 2
    -3 4 -2
    -3 -4 -2
    3 -4 2
    -3 4 -3
    -3 -4 -3
    -3 -4 -3
    -3 4 -3
    -3 -4 -3
    3 -4 3
    3 4 3
    3 -4 3
    3 4 3
    -3 4 -4
    -3 -4 -4
    -3 -4 -4
    3 4 4
    3 -4 4
    3 4 4
    3 -4 4
    3 4 4
    -3 4 -4
    -3 -4 -4
    3 -4 5
    3 4 5
    3 -4 5
    3 4 5
    -3 4 -5
    -3 -4 -5
    3 4 5
    3 -4 5
    3 -4 5
    -3 4 -5
    -3 -4 -5
    -3 -4 -5
    3 4 5
    3 4 5
    3 4 5
    3 -4 6
    3 4 6
    -3 4 -6
    -3 -4 -6
    3 -4 6
    3 4 6
    3 4 6
    3 -4 6
    3 -4 6
    3 -4 6
    -3 4 -6
    -3 -4 -6
    3 4 6
    3 -4 6
    3 -4 6
    3 4 6
    3 -4 7
    3 4 7
    -3 4 -7
    -3 -4 -7
    3 -4 7
    3 4 7
    3 4 7
    3 -4 7
    3 -4 7
    3 -4 7
    3 -4 7
    -3 4 -7
    -3 -4 -7
    3 4 7
    3 -4 7
    3 4 7
    3 -4 8
    3 4 8
    -3 4 -8
    -3 -4 -8
    3 -4 8
    3 4 8
    3 4 8
    3 -4 8
    3 -4 8
    3 -4 8
    3 -4 8
    3 4 8
    -3 4 -8
    -3 -4 -8
    3 4 8
    3 4 8
    3 -4 8
    3 4 8
    3 -4 9
    3 4 9
    -3 4 -9
    -3 -4 -9
    3 -4 9
    3 4 9
    3 4 9
    3 -4 9
    3 -4 9
    3 -4 9
    3 4 9
    -3 4 -9
    -3 -4 -9
    3 4 9
    3 4 9
    3 4 9
    3 -4 9
    3 -4 9
    3 4 9
    3 -4 10
    3 4 10
    -3 4 -10
    3 -4 10
    3 4 10
    -3 -4 -10
    3 4 10
    3 -4 10
    3 -4 10
    3 -4 10
    -3 4 -10
    -3 -4 -10
    3 4 10
    3 4 10
    3 4 10
    3 -4 10
    3 4 10
    3 -4 10
    3 4 10
    3 4 11
    3 -4 11
    3 4 11
    3 -4 11
    -3 4 -11
    -3 -4 -11
    3 4 11
    3 -4 11
    3 -4 11
    -3 4 -11
    -3 -4 -11
    3 4 11
    3 4 11
    3 4 11
    3 4 11
    3 -4 11
    3 -4 11
    3 4 11
    3 -4 12
    3 -4 12
    -3 4 -12
    3 4 12
    3 -4 12
    3 -4 12
    -3 4 -12
    3 4 12
    3 4 12
    -3 -4 -12
    3 -4 12
    3 4 12
    3 4 12
    3 -4 12
    3 -4 13
    3 4 13
    3 4 13
    -3 -4 -13
    3 4 13
    3 -4 13
    3 4 14
    3 4 14
    3 -4 14
    -3 -4 -14
    3 4 15
    3 -4 15
    -3 -4 -15
    3 -4 16
    3 4 16
    -3 -4 -16
    3 -4 17
    3 4 17
    -3 -4 -17
    3 4 18
    -3 -4 -18
    3 -5 -20
    -3 -5 20
    3 -5 -19
    -3 -5 19
    3 -5 -18
    3 5 -18
    -3 -5 18
    3 -5 -17
    3 5 -17
    -3 -5 17
    -3 -5 16
    -3 -5 16
    3 -5 -16
    -3 -5 16
    3 -5 -16
    3 5 -16
    3 -5 -15
    -3 -5 15
    -3 -5 15
    -3 5 15
    -3 -5 15
    3 -5 -14
    -3 -5 14
    -3 -5 14
    -3 5 14
    -3 -5 13
    -3 5 13
    -3 -5 13
    3 -5 -13
    -3 -5 12
    -3 5 12
    -3 -5 12
    3 -5 -12
    -3 -5 11
    3 -5 -11
    -3 5 11
    -3 -5 11
    3 5 -10
    -3 -5 10
    -3 -5 10
    -3 -5 10
    -3 -5 10
    3 -5 -10
    3 -5 -10
    -3 -5 10
    -3 5 10
    3 5 -9
    -3 -5 9
    -3 -5 9
    -3 -5 9
    -3 -5 9
    3 -5 -9
    3 -5 -9
    3 -5 -9
    -3 5 9
    -3 -5 9
    3 -5 -8
    3 5 -8
    -3 -5 8
    -3 -5 8
    -3 5 8
    -3 -5 8
    -3 5 8
    -3 -5 8
    3 -5 -8
    -3 5 8
    3 -5 -8
    -3 -5 8
    3 -5 -8
    3 -5 -7
    3 5 -7
    -3 -5 7
    -3 -5 7
    3 -5 -7
    3 -5 -7
    3 -5 -7
    -3 -5 7
    3 -5 -7
    -3 5 7
    -3 -5 7
    -3 -5 7
    -3 5 7
    -3 -5 7
    -3 5 7
    3 -5 -6
    3 5 -6
    3 -5 -6
    -3 -5 6
    -3 5 6
    3 -5 -6
    3 -5 -6
    3 -5 -6
    -3 -5 6
    -3 -5 6
    3 -5 -5
    3 -5 -5
    3 -5 -5
    3 5 -5
    -3 5 4
    -3 -5 4
    3 -5 -4
    3 -5 -4
    3 5 -4
    -3 5 4
    -3 -5 4
    -3 5 3
    -3 -5 3
    3 -5 -3
    3 -5 -3
    3 5 -3
    -3 5 3
    -3 -5 3
    -3 5 2
    -3 -5 2
    3 -5 -2
    -3 5 2
    -3 -5 2
    -3 5 1
    -3 -5 1
    3 -5 -1
    -3 5 1
    -3 -5 1
    -3 5 0
    -3 -5 0
    -3 -5 0
    3 -5 0
    3 -5 0
    3 5 0
    -3 5 0
    -3 -5 0
    3 -5 0
    3 5 0
    -3 5 -1
    -3 -5 -1
    -3 -5 -1
    3 -5 1
    3 -5 1
    3 5 1
    3 -5 1
    3 5 1
    -3 5 -1
    -3 -5 -1
    -3 5 -2
    -3 -5 -2
    -3 -5 -2
    3 -5 2
    3 -5 2
    3 5 2
    3 -5 2
    3 5 2
    -3 5 -2
    -3 -5 -2
    -3 5 -3
    -3 -5 -3
    -3 -5 -3
    -3 5 -3
    3 -5 3
    3 5 3
    -3 -5 -3
    3 -5 3
    3 5 3
    3 -5 3
    3 5 4
    3 -5 4
    3 -5 4
    3 -5 4
    -3 5 -4
    -3 -5 -4
    -3 -5 -4
    3 5 4
    3 -5 4
    -3 5 -4
    -3 -5 -4
    3 -5 4
    3 5 4
    3 -5 4
    3 5 4
    3 5 4
    3 5 5
    3 -5 5
    3 -5 5
    3 -5 5
    -3 5 -5
    -3 -5 -5
    -3 -5 -5
    3 5 5
    3 -5 5
    3 5 5
    3 -5 5
    3 5 5
    -3 5 -5
    -3 -5 -5
    3 5 5
    3 5 6
    3 -5 6
    3 -5 6
    3 -5 6
    -3 5 -6
    -3 -5 -6
    -3 -5 -6
    3 5 6
    3 5 6
    3 -5 6
    3 5 6
    -3 5 -6
    -3 -5 -6
    3 -5 6
    3 5 6
    3 -5 7
    -3 5 -7
    3 -5 7
    3 5 7
    3 -5 7
    3 -5 7
    3 -5 7
    3 -5 7
    -3 5 -7
    3 5 7
    3 -5 7
    3 5 7
    3 -5 8
    -3 5 -8
    3 -5 8
    3 5 8
    3 -5 8
    3 -5 8
    3 -5 8
    3 -5 8
    -3 5 -8
    3 5 8
    3 -5 8
    3 5 8
    3 5 9
    3 -5 9
    3 -5 9
    3 -5 9
    3 5 9
    3 -5 9
    3 5 9
    3 -5 9
    3 -5 9
    3 5 9
    3 5 9
    3 5 10
    3 -5 10
    3 -5 10
    3 5 10
    3 -5 10
    3 5 10
    3 5 10
    3 5 10
    3 -5 10
    3 -5 10
    3 5 11
    3 -5 11
    3 -5 11
    3 5 11
    3 -5 11
    3 5 11
    3 -5 11
    3 5 11
    -3 -5 -11
    3 5 11
    3 -5 12
    3 5 12
    3 -5 12
    3 5 12
    3 5 12
    -3 -5 -12
    3 5 13
    3 5 13
    3 -5 13
    -3 -5 -13
    3 5 13
    3 -5 13
    3 -5 14
    -3 -5 -14
    3 5 14
    3 5 14
    3 -5 15
    3 5 15
    -3 -5 -15
    3 5 16
    -3 -5 -16
    3 -5 16
    3 5 17
    -3 -5 -17
    3 -5 17
    3 5 18
    -3 -5 -18
    -3 -6 20
    3 -6 -20
    -3 -6 19
    3 -6 -19
    -3 -6 18
    3 -6 -18
    -3 -6 17
    -3 -6 17
    3 -6 -17
    -3 -6 16
    -3 -6 16
    3 -6 -16
    -3 -6 15
    -3 -6 15
    3 -6 -15
    -3 -6 14
    -3 -6 14
    3 -6 -14
    -3 -6 13
    -3 6 13
    -3 -6 13
    3 -6 -13
    -3 -6 12
    3 -6 -12
    -3 6 12
    -3 -6 12
    -3 -6 11
    3 -6 -11
    3 -6 -11
    -3 6 11
    -3 -6 11
    -3 -6 10
    -3 -6 10
    3 -6 -10
    3 -6 -10
    -3 6 10
    3 -6 -10
    -3 -6 9
    -3 -6 9
    3 -6 -9
    3 -6 -9
    -3 6 9
    3 -6 -9
    -3 -6 9
    3 -6 -9
    -3 -6 8
    -3 -6 8
    3 -6 -8
    3 -6 -8
    3 -6 -8
    3 -6 -8
    -3 6 8
    -3 -6 8
    -3 -6 7
    3 -6 -7
    -3 -6 7
    3 -6 -7
    -3 -6 7
    -3 6 7
    3 -6 -7
    3 -6 -7
    -3 -6 7
    3 -6 -7
    -3 -6 6
    -3 -6 6
    3 -6 -6
    -3 -6 6
    -3 6 6
    3 -6 -6
    -3 -6 6
    3 -6 -6
    3 -6 -6
    3 -6 -6
    3 -6 -5
    3 -6 -5
    3 -6 -5
    -3 -6 5
    3 -6 -5
    -3 6 5
    -3 -6 5
    3 -6 -4
    3 -6 -4
    3 -6 -3
    3 -6 -3
    3 -6 -2
    3 -6 -2
    3 -6 -1
    3 -6 -1
    -3 -6 1
    3 -6 0
    -3 -6 0
    3 -6 1
    -3 -6 -1
    3 -6 2
    -3 -6 -2
    3 -6 3
    3 -6 3
    -3 -6 -3
    3 6 3
    3 -6 3
    3 6 3
    3 -6 3
    3 6 3
    3 -6 4
    3 -6 4
    -3 -6 -4
    3 6 4
    3 -6 4
    3 -6 4
    3 6 4
    3 6 4
    3 -6 5
    3 -6 5
    -3 -6 -5
    3 6 5
    3 -6 5
    3 6 5
    3 6 5
    3 -6 6
    -3 -6 -6
    3 6 6
    3 6 6
    3 -6 6
    3 6 6
    3 6 7
    3 -6 7
    3 -6 7
    3 -6 7
    -3 -6 -7
    3 6 7
    3 -6 7
    3 6 7
    3 6 8
    3 -6 8
    3 -6 8
    3 -6 8
    3 6 8
    3 -6 8
    3 6 8
    3 6 9
    3 -6 9
    3 -6 9
    3 -6 9
    3 6 9
    3 6 9
    3 -6 9
    3 6 10
    3 -6 10
    3 6 10
    3 -6 10
    3 -6 10
    3 6 10
    3 -6 10
    3 6 10
    -3 -6 -10
    3 6 10
    3 -6 11
    3 6 11
    3 6 11
    3 -6 11
    3 6 11
    3 -6 11
    3 6 11
    -3 -6 -11
    3 6 11
    3 6 12
    3 -6 12
    -3 -6 -12
    3 6 12
    3 6 13
    3 -6 13
    -3 -6 -13
    3 6 13
    3 6 14
    3 -6 14
    3 6 14
    -3 -6 -14
    3 -6 15
    3 6 15
    -3 -6 -15
    3 6 16
    -3 -6 -16
    3 -6 16
    3 6 17
    -3 -6 -17
    3 -6 17
    3 6 18
    -3 -6 -18
    3 -7 -19
    -3 -7 19
    3 -7 -18
    -3 -7 18
    3 -7 -17
    -3 -7 17
    -3 -7 17
    3 -7 -16
    -3 -7 16
    -3 -7 16
    3 -7 -15
    -3 -7 15
    -3 -7 15
    3 -7 -14
    -3 -7 14
    -3 7 14
    -3 -7 14
    3 -7 -13
    -3 -7 13
    -3 7 13
    -3 -7 13
    -3 -7 12
    3 -7 -12
    -3 -7 12
    -3 7 12
    -3 -7 11
    -3 -7 11
    3 -7 -11
    3 -7 -11
    -3 7 11
    3 -7 -11
    3 -7 -11
    -3 -7 10
    -3 -7 10
    3 -7 -10
    3 -7 -10
    3 -7 -10
    -3 7 10
    -3 -7 10
    3 -7 -10
    -3 -7 9
    -3 -7 9
    3 -7 -9
    3 -7 -9
    3 -7 -9
    -3 7 9
    -3 -7 9
    3 -7 -9
    -3 -7 8
    -3 -7 8
    3 -7 -8
    3 -7 -8
    3 -7 -8
    3 -7 -8
    3 -7 -8
    -3 7 8
    -3 -7 8
    -3 -7 7
    3 -7 -7
    -3 7 7
    3 -7 -7
    -3 -7 7
    3 -7 -7
    3 -7 -7
    -3 -7 7
    3 -7 -7
    -3 -7 7
    -3 -7 6
    -3 -7 6
    -3 7 6
    3 -7 -6
    -3 -7 6
    3 -7 -6
    3 -7 -6
    3 -7 -6
    -3 -7 6
    -3 -7 5
    3 -7 -5
    -3 -7 5
    -3 7 5
    3 -7 -5
    3 -7 -5
    3 -7 -5
    -3 -7 5
    -3 -7 4
    3 -7 -4
    3 -7 -4
    3 -7 -4
    3 -7 -4
    -3 -7 4
    -3 7 4
    -3 -7 4
    3 -7 -4
    3 -7 -3
    3 -7 -3
    3 -7 -3
    -3 -7 3
    3 -7 -3
    3 -7 -3
    -3 -7 3
    3 -7 -2
    3 -7 -2
    3 -7 -2
    3 -7 -2
    -3 -7 1
    3 -7 -1
    3 -7 -1
    3 -7 0
    3 -7 0
    3 7 0
    -3 -7 0
    3 -7 0
    3 -7 0
    3 -7 1
    3 7 1
    -3 -7 -1
    3 -7 1
    3 -7 1
    3 -7 2
    3 -7 2
    -3 -7 -2
    3 7 2
    3 -7 2
    3 7 2
    3 -7 2
    3 7 2
    3 -7 3
    3 -7 3
    -3 -7 -3
    3 7 3
    3 -7 3
    3 7 3
    3 7 3
    3 -7 3
    3 -7 4
    3 -7 4
    -3 -7 -4
    3 7 4
    3 -7 4
    3 7 4
    3 7 4
    3 -7 5
    3 -7 5
    -3 -7 -5
    3 -7 5
    3 7 5
    3 7 5
    3 7 5
    3 -7 6
    3 7 6
    3 7 6
    3 7 6
    3 7 7
    3 -7 7
    3 -7 7
    -3 -7 -7
    3 -7 7
    3 7 7
    3 7 7
    3 -7 7
    3 -7 8
    3 7 8
    3 -7 8
    3 -7 8
    3 -7 8
    -3 -7 -8
    3 7 8
    -3 -7 -8
    3 7 8
    3 -7 9
    3 7 9
    3 -7 9
    3 -7 9
    3 -7 9
    3 7 9
    -3 -7 -9
    3 7 9
    3 -7 10
    3 7 10
    3 -7 10
    3 -7 10
    3 -7 10
    3 7 10
    -3 -7 -10
    -3 -7 -10
    3 7 10
    3 -7 11
    3 7 11
    3 7 11
    3 -7 11
    3 -7 11
    3 -7 11
    3 7 11
    3 7 11
    -3 -7 -11
    3 7 11
    3 7 12
    3 -7 12
    -3 -7 -12
    3 7 12
    3 7 13
    3 -7 13
    -3 -7 -13
    3 7 13
    3 7 14
    3 -7 14
    3 7 14
    -3 -7 -14
    3 -7 15
    3 7 15
    3 7 15
    -3 -7 -15
    3 7 16
    -3 -7 -16
    3 -7 16
    3 7 17
    -3 -7 -17
    3 -8 -19
    -3 -8 19
    3 -8 -18
    -3 -8 18
    3 -8 -17
    -3 -8 17
    -3 -8 17
    3 -8 -16
    -3 -8 16
    -3 -8 16
    3 -8 -15
    -3 -8 15
    -3 -8 15
    3 -8 -14
    -3 -8 14
    -3 8 14
    -3 -8 14
    3 -8 -13
    -3 -8 13
    -3 8 13
    -3 -8 13
    -3 -8 12
    -3 -8 12
    3 -8 -12
    -3 8 12
    3 -8 -12
    3 -8 -12
    -3 -8 11
    -3 -8 11
    3 -8 -11
    3 -8 -11
    3 -8 -11
    3 -8 -11
    -3 8 11
    -3 -8 10
    -3 -8 10
    3 -8 -10
    3 -8 -10
    3 -8 -10
    3 -8 -10
    -3 8 10
    -3 -8 10
    -3 -8 9
    -3 -8 9
    3 -8 -9
    3 -8 -9
    3 -8 -9
    -3 8 9
    3 -8 -9
    -3 -8 9
    3 -8 -9
    -3 -8 8
    -3 -8 8
    3 -8 -8
    3 -8 -8
    -3 8 8
    3 -8 -8
    3 -8 -8
    -3 -8 8
    3 -8 -8
    -3 -8 7
    3 -8 -7
    -3 8 7
    3 -8 -7
    3 -8 -7
    -3 -8 7
    3 -8 -7
    -3 -8 7
    -3 -8 6
    -3 -8 6
    3 -8 -6
    -3 -8 6
    3 -8 -6
    3 -8 -6
    -3 8 6
    3 -8 -6
    -3 -8 5
    3 -8 -5
    -3 8 5
    3 -8 -5
    3 -8 -5
    3 -8 -5
    -3 -8 5
    -3 -8 4
    3 -8 -4
    3 -8 -4
    -3 8 4
    3 -8 -4
    3 -8 -4
    -3 -8 4
    3 -8 -4
    -3 -8 3
    3 -8 -3
    3 -8 -3
    3 -8 -3
    3 -8 -3
    -3 -8 3
    3 -8 -3
    3 -8 -3
    3 -8 -2
    3 -8 -2
    3 -8 -2
    3 -8 -2
    -3 -8 2
    3 -8 -2
    3 -8 -1
    3 -8 -1
    -3 -8 1
    3 -8 -1
    3 -8 -1
    3 -8 -1
    3 -8 0
    3 -8 0
    3 8 0
    -3 -8 0
    3 -8 0
    3 -8 0
    3 -8 0
    3 -8 1
    3 8 1
    3 -8 1
    -3 -8 -1
    3 -8 1
    3 -8 1
    3 -8 1
    3 -8 2
    3 -8 2
    -3 -8 -2
    3 -8 2
    3 8 2
    3 8 2
    3 -8 2
    3 8 2
    3 -8 3
    3 -8 3
    -3 -8 -3
    3 8 3
    3 -8 3
    3 8 3
    3 8 3
    3 -8 4
    3 -8 4
    -3 -8 -4
    3 8 4
    3 -8 4
    3 8 4
    3 8 4
    3 -8 5
    3 -8 5
    -3 -8 -5
    3 -8 5
    3 8 5
    3 8 5
    3 8 5
    3 -8 6
    -3 -8 -6
    3 8 6
    3 8 6
    3 8 6
    3 -8 7
    -3 -8 -7
    3 8 7
    3 8 7
    3 8 7
    3 8 8
    3 -8 8
    -3 -8 -8
    3 8 8
    3 8 8
    3 -8 8
    3 -8 8
    3 -8 9
    3 -8 9
    3 -8 9
    3 -8 9
    3 8 9
    3 8 9
    -3 -8 -9
    -3 -8 -9
    3 8 9
    3 -8 10
    3 -8 10
    3 8 10
    3 8 10
    3 -8 10
    3 -8 10
    -3 -8 -10
    3 8 10
    -3 -8 -10
    3 8 11
    3 -8 11
    3 -8 11
    -3 -8 -11
    3 8 11
    3 8 12
    3 -8 12
    3 -8 12
    -3 -8 -12
    3 8 12
    3 8 13
    3 -8 13
    3 8 13
    -3 -8 -13
    3 -8 14
    3 8 14
    -3 -8 -14
    3 -8 15
    3 8 15
    3 8 15
    -3 -8 -15
    -3 -8 -16
    3 -8 16
    -3 -8 -17
    3 -9 -19
    -3 -9 19
    3 -9 -18
    -3 -9 18
    3 -9 -17
    -3 -9 17
    -3 -9 17
    3 -9 -16
    -3 -9 16
    -3 -9 16
    3 -9 -15
    -3 -9 15
    -3 9 15
    -3 -9 15
    3 -9 -14
    -3 -9 14
    3 -9 -14
    -3 9 14
    -3 -9 14
    -3 -9 13
    3 -9 -13
    -3 -9 13
    3 -9 -13
    -3 9 13
    -3 -9 12
    -3 -9 12
    3 -9 -12
    -3 9 12
    3 -9 -12
    3 -9 -12
    -3 -9 11
    -3 -9 11
    3 -9 -11
    3 -9 -11
    3 -9 -11
    -3 9 11
    -3 -9 11
    -3 -9 10
    -3 -9 10
    3 -9 -10
    3 -9 -10
    3 -9 -10
    3 -9 -10
    -3 9 10
    -3 -9 10
    -3 -9 9
    -3 -9 9
    3 -9 -9
    3 -9 -9
    3 -9 -9
    3 -9 -9
    3 -9 -9
    -3 9 9
    -3 -9 9
    -3 -9 8
    3 -9 -8
    -3 -9 8
    -3 9 8
    3 -9 -8
    -3 -9 8
    3 -9 -8
    3 -9 -8
    -3 -9 7
    -3 -9 7
    -3 9 7
    3 -9 -7
    3 -9 -7
    -3 -9 7
    3 -9 -7
    3 -9 -7
    -3 -9 6
    3 -9 -6
    3 -9 -6
    -3 9 6
    3 -9 -6
    -3 -9 6
    3 -9 -6
    -3 -9 5
    3 -9 -5
    3 -9 -5
    3 -9 -5
    3 -9 -5
    3 -9 -5
    -3 -9 5
    -3 -9 4
    3 -9 -4
    3 -9 -4
    3 -9 -4
    3 -9 -4
    3 -9 -4
    -3 -9 4
    3 -9 -4
    -3 -9 3
    3 -9 -3
    3 -9 -3
    3 -9 -3
    3 -9 -3
    -3 -9 3
    3 -9 -3
    3 -9 -3
    3 -9 -2
    3 -9 -2
    3 -9 -2
    3 -9 -2
    3 -9 -2
    -3 -9 2
    3 -9 -1
    -3 -9 1
    3 -9 -1
    3 -9 -1
    3 -9 -1
    3 -9 -1
    3 -9 -1
    3 -9 0
    -3 -9 0
    3 -9 0
    3 9 0
    3 -9 0
    -3 -9 0
    3 -9 0
    3 -9 0
    3 9 1
    3 -9 1
    3 -9 1
    -3 -9 -1
    3 -9 1
    3 -9 1
    3 -9 1
    3 -9 2
    3 -9 2
    -3 -9 -2
    3 -9 2
    3 9 2
    3 -9 2
    3 9 2
    3 9 2
    3 -9 3
    3 -9 3
    -3 -9 -3
    3 9 3
    3 -9 3
    3 9 3
    3 9 3
    3 -9 4
    3 -9 4
    -3 -9 -4
    3 9 4
    3 -9 4
    3 9 4
    3 9 4
    3 -9 5
    -3 -9 -5
    3 -9 5
    3 9 5
    3 9 5
    3 9 5
    3 -9 6
    -3 -9 -6
    3 9 6
    3 9 6
    3 9 6
    3 -9 7
    -3 -9 -7
    3 9 7
    3 9 7
    3 9 7
    3 -9 8
    -3 -9 -8
    3 9 8
    3 9 8
    3 9 9
    3 -9 9
    -3 -9 -9
    3 9 9
    -3 -9 -9
    3 9 9
    3 -9 9
    3 -9 9
    3 9 10
    3 9 10
    -3 -9 -10
    3 9 10
    -3 -9 -10
    3 -9 10
    3 -9 11
    3 -9 11
    3 9 11
    -3 -9 -11
    3 -9 12
    3 -9 12
    3 9 12
    -3 -9 -12
    3 -9 13
    3 -9 13
    3 9 13
    -3 -9 -13
    3 -9 14
    3 9 14
    -3 -9 -14
    3 -9 15
    -3 -9 -15
    3 9 15
    -3 -9 -16
    -3 -9 -17
    -3 -9 -17
    3 -10 -18
    -3 -10 18
    3 -10 -17
    -3 -10 17
    3 -10 -16
    -3 -10 16
    -3 -10 16
    3 -10 -15
    -3 -10 15
    3 -10 -15
    -3 10 15
    -3 -10 15
    3 -10 -14
    -3 -10 14
    3 -10 -14
    -3 10 14
    -3 -10 14
    3 -10 -13
    -3 -10 13
    -3 10 13
    3 -10 -13
    -3 -10 13
    -3 -10 12
    -3 -10 12
    3 -10 -12
    3 -10 -12
    -3 10 12
    -3 -10 11
    -3 -10 11
    3 -10 -11
    3 -10 -11
    3 -10 -11
    -3 10 11
    -3 -10 11
    3 -10 -11
    -3 -10 10
    3 -10 -10
    -3 -10 10
    3 -10 -10
    -3 10 10
    -3 -10 10
    3 -10 -10
    -3 -10 9
    3 -10 -9
    -3 -10 9
    -3 10 9
    3 -10 -9
    -3 -10 9
    3 -10 -9
    -3 -10 8
    3 -10 -8
    -3 -10 8
    -3 10 8
    3 -10 -8
    3 -10 -8
    -3 -10 8
    3 -10 -8
    -3 -10 7
    -3 -10 7
    3 -10 -7
    3 -10 -7
    3 -10 -7
    -3 -10 7
    -3 10 7
    3 -10 -7
    -3 -10 6
    3 -10 -6
    3 -10 -6
    3 -10 -6
    -3 -10 6
    3 -10 -6
    -3 -10 5
    3 -10 -5
    3 -10 -5
    3 -10 -5
    3 -10 -5
    3 -10 -5
    -3 -10 5
    3 -10 -5
    -3 -10 4
    3 -10 -4
    3 -10 -4
    3 -10 -4
    3 -10 -4
    -3 -10 4
    3 -10 -4
    3 -10 -4
    3 -10 -3
    3 -10 -3
    3 -10 -3
    3 -10 -3
    3 -10 -3
    3 -10 -3
    -3 -10 3
    3 -10 -2
    3 -10 -2
    3 -10 -2
    3 -10 -2
    3 -10 -2
    -3 -10 2
    3 -10 -2
    3 -10 -1
    -3 -10 1
    3 -10 -1
    3 -10 -1
    3 10 -1
    3 -10 -1
    3 -10 -1
    3 -10 -1
    3 -10 0
    -3 -10 0
    3 -10 0
    3 -10 0
    3 10 0
    -3 -10 0
    3 -10 0
    3 -10 0
    3 -10 1
    -3 -10 -1
    3 10 1
    3 -10 1
    3 -10 1
    -3 -10 -1
    3 -10 2
    3 -10 2
    -3 -10 -2
    3 -10 2
    3 -10 2
    3 10 2
    -3 -10 -2
    3 10 2
    3 -10 3
    3 10 3
    -3 -10 -3
    3 10 3
    3 -10 3
    3 -10 3
    3 -10 4
    3 -10 4
    -3 -10 -4
    3 -10 4
    3 10 4
    3 10 4
    3 10 4
    3 -10 5
    -3 -10 -5
    3 -10 5
    3 10 5
    3 10 5
    -3 -10 -6
    3 -10 6
    3 10 6
    3 10 6
    -3 -10 -7
    3 -10 7
    3 10 7
    3 10 7
    -3 -10 -7
    -3 -10 -8
    3 -10 8
    3 10 8
    3 10 8
    -3 -10 -9
    3 10 9
    3 10 9
    -3 -10 -9
    3 -10 9
    3 -10 10
    3 10 10
    -3 -10 -10
    3 -10 11
    3 10 11
    -3 -10 -11
    3 -10 12
    3 10 12
    -3 -10 -12
    3 -10 13
    -3 -10 -13
    3 10 13
    -3 -10 -14
    3 10 14
    -3 -10 -15
    3 10 15
    -3 -10 -16
    -3 -10 -16
    3 -11 -18
    -3 -11 18
    3 -11 -17
    -3 -11 17
    3 -11 -16
    -3 -11 16
    -3 -11 15
    3 -11 -15
    -3 -11 15
    3 -11 -15
    -3 11 15
    3 -11 -14
    -3 -11 14
    -3 11 14
    3 -11 -14
    -3 -11 14
    3 -11 -13
    -3 11 13
    3 -11 -13
    -3 -11 13
    -3 -11 13
    -3 -11 12
    -3 11 12
    3 -11 -12
    -3 -11 12
    -3 -11 12
    -3 -11 11
    -3 -11 11
    3 -11 -11
    -3 11 11
    -3 -11 11
    -3 -11 10
    3 -11 -10
    -3 -11 10
    3 -11 -10
    -3 11 10
    -3 -11 10
    3 -11 -10
    -3 -11 9
    3 -11 -9
    -3 -11 9
    -3 11 9
    3 -11 -9
    -3 -11 9
    3 -11 -9
    -3 -11 8
    3 -11 -8
    -3 -11 8
    3 -11 -8
    3 -11 -8
    -3 11 8
    -3 -11 8
    -3 -11 7
    -3 -11 7
    3 -11 -7
    -3 11 7
    3 -11 -7
    -3 -11 7
    3 -11 -7
    3 -11 -7
    -3 -11 6
    3 -11 -6
    3 -11 -6
    3 -11 -6
    -3 -11 6
    3 -11 -6
    -3 -11 5
    3 -11 -5
    3 -11 -5
    3 -11 -5
    3 -11 -5
    3 -11 -5
    -3 -11 5
    3 -11 -5
    3 -11 -4
    3 -11 -4
    3 -11 -4
    3 -11 -4
    3 -11 -4
    -3 -11 4
    3 -11 -4
    3 -11 -3
    3 -11 -3
    3 -11 -3
    3 -11 -3
    3 -11 -3
    -3 -11 3
    3 -11 -3
    3 -11 -2
    3 -11 -2
    3 -11 -2
    3 -11 -2
    3 -11 -2
    3 -11 -1
    -3 -11 1
    3 -11 -1
    3 11 -1
    3 -11 -1
    3 -11 -1
    3 -11 -1
    3 -11 0
    -3 -11 0
    3 -11 0
    3 11 0
    3 -11 0
    -3 -11 0
    3 11 0
    3 -11 1
    -3 -11 -1
    3 -11 1
    3 -11 1
    -3 -11 -1
    3 11 1
    3 -11 2
    -3 -11 -2
    3 -11 2
    3 -11 2
    -3 -11 -2
    3 11 2
    3 -11 3
    3 -11 3
    -3 -11 -3
    3 -11 3
    3 -11 3
    -3 -11 -3
    3 11 3
    3 -11 4
    -3 -11 -4
    3 -11 4
    -3 -11 -4
    3 11 4
    -3 -11 -5
    3 -11 5
    -3 -11 -5
    3 11 5
    3 11 6
    -3 -11 -6
    3 -11 6
    -3 -11 -6
    3 11 7
    -3 -11 -7
    3 -11 7
    -3 -11 -7
    -3 -11 -7
    3 11 7
    3 11 8
    -3 -11 -8
    -3 -11 -8
    3 11 8
    3 -11 8
    -3 -11 -9
    3 11 9
    3 -11 9
    -3 -11 -10
    3 11 10
    3 -11 10
    3 11 11
    3 -11 11
    3 11 12
    3 -11 12
    -3 -11 -13
    3 11 13
    3 -11 13
    -3 -11 -14
    -3 -11 -14
    -3 -11 -15
    3 11 15
    -3 -11 -15
    -3 -11 -16
    -3 -11 -16
    -3 -12 17
    3 -12 -16
    -3 -12 16
    3 -12 -15
    -3 12 15
    -3 -12 15
    -3 12 14
    3 -12 -14
    -3 -12 14
    -3 -12 14
    -3 12 13
    3 -12 -13
    -3 -12 13
    -3 -12 13
    -3 -12 12
    3 -12 -12
    -3 12 12
    -3 -12 12
    -3 -12 12
    -3 -12 11
    3 -12 -11
    -3 12 11
    -3 -12 11
    -3 -12 11
    -3 -12 10
    3 -12 -10
    -3 12 10
    -3 -12 10
    -3 -12 10
    -3 -12 9
    -3 -12 9
    -3 12 9
    3 -12 -9
    -3 -12 9
    3 -12 -9
    -3 -12 8
    -3 -12 8
    -3 12 8
    3 -12 -8
    -3 -12 8
    3 -12 -8
    3 -12 -8
    -3 -12 7
    3 -12 -7
    3 -12 -7
    -3 12 7
    -3 -12 7
    3 -12 -7
    -3 -12 6
    3 -12 -6
    3 -12 -6
    3 -12 -6
    3 -12 -6
    3 -12 -6
    -3 -12 6
    3 -12 -5
    3 -12 -5
    3 -12 -5
    3 -12 -5
    3 -12 -5
    -3 -12 5
    3 -12 -5
    3 -12 -4
    3 -12 -4
    3 -12 -4
    -3 -12 4
    3 -12 -4
    3 -12 -4
    3 -12 -4
    3 -12 -3
    3 -12 -3
    -3 -12 3
    3 -12 -3
    3 -12 -3
    3 -12 -3
    3 -12 -3
    3 -12 -2
    3 -12 -2
    3 -12 -2
    3 -12 -2
    3 -12 -2
    3 -12 -1
    3 -12 -1
    3 -12 -1
    3 -12 -1
    3 -12 -1
    3 -12 0
    -3 -12 0
    3 -12 0
    3 -12 0
    -3 -12 0
    3 12 0
    3 -12 1
    -3 -12 -1
    3 -12 1
    3 -12 1
    -3 -12 -1
    3 12 1
    3 -12 2
    -3 -12 -2
    3 -12 2
    3 -12 2
    -3 -12 -2
    3 12 2
    3 -12 3
    -3 -12 -3
    3 -12 3
    3 -12 3
    -3 -12 -3
    3 12 3
    3 -12 4
    -3 -12 -4
    3 -12 4
    -3 -12 -4
    3 12 4
    3 12 5
    -3 -12 -5
    3 -12 5
    -3 -12 -5
    3 12 6
    -3 -12 -6
    3 -12 6
    -3 -12 -6
    -3 -12 -6
    3 12 7
    -3 -12 -7
    -3 -12 -7
    -3 -12 -7
    3 -12 7
    -3 -12 -8
    3 12 8
    3 -12 8
    -3 -12 -9
    3 12 9
    3 -12 9
    -3 -12 -10
    3 12 10
    3 -12 10
    3 12 11
    -3 -12 -11
    3 -12 11
    3 12 12
    -3 -12 -12
    3 -12 12
    3 12 13
    -3 -12 -13
    3 12 14
    -3 -12 -14
    -3 -12 -15
    3 12 15
    3 -13 -16
    -3 -13 16
    -3 13 15
    3 -13 -15
    -3 -13 15
    3 -13 -14
    -3 13 14
    -3 -13 14
    3 -13 -13
    -3 13 13
    -3 -13 13
    -3 -13 13
    -3 -13 12
    -3 13 12
    3 -13 -12
    -3 -13 12
    -3 -13 12
    -3 -13 11
    3 -13 -11
    -3 13 11
    -3 -13 11
    -3 -13 11
    -3 -13 10
    3 -13 -10
    -3 13 10
    -3 -13 10
    -3 -13 10
    -3 -13 9
    -3 13 9
    3 -13 -9
    -3 -13 9
    -3 -13 9
    -3 -13 8
    -3 -13 8
    -3 13 8
    3 -13 -8
    -3 -13 8
    -3 -13 7
    3 -13 -7
    3 -13 -7
    -3 13 7
    -3 -13 7
    3 -13 -7
    3 -13 -6
    3 -13 -6
    3 -13 -6
    3 -13 -6
    -3 -13 6
    3 -13 -6
    3 -13 -5
    3 -13 -5
    3 -13 -5
    -3 -13 5
    3 -13 -5
    3 -13 -5
    3 -13 -4
    3 -13 -4
    3 -13 -4
    3 -13 -4
    -3 -13 4
    3 -13 -3
    3 -13 -3
    3 -13 -3
    3 -13 -3
    -3 -13 3
    3 -13 -2
    3 -13 -2
    3 -13 -2
    3 -13 -2
    3 -13 -2
    3 -13 -1
    3 -13 -1
    3 -13 -1
    3 -13 -1
    3 -13 0
    3 -13 0
    -3 -13 0
    3 -13 0
    3 -13 1
    -3 -13 -1
    -3 -13 -1
    3 13 1
    3 -13 1
    3 -13 1
    -3 -13 -2
    -3 -13 -2
    3 13 2
    3 -13 2
    3 -13 2
    -3 -13 -3
    3 -13 3
    3 -13 3
    -3 -13 -3
    3 13 3
    3 -13 4
    -3 -13 -4
    3 -13 4
    -3 -13 -4
    3 13 4
    -3 -13 -5
    -3 -13 -5
    3 13 5
    -3 -13 -5
    3 -13 5
    -3 -13 -6
    3 13 6
    3 -13 6
    -3 -13 -7
    3 13 7
    3 -13 7
    -3 -13 -8
    3 13 8
    3 -13 8
    -3 -13 -9
    3 13 9
    3 -13 9
    -3 -13 -10
    3 13 10
    -3 -13 -10
    3 -13 10
    3 13 11
    -3 -13 -11
    3 -13 11
    3 13 12
    -3 -13 -12
    3 13 13
    -3 -13 -13
    -3 -13 -14
    3 13 14
    3 -14 -16
    3 -14 -15
    -3 14 15
    3 -14 -14
    -3 14 14
    3 -14 -14
    -3 -14 14
    -3 14 13
    3 -14 -13
    3 -14 -13
    -3 -14 13
    -3 14 12
    3 -14 -12
    -3 -14 12
    -3 -14 12
    3 -14 -11
    -3 14 11
    -3 -14 11
    -3 -14 11
    3 -14 -10
    -3 14 10
    -3 -14 10
    -3 -14 10
    -3 -14 9
    3 -14 -9
    -3 14 9
    -3 -14 9
    -3 14 8
    3 -14 -8
    -3 -14 8
    3 -14 -7
    -3 14 7
    -3 -14 7
    3 -14 -6
    -3 14 6
    -3 -14 6
    3 -14 -6
    3 -14 -6
    3 -14 -5
    3 -14 -5
    3 -14 -5
    3 -14 -5
    -3 -14 5
    3 -14 -4
    3 -14 -4
    3 -14 -4
    -3 -14 4
    3 -14 -3
    3 -14 -3
    3 -14 -3
    3 -14 -3
    3 -14 -2
    3 -14 -2
    3 -14 -2
    3 -14 -2
    3 -14 -1
    -3 -14 1
    3 -14 -1
    3 -14 -1
    3 -14 -1
    3 -14 0
    3 -14 0
    3 -14 0
    -3 -14 0
    -3 -14 -1
    3 -14 1
    3 -14 1
    -3 -14 -2
    -3 -14 -2
    3 -14 2
    3 -14 2
    -3 -14 -3
    3 -14 3
    3 -14 3
    -3 -14 -3
    -3 -14 -3
    3 -14 4
    -3 -14 -4
    3 14 4
    -3 -14 -4
    -3 -14 -5
    3 -14 5
    3 14 5
    -3 -14 -5
    -3 -14 -6
    3 -14 6
    3 14 6
    -3 -14 -7
    3 -14 7
    3 14 7
    3 -14 8
    3 14 8
    -3 -14 -9
    3 14 9
    -3 -14 -10
    3 -14 10
    3 14 10
    -3 -14 -11
    3 14 11
    -3 -14 -12
    3 14 12
    -3 -14 -13
    3 14 13
    3 14 14
    -3 -14 -14
    3 -15 -15
    -3 15 15
    3 -15 -14
    -3 15 14
    3 -15 -13
    3 -15 -13
    -3 15 13
    -3 15 12
    3 -15 -12
    3 -15 -12
    3 -15 -11
    -3 15 11
    -3 -15 11
    3 -15 -11
    3 -15 -10
    -3 15 10
    -3 -15 10
    3 -15 -9
    -3 15 9
    -3 -15 9
    -3 15 8
    3 -15 -8
    -3 -15 8
    -3 15 7
    3 -15 -7
    -3 -15 7
    3 -15 -7
    3 -15 -6
    3 -15 -6
    3 -15 -6
    3 -15 -6
    -3 15 6
    -3 -15 6
    3 -15 -5
    3 -15 -5
    3 -15 -5
    -3 -15 5
    3 -15 -4
    3 -15 -4
    3 -15 -4
    3 -15 -4
    -3 -15 4
    3 -15 -3
    3 -15 -3
    3 -15 -3
    3 -15 -3
    3 -15 -2
    3 -15 -2
    3 -15 -2
    3 -15 -2
    3 -15 -1
    3 -15 -1
    3 -15 -1
    -3 -15 1
    3 -15 0
    3 -15 0
    -3 -15 0
    3 -15 1
    3 -15 1
    -3 -15 -1
    -3 -15 -1
    3 -15 2
    3 -15 2
    -3 -15 -2
    -3 -15 -2
    3 -15 3
    -3 -15 -3
    -3 -15 -3
    3 -15 4
    -3 -15 -4
    -3 -15 -4
    -3 -15 -5
    -3 -15 -5
    -3 -15 -6
    3 -15 6
    -3 -15 -6
    -3 -15 -7
    3 -15 7
    -3 -15 -8
    3 -15 8
    3 15 8
    -3 -15 -9
    3 -15 9
    3 15 9
    -3 -15 -10
    3 15 10
    3 -15 11
    3 15 11
    3 -15 12
    3 15 12
    -3 -15 -13
    3 15 13
    3 -16 -14
    -3 16 14
    3 -16 -13
    -3 16 13
    -3 16 12
    3 -16 -12
    3 -16 -12
    -3 16 11
    3 -16 -11
    3 -16 -11
    -3 16 10
    3 -16 -10
    3 -16 -10
    -3 16 9
    3 -16 -9
    3 -16 -9
    -3 -16 9
    3 -16 -8
    3 -16 -8
    -3 16 8
    -3 -16 8
    3 -16 -7
    -3 16 7
    3 -16 -7
    -3 -16 7
    3 -16 -7
    3 -16 -6
    3 -16 -6
    3 -16 -6
    -3 -16 6
    3 -16 -5
    3 -16 -5
    3 -16 -5
    3 -16 -5
    -3 -16 5
    3 -16 -4
    3 -16 -4
    3 -16 -4
    3 -16 -4
    -3 -16 4
    3 -16 -3
    3 -16 -3
    3 -16 -3
    -3 -16 3
    3 -16 -3
    3 -16 -2
    3 -16 -2
    -3 -16 2
    3 -16 -2
    3 -16 -1
    3 -16 -1
    -3 -16 1
    -3 -16 1
    3 -16 0
    3 -16 0
    -3 -16 0
    3 -16 1
    3 -16 1
    -3 -16 -1
    -3 -16 -1
    3 -16 2
    3 -16 2
    -3 -16 -2
    -3 -16 -2
    3 -16 3
    -3 -16 -3
    -3 -16 -3
    -3 -16 -4
    -3 -16 -4
    -3 -16 -5
    -3 -16 -5
    -3 -16 -6
    -3 -16 -6
    -3 -16 -6
    3 -16 7
    -3 -16 -7
    3 -16 8
    -3 -16 -8
    3 -16 9
    -3 -16 -9
    3 -16 10
    -3 -16 -10
    3 -16 11
    3 -16 12
    3 -17 -13
    -3 17 13
    3 -17 -12
    -3 17 12
    3 -17 -11
    3 -17 -11
    -3 17 11
    3 -17 -10
    -3 17 10
    3 -17 -9
    -3 17 9
    3 -17 -8
    -3 17 8
    3 -17 -8
    3 -17 -7
    3 -17 -7
    3 -17 -7
    -3 17 7
    -3 -17 7
    3 -17 -6
    3 -17 -6
    3 -17 -6
    -3 -17 6
    3 -17 -5
    3 -17 -5
    3 -17 -5
    3 -17 -5
    -3 -17 5
    3 -17 -4
    3 -17 -4
    3 -17 -4
    3 -17 -4
    3 -17 -3
    -3 -17 3
    3 -17 -3
    -3 -17 3
    3 -17 -3
    -3 -17 2
    -3 -17 2
    3 -17 -2
    3 -17 -2
    3 -17 -1
    3 -17 -1
    -3 -17 1
    -3 -17 1
    3 -17 0
    3 -17 0
    -3 -17 0
    -3 -17 0
    3 -17 1
    3 -17 1
    -3 -17 -1
    -3 -17 -1
    3 -17 2
    -3 -17 -2
    -3 -17 -2
    -3 -17 -3
    3 -17 3
    -3 -17 -3
    -3 -17 -3
    -3 -17 -4
    -3 -17 -4
    -3 -17 -4
    -3 -17 -5
    -3 -17 -5
    -3 -17 -5
    -3 -17 -6
    -3 -17 -6
    -3 -17 -6
    -3 -17 -7
    3 -17 8
    -3 -17 -8
    -3 -17 -9
    -3 -17 -9
    3 -17 10
    3 -17 11
    3 -18 -12
    -3 18 12
    3 -18 -11
    -3 18 11
    3 -18 -10
    -3 18 10
    3 -18 -9
    -3 18 9
    3 -18 -9
    -3 18 8
    3 -18 -8
    3 -18 -7
    3 -18 -7
    3 -18 -7
    3 -18 -6
    3 -18 -6
    3 -18 -6
    3 -18 -5
    3 -18 -5
    3 -18 -4
    3 -18 -4
    3 -18 -4
    -3 -18 3
    -3 -18 3
    3 -18 -3
    3 -18 -3
    -3 -18 2
    -3 -18 2
    3 -18 -2
    3 -18 -2
    -3 -18 1
    3 -18 -1
    3 -18 -1
    -3 -18 1
    -3 -18 1
    -3 -18 0
    3 -18 0
    -3 -18 0
    -3 -18 0
    -3 -18 -1
    3 -18 1
    -3 -18 -1
    -3 -18 -1
    -3 -18 -2
    3 -18 2
    -3 -18 -2
    -3 -18 -2
    -3 -18 -3
    -3 -18 -3
    -3 -18 -3
    -3 -18 -4
    -3 -18 -4
    -3 -18 -4
    -3 -18 -5
    -3 -18 -5
    -3 -18 -5
    -3 -18 -6
    -3 -18 -6
    -3 -18 -6
    -3 -18 -7
    -3 -18 -8
    -3 -18 -8
    -3 -18 -9
    -3 -18 -9
    3 -19 -10
    -3 19 10
    3 -19 -9
    -3 19 9
    3 -19 -8
    3 -19 -7
    3 -19 -7
    3 -19 -6
    3 -19 -6
    3 -19 -5
    3 -19 -5
    3 -19 -4
    3 -19 -3
    -3 -19 2
    -3 -19 2
    3 -19 -2
    -3 -19 1
    -3 -19 1
    3 -19 -1
    -3 -19 0
    3 -19 0
    -3 -19 0
    -3 -19 0
    -3 -19 -1
    3 -19 1
    -3 -19 -1
    -3 -19 -1
    -3 -19 -2
    3 -19 2
    -3 -19 -2
    -3 -19 -2
    -3 -19 -3
    -3 -19 -3
    -3 -19 -3
    -3 -19 -4
    -3 -19 -4
    -3 -19 -4
    -3 -19 -5
    -3 -19 -5
    -3 -19 -5
    -3 -19 -6
    -3 -19 -6
    -3 -19 -7
    -3 -19 -7
    -3 -19 -8
    -3 -19 -8
    3 -20 -8
    3 -20 -7
    3 -20 -7
    3 -20 -6
    3 -20 -5
    3 -20 -4
    3 -20 -3
    -3 -20 2
    -3 -20 2
    3 -20 -2
    -3 -20 1
    3 -20 -1
    -3 -20 0
    -3 -20 0
    -3 -20 0
    3 -20 0
    -3 -20 -1
    -3 -20 -1
    -3 -20 -1
    3 -20 1
    -3 -20 -2
    -3 -20 -2
    -3 -20 -2
    -3 -20 -2
    -3 -20 -3
    -3 -20 -3
    -3 -20 -3
    -3 -20 -4
    -3 -20 -4
    -3 -20 -4
    -3 -20 -5
    -3 -20 -5
    -3 -20 -5
    -3 -20 -5
    -3 -20 -6
    -3 -20 -6
    -3 -20 -6
    3 -21 -5
    3 -21 -4
    3 -21 -3
    -3 -21 2
    3 -21 -2
    -3 -21 1
    3 -21 -1
    -3 -21 0
    3 -21 0
    -3 -21 -1
    3 -21 1
    -3 -21 -1
    -3 -21 -2
    -3 -21 -2
    -3 -21 -3
    -3 -21 -3
    -3 -21 -3
    -3 -21 -4
    4 0 -20
    4 0 -19
    -4 0 18
    4 0 -18
    -4 0 17
    4 0 -17
    -4 0 16
    4 0 -16
    -4 0 15
    4 0 -15
    -4 0 14
    4 0 -14
    -4 0 13
    -4 0 13
    4 0 -13
    4 0 -13
    -4 0 13
    4 0 -13
    -4 0 12
    -4 0 12
    -4 0 12
    -4 0 12
    4 0 -12
    4 0 -12
    -4 0 12
    4 0 -12
    -4 0 11
    -4 0 11
    -4 0 11
    4 0 -11
    4 0 -11
    -4 0 11
    4 0 -11
    -4 0 10
    -4 0 10
    -4 0 10
    4 0 -10
    4 0 -10
    -4 0 10
    4 0 -10
    -4 0 9
    -4 0 9
    4 0 -9
    -4 0 9
    4 0 -9
    -4 0 9
    4 0 -9
    4 0 -8
    -4 0 8
    4 0 -8
    -4 0 8
    4 0 -8
    4 0 -7
    -4 0 7
    4 0 -7
    -4 0 7
    4 0 -7
    4 0 -6
    -4 0 6
    4 0 -6
    -4 0 6
    4 0 -6
    -4 0 5
    -4 0 5
    4 0 -5
    4 0 -5
    -4 0 5
    -4 0 5
    4 0 -5
    -4 0 4
    4 0 -4
    -4 0 4
    4 0 -4
    -4 0 4
    4 0 -4
    -4 0 4
    4 0 -3
    4 0 -3
    -4 0 3
    4 0 -3
    -4 0 3
    -4 0 3
    4 0 -2
    -4 0 2
    -4 0 2
    4 0 -2
    -4 0 2
    4 0 -2
    -4 0 1
    4 0 -1
    -4 0 1
    -4 0 1
    4 0 -1
    -4 0 0
    4 0 0
    4 0 0
    -4 0 0
    4 0 0
    -4 0 0
    4 0 0
    4 0 1
    4 0 1
    4 0 1
    -4 0 -1
    -4 0 -1
    4 0 1
    -4 0 -1
    4 0 2
    4 0 2
    -4 0 -2
    4 0 2
    4 0 2
    -4 0 -2
    4 0 3
    4 0 3
    4 0 3
    -4 0 -3
    4 0 3
    -4 0 -3
    4 0 4
    4 0 4
    -4 0 -4
    4 0 4
    4 0 4
    -4 0 -4
    4 0 5
    -4 0 -5
    4 0 5
    4 0 5
    4 0 5
    -4 0 -5
    4 0 6
    -4 0 -6
    4 0 6
    -4 0 -6
    4 0 6
    4 0 6
    4 0 7
    -4 0 -7
    4 0 7
    4 0 7
    -4 0 -7
    4 0 7
    4 0 8
    -4 0 -8
    4 0 8
    4 0 8
    -4 0 -8
    4 0 8
    4 0 8
    4 0 9
    4 0 9
    -4 0 -9
    4 0 9
    4 0 9
    4 0 9
    4 0 9
    -4 0 -9
    4 0 10
    4 0 10
    -4 0 -10
    4 0 10
    4 0 10
    4 0 10
    4 0 10
    -4 0 -10
    4 0 11
    4 0 11
    4 0 11
    4 0 12
    4 0 12
    4 0 12
    4 0 13
    4 0 13
    4 0 13
    -4 0 -14
    4 0 14
    4 0 14
    4 0 15
    -4 0 -15
    4 0 15
    4 0 16
    -4 0 -16
    4 0 17
    4 -1 -20
    4 1 -20
    4 -1 -19
    4 1 -19
    -4 -1 18
    -4 1 18
    4 -1 -18
    4 1 -18
    -4 -1 17
    -4 1 17
    4 -1 -17
    4 1 -17
    -4 -1 16
    -4 1 16
    4 -1 -16
    4 1 -16
    -4 -1 16
    4 -1 -15
    4 -1 -15
    4 1 -15
    -4 -1 15
    -4 1 15
    4 -1 -14
    -4 -1 14
    -4 1 14
    4 -1 -14
    4 1 -14
    -4 -1 13
    -4 1 13
    -4 -1 13
    -4 1 13
    -4 -1 13
    -4 1 13
    4 -1 -13
    4 1 -13
    4 -1 -13
    -4 1 13
    4 -1 -13
    4 1 -13
    -4 -1 12
    -4 -1 12
    -4 1 12
    -4 -1 12
    -4 1 12
    4 -1 -12
    4 1 -12
    4 -1 -12
    -4 1 12
    -4 -1 12
    -4 1 12
    4 -1 -12
    4 1 -12
    -4 -1 12
    -4 -1 11
    -4 -1 11
    -4 1 11
    -4 -1 11
    -4 1 11
    4 -1 -11
    4 1 -11
    -4 -1 11
    -4 1 11
    4 -1 -11
    -4 -1 11
    -4 1 11
    4 -1 -11
    4 1 -11
    -4 -1 10
    -4 1 10
    -4 -1 10
    -4 1 10
    -4 1 10
    -4 -1 10
    4 -1 -10
    4 1 -10
    4 -1 -10
    4 1 -10
    -4 -1 10
    -4 1 10
    4 -1 -10
    4 1 -10
    -4 -1 9
    -4 1 9
    -4 -1 9
    -4 1 9
    -4 1 9
    -4 -1 9
    4 -1 -9
    4 1 -9
    -4 -1 9
    -4 1 9
    4 -1 -9
    4 1 -9
    4 1 -9
    4 -1 -9
    -4 1 8
    -4 -1 8
    4 -1 -8
    4 1 -8
    -4 -1 8
    -4 1 8
    4 -1 -8
    4 1 -8
    4 -1 -8
    4 1 -8
    -4 1 7
    -4 -1 7
    4 -1 -7
    4 1 -7
    -4 -1 7
    -4 1 7
    4 -1 -7
    4 1 -7
    4 1 -7
    4 -1 -7
    4 -1 -6
    4 1 -6
    -4 1 6
    -4 -1 6
    4 -1 -6
    4 1 -6
    -4 -1 6
    -4 1 6
    4 -1 -6
    4 1 -6
    -4 1 5
    4 -1 -5
    4 1 -5
    -4 -1 5
    -4 1 5
    -4 -1 5
    -4 -1 5
    4 -1 -5
    4 1 -5
    -4 1 5
    4 -1 -5
    4 1 -5
    -4 -1 5
    -4 1 5
    4 -1 -4
    4 1 -4
    -4 1 4
    -4 -1 4
    -4 1 4
    -4 -1 4
    4 -1 -4
    4 -1 -4
    4 1 -4
    -4 -1 4
    -4 1 4
    4 -1 -4
    4 1 -4
    -4 1 4
    -4 -1 4
    -4 1 3
    -4 -1 3
    4 -1 -3
    -4 1 3
    -4 -1 3
    4 -1 -3
    4 1 -3
    -4 -1 3
    4 -1 -3
    4 1 -3
    -4 1 3
    -4 -1 3
    4 -1 -2
    4 1 -2
    4 -1 -2
    -4 1 2
    -4 -1 2
    4 -1 -2
    4 1 -2
    -4 1 2
    -4 -1 2
    -4 1 2
    -4 -1 2
    4 -1 -1
    -4 -1 1
    -4 1 1
    4 -1 -1
    4 1 -1
    -4 -1 1
    -4 1 1
    4 -1 -1
    4 1 -1
    -4 1 1
    -4 -1 1
    -4 1 0
    -4 -1 0
    4 -1 0
    4 1 0
    -4 1 0
    -4 -1 0
    4 -1 0
    4 1 0
    4 -1 0
    4 1 0
    -4 -1 0
    -4 1 0
    4 -1 0
    4 1 0
    -4 1 -1
    -4 -1 -1
    4 -1 1
    -4 1 -1
    -4 -1 -1
    4 -1 1
    4 1 1
    4 -1 1
    4 1 1
    -4 1 -1
    -4 -1 -1
    4 -1 1
    4 1 1
    -4 1 -2
    -4 -1 -2
    4 -1 2
    4 1 2
    4 -1 2
    4 1 2
    -4 1 -2
    -4 -1 -2
    4 -1 2
    4 1 2
    4 -1 2
    -4 1 -3
    -4 -1 -3
    4 1 3
    4 -1 3
    4 -1 3
    4 1 3
    4 -1 3
    4 1 3
    -4 1 -3
    -4 -1 -3
    4 -1 3
    4 1 3
    -4 1 -4
    -4 -1 -4
    4 1 4
    4 -1 4
    4 1 4
    4 -1 4
    4 1 4
    4 -1 4
    4 1 4
    -4 1 -4
    -4 -1 -4
    4 -1 4
    4 1 4
    4 -1 5
    4 1 5
    -4 1 -5
    -4 -1 -5
    4 -1 5
    4 1 5
    4 -1 5
    -4 1 -5
    -4 -1 -5
    4 1 5
    4 1 5
    4 -1 5
    4 1 5
    4 1 6
    4 -1 6
    -4 1 -6
    -4 -1 -6
    4 1 6
    4 -1 6
    4 1 6
    -4 1 -6
    -4 -1 -6
    4 -1 6
    4 1 6
    4 1 6
    4 1 7
    -4 1 -7
    -4 -1 -7
    -4 1 -7
    -4 -1 -7
    4 -1 7
    4 1 7
    4 -1 7
    4 1 7
    4 1 7
    4 -1 7
    4 -1 8
    4 1 8
    -4 1 -8
    -4 -1 -8
    4 -1 8
    4 1 8
    4 -1 8
    4 1 8
    -4 1 -8
    -4 -1 -8
    4 -1 8
    4 1 8
    4 1 8
    4 -1 8
    4 1 9
    4 -1 9
    4 1 9
    4 -1 9
    -4 1 -9
    -4 -1 -9
    4 -1 9
    4 1 9
    4 1 9
    4 -1 9
    4 -1 9
    4 1 9
    4 -1 9
    4 1 9
    -4 1 -9
    -4 -1 -9
    4 -1 10
    4 1 10
    4 -1 10
    4 1 10
    -4 1 -10
    -4 -1 -10
    4 -1 10
    4 1 10
    4 -1 10
    4 1 10
    4 -1 10
    4 1 10
    4 -1 10
    4 1 10
    -4 1 -10
    -4 -1 -10
    4 -1 11
    4 1 11
    4 1 11
    4 -1 11
    4 1 11
    4 -1 11
    4 -1 12
    4 1 12
    4 -1 12
    4 1 12
    4 -1 12
    4 1 13
    4 1 13
    4 -1 13
    4 1 13
    4 -1 13
    4 -1 14
    -4 -1 -14
    4 -1 14
    4 1 14
    4 -1 14
    4 -1 15
    4 1 15
    -4 -1 -15
    -4 1 -15
    4 -1 15
    4 1 16
    -4 -1 -16
    4 -1 16
    4 1 17
    -4 -1 -17
    4 -2 -19
    4 2 -19
    4 -2 -18
    4 2 -18
    -4 -2 18
    -4 2 18
    4 -2 -17
    4 2 -17
    -4 -2 17
    -4 2 17
    4 -2 -17
    -4 -2 16
    -4 2 16
    4 -2 -16
    4 -2 -16
    4 2 -16
    -4 -2 16
    4 -2 -15
    4 -2 -15
    4 2 -15
    -4 -2 15
    4 -2 -14
    -4 -2 14
    -4 2 14
    4 2 -14
    4 -2 -14
    -4 -2 13
    -4 2 13
    -4 -2 13
    -4 2 13
    -4 -2 13
    -4 2 13
    4 -2 -13
    4 2 -13
    4 -2 -13
    -4 2 13
    4 -2 -13
    4 2 -13
    -4 -2 12
    -4 -2 12
    -4 2 12
    -4 -2 12
    -4 2 12
    4 2 -12
    4 -2 -12
    4 -2 -12
    -4 2 12
    -4 -2 12
    -4 2 12
    4 -2 -12
    4 2 -12
    -4 -2 11
    -4 -2 11
    -4 2 11
    -4 -2 11
    -4 2 11
    4 -2 -11
    4 2 -11
    4 -2 -11
    -4 2 11
    -4 -2 11
    4 -2 -11
    4 2 -11
    -4 -2 11
    -4 2 11
    -4 -2 10
    -4 -2 10
    -4 2 10
    -4 -2 10
    -4 2 10
    4 -2 -10
    -4 2 10
    -4 -2 10
    4 -2 -10
    4 -2 -10
    4 2 -10
    -4 2 10
    -4 -2 10
    4 -2 -10
    4 2 -10
    -4 -2 9
    -4 2 9
    -4 -2 9
    -4 2 9
    4 -2 -9
    -4 2 9
    -4 -2 9
    4 -2 -9
    4 2 -9
    -4 2 9
    -4 -2 9
    4 -2 -9
    4 2 -9
    4 -2 -8
    -4 2 8
    -4 -2 8
    4 -2 -8
    4 2 -8
    -4 2 8
    -4 -2 8
    4 -2 -8
    4 2 -8
    4 2 -7
    4 -2 -7
    -4 2 7
    -4 -2 7
    4 -2 -7
    4 2 -7
    -4 2 7
    -4 -2 7
    4 -2 -7
    4 2 -7
    -4 -2 6
    -4 2 6
    4 2 -6
    4 -2 -6
    4 2 -6
    -4 2 6
    -4 -2 6
    4 -2 -6
    4 -2 -6
    4 2 -6
    4 -2 -5
    4 2 -5
    -4 2 5
    -4 -2 5
    -4 2 5
    -4 -2 5
    4 -2 -5
    4 2 -5
    4 -2 -5
    -4 2 5
    -4 -2 5
    4 -2 -5
    4 2 -5
    -4 2 5
    -4 -2 5
    -4 2 4
    -4 -2 4
    -4 2 4
    -4 -2 4
    4 -2 -4
    4 2 -4
    4 -2 -4
    -4 2 4
    -4 -2 4
    4 2 -4
    4 -2 -4
    -4 -2 4
    4 -2 -4
    4 2 -4
    -4 2 4
    -4 2 3
    -4 -2 3
    4 -2 -3
    -4 2 3
    -4 -2 3
    4 2 -3
    4 -2 -3
    -4 -2 3
    4 -2 -3
    4 2 -3
    -4 2 3
    -4 -2 3
    -4 2 2
    -4 -2 2
    4 -2 -2
    4 2 -2
    4 -2 -2
    4 -2 -2
    4 2 -2
    -4 2 2
    -4 -2 2
    -4 -2 2
    -4 2 2
    -4 -2 2
    4 -2 -1
    -4 2 1
    -4 -2 1
    4 2 -1
    4 -2 -1
    -4 2 1
    -4 -2 1
    4 -2 -1
    4 2 -1
    -4 2 1
    -4 -2 1
    4 -2 0
    4 -2 0
    -4 2 0
    -4 -2 0
    -4 2 0
    -4 -2 0
    4 -2 0
    4 2 0
    4 -2 0
    4 2 0
    -4 2 0
    -4 -2 0
    4 -2 0
    4 2 0
    4 -2 1
    -4 2 -1
    -4 -2 -1
    4 -2 1
    4 2 1
    -4 2 -1
    -4 -2 -1
    4 -2 1
    4 2 1
    -4 2 -1
    -4 -2 -1
    4 -2 1
    4 2 1
    4 -2 1
    4 2 1
    4 -2 2
    4 -2 2
    4 2 2
    -4 2 -2
    -4 -2 -2
    -4 -2 -2
    4 -2 2
    4 2 2
    4 -2 2
    4 2 2
    -4 2 -2
    -4 -2 -2
    4 -2 2
    4 2 2
    4 -2 3
    4 2 3
    -4 2 -3
    -4 -2 -3
    4 -2 3
    4 2 3
    4 -2 3
    4 2 3
    -4 2 -3
    -4 -2 -3
    4 -2 3
    4 2 3
    4 -2 4
    -4 2 -4
    -4 -2 -4
    4 2 4
    4 -2 4
    4 2 4
    4 -2 4
    4 2 4
    -4 2 -4
    -4 -2 -4
    4 -2 4
    4 2 4
    4 -2 5
    4 2 5
    -4 2 -5
    -4 -2 -5
    4 -2 5
    4 2 5
    4 -2 5
    4 2 5
    -4 2 -5
    -4 -2 -5
    4 2 5
    4 -2 5
    4 2 5
    4 2 5
    4 -2 6
    4 2 6
    4 -2 6
    -4 2 -6
    -4 -2 -6
    4 2 6
    4 -2 6
    4 2 6
    -4 2 -6
    -4 -2 -6
    4 -2 6
    4 2 6
    4 2 6
    4 2 7
    4 -2 7
    -4 2 -7
    -4 -2 -7
    4 2 7
    -4 2 -7
    -4 -2 -7
    4 -2 7
    4 2 7
    4 -2 7
    4 2 7
    4 2 7
    4 2 8
    -4 2 -8
    -4 -2 -8
    4 -2 8
    4 2 8
    4 -2 8
    4 2 8
    -4 2 -8
    -4 -2 -8
    4 2 8
    4 -2 8
    4 2 8
    4 -2 8
    4 2 9
    4 -2 9
    4 2 9
    4 -2 9
    -4 2 -9
    -4 -2 -9
    4 2 9
    4 -2 9
    4 2 9
    4 -2 9
    4 2 9
    4 -2 9
    4 2 9
    -4 2 -9
    -4 -2 -9
    4 -2 10
    4 2 10
    4 -2 10
    -4 2 -10
    -4 -2 -10
    4 2 10
    4 2 10
    4 -2 10
    4 -2 10
    4 2 10
    4 -2 10
    4 2 10
    -4 2 -10
    -4 -2 -10
    4 -2 11
    4 2 11
    4 -2 11
    4 2 11
    4 -2 11
    4 -2 12
    4 2 12
    4 2 12
    4 -2 12
    4 -2 12
    4 2 13
    4 2 13
    4 -2 13
    -4 -2 -13
    4 -2 13
    4 2 14
    4 2 14
    4 -2 14
    4 -2 14
    -4 -2 -14
    4 -2 15
    4 2 15
    -4 -2 -15
    -4 2 -15
    4 -2 16
    4 2 16
    -4 -2 -16
    -4 2 -16
    4 -2 17
    4 2 17
    -4 -2 -17
    4 -3 -19
    4 3 -19
    4 -3 -18
    4 3 -18
    4 -3 -18
    -4 -3 18
    -4 3 18
    4 -3 -17
    -4 -3 17
    -4 3 17
    -4 -3 17
    4 -3 -17
    4 3 -17
    4 -3 -16
    -4 -3 16
    -4 3 16
    -4 -3 16
    4 -3 -16
    4 3 -16
    -4 -3 15
    4 -3 -15
    4 3 -15
    4 -3 -15
    -4 -3 14
    -4 3 14
    4 -3 -14
    -4 3 14
    4 -3 -14
    4 3 -14
    -4 -3 13
    4 -3 -13
    4 3 -13
    4 -3 -13
    -4 3 13
    4 -3 -13
    4 3 -13
    -4 -3 12
    -4 -3 12
    -4 3 12
    -4 -3 12
    -4 3 12
    4 -3 -12
    4 3 -12
    4 -3 -12
    -4 3 12
    -4 -3 12
    -4 3 12
    4 -3 -12
    4 3 -12
    -4 -3 11
    -4 -3 11
    -4 3 11
    -4 -3 11
    -4 3 11
    4 -3 -11
    4 3 -11
    4 -3 -11
    -4 3 11
    -4 -3 11
    -4 -3 11
    -4 3 11
    4 -3 -11
    4 3 -11
    4 -3 -10
    4 3 -10
    -4 -3 10
    -4 3 10
    -4 -3 10
    -4 -3 10
    -4 3 10
    -4 -3 10
    -4 3 10
    4 -3 -10
    4 3 -10
    4 -3 -10
    -4 3 10
    -4 -3 10
    4 -3 -10
    -4 3 9
    -4 -3 9
    4 -3 -9
    4 3 -9
    -4 -3 9
    -4 -3 9
    -4 3 9
    -4 -3 9
    -4 3 9
    4 -3 -9
    4 -3 -9
    -4 3 9
    -4 -3 9
    4 -3 -9
    4 3 -9
    4 -3 -8
    4 3 -8
    -4 -3 8
    -4 3 8
    -4 -3 8
    4 -3 -8
    -4 3 8
    -4 -3 8
    4 -3 -8
    4 3 -8
    4 -3 -7
    -4 3 7
    -4 -3 7
    4 -3 -7
    4 3 -7
    -4 3 7
    -4 -3 7
    4 -3 -7
    4 3 -7
    4 -3 -6
    4 3 -6
    4 -3 -6
    4 -3 -6
    -4 3 6
    -4 -3 6
    -4 3 6
    -4 -3 6
    4 -3 -6
    4 3 -6
    -4 -3 5
    4 -3 -5
    4 3 -5
    -4 3 5
    -4 3 5
    -4 -3 5
    4 -3 -5
    4 -3 -5
    -4 3 5
    -4 -3 5
    4 -3 -5
    4 3 -5
    -4 3 5
    -4 -3 5
    4 -3 -4
    4 3 -4
    -4 3 4
    -4 -3 4
    4 -3 -4
    -4 3 4
    -4 -3 4
    4 -3 -4
    4 3 -4
    -4 3 4
    -4 -3 4
    4 -3 -4
    4 3 -4
    -4 3 4
    -4 -3 4
    -4 3 3
    -4 -3 3
    4 -3 -3
    4 3 -3
    -4 3 3
    -4 -3 3
    4 -3 -3
    -4 -3 3
    4 -3 -3
    4 3 -3
    -4 3 3
    -4 -3 3
    -4 3 2
    -4 -3 2
    4 -3 -2
    4 3 -2
    -4 3 2
    -4 -3 2
    4 3 -2
    4 -3 -2
    -4 -3 2
    4 -3 -2
    4 3 -2
    -4 3 2
    -4 -3 2
    4 -3 -1
    4 3 -1
    4 -3 -1
    -4 3 1
    -4 -3 1
    4 3 -1
    4 -3 -1
    4 -3 -1
    4 3 -1
    -4 3 1
    -4 -3 1
    -4 3 1
    -4 -3 1
    4 -3 0
    4 -3 0
    4 -3 0
    -4 3 0
    -4 -3 0
    4 3 0
    -4 3 0
    -4 -3 0
    4 -3 0
    4 3 0
    4 -3 0
    4 3 0
    -4 3 0
    -4 -3 0
    4 -3 0
    4 3 0
    4 -3 1
    4 -3 1
    4 -3 1
    -4 3 -1
    -4 -3 -1
    4 3 1
    -4 3 -1
    -4 -3 -1
    4 -3 1
    4 3 1
    4 -3 1
    4 3 1
    -4 3 -1
    -4 -3 -1
    4 -3 1
    4 3 1
    4 -3 2
    4 -3 2
    -4 3 -2
    -4 -3 -2
    4 3 2
    -4 3 -2
    -4 -3 -2
    4 -3 2
    4 3 2
    4 -3 2
    4 3 2
    4 -3 2
    4 3 2
    -4 3 -2
    -4 -3 -2
    4 -3 3
    4 -3 3
    4 3 3
    4 -3 3
    4 3 3
    -4 3 -3
    -4 -3 -3
    4 -3 3
    4 3 3
    4 -3 3
    4 3 3
    -4 3 -3
    -4 -3 -3
    4 -3 4
    4 3 4
    -4 3 -4
    -4 -3 -4
    4 -3 4
    4 3 4
    4 -3 4
    -4 3 -4
    -4 -3 -4
    4 3 4
    4 -3 4
    4 3 4
    4 3 4
    4 -3 5
    4 3 5
    -4 3 -5
    -4 -3 -5
    4 -3 5
    4 3 5
    4 -3 5
    4 -3 5
    -4 3 -5
    -4 -3 -5
    4 3 5
    4 -3 5
    4 3 5
    4 3 5
    4 -3 6
    4 3 6
    4 -3 6
    4 -3 6
    -4 3 -6
    -4 -3 -6
    4 3 6
    4 -3 6
    4 3 6
    -4 3 -6
    -4 -3 -6
    4 -3 6
    4 3 6
    4 3 6
    4 3 7
    4 -3 7
    -4 3 -7
    -4 -3 -7
    4 3 7
    -4 3 -7
    -4 -3 -7
    4 -3 7
    4 3 7
    4 -3 7
    4 3 7
    4 3 7
    4 -3 8
    4 3 8
    4 -3 8
    -4 3 -8
    -4 -3 -8
    4 3 8
    -4 3 -8
    -4 -3 -8
    4 -3 8
    4 3 8
    4 -3 8
    4 3 8
    4 3 8
    4 -3 9
    4 3 9
    4 -3 9
    -4 3 -9
    -4 -3 -9
    4 3 9
    4 -3 9
    4 3 9
    4 -3 9
    4 3 9
    4 -3 9
    4 3 9
    -4 3 -9
    -4 -3 -9
    4 -3 10
    4 -3 10
    -4 3 -10
    -4 -3 -10
    4 3 10
    4 -3 10
    4 3 10
    4 -3 10
    4 3 10
    4 -3 10
    4 3 10
    -4 3 -10
    -4 -3 -10
    4 3 11
    4 -3 11
    4 3 11
    4 -3 11
    4 3 12
    4 3 12
    4 -3 12
    4 -3 12
    4 3 13
    4 3 13
    4 -3 13
    4 -3 13
    -4 -3 -13
    4 3 14
    -4 -3 -14
    4 -3 14
    4 3 15
    -4 -3 -15
    -4 3 -15
    4 -3 15
    4 3 16
    -4 -3 -16
    4 -3 16
    4 3 17
    4 -3 17
    4 4 -19
    4 -4 -19
    4 -4 -18
    4 4 -18
    4 -4 -18
    -4 -4 18
    4 -4 -17
    -4 4 17
    -4 -4 17
    -4 -4 17
    4 -4 -17
    4 4 -17
    4 -4 -16
    -4 -4 16
    -4 4 16
    -4 -4 16
    4 -4 -16
    4 4 -16
    -4 -4 15
    4 -4 -15
    4 4 -15
    4 -4 -15
    -4 -4 14
    -4 4 14
    4 -4 -14
    4 4 -14
    4 -4 -14
    -4 -4 13
    4 -4 -13
    -4 4 13
    4 -4 -13
    4 4 -13
    -4 -4 12
    -4 -4 12
    -4 4 12
    -4 -4 12
    -4 4 12
    4 4 -12
    4 -4 -12
    -4 4 12
    4 -4 -12
    4 4 -12
    -4 -4 11
    -4 -4 11
    -4 4 11
    -4 -4 11
    -4 4 11
    4 -4 -11
    4 -4 -11
    4 4 -11
    4 -4 -11
    -4 4 11
    -4 -4 11
    -4 -4 11
    -4 4 11
    4 -4 -11
    4 4 -11
    4 -4 -10
    4 4 -10
    -4 -4 10
    -4 4 10
    -4 -4 10
    -4 -4 10
    -4 4 10
    -4 -4 10
    -4 4 10
    4 -4 -10
    4 -4 -10
    4 4 -10
    4 -4 -10
    -4 -4 10
    -4 4 10
    -4 4 9
    -4 -4 9
    4 -4 -9
    4 4 -9
    -4 -4 9
    -4 -4 9
    -4 4 9
    -4 -4 9
    -4 4 9
    4 -4 -9
    4 4 -9
    4 -4 -9
    -4 4 9
    -4 -4 9
    4 -4 -9
    -4 -4 9
    -4 4 8
    -4 -4 8
    4 -4 -8
    4 4 -8
    -4 -4 8
    -4 4 8
    -4 4 8
    4 -4 -8
    4 -4 -8
    -4 -4 8
    -4 4 8
    -4 -4 8
    4 -4 -8
    4 4 -8
    4 -4 -7
    4 4 -7
    -4 4 7
    -4 -4 7
    4 -4 -7
    4 4 -7
    -4 -4 7
    4 -4 -7
    -4 -4 7
    -4 4 7
    4 -4 -7
    -4 4 6
    -4 -4 6
    4 -4 -6
    4 4 -6
    -4 -4 6
    4 -4 -6
    4 -4 -6
    -4 4 6
    -4 -4 6
    4 -4 -6
    4 4 -6
    4 -4 -5
    4 4 -5
    -4 4 5
    -4 -4 5
    -4 4 5
    -4 -4 5
    4 -4 -5
    4 -4 -5
    -4 4 5
    -4 -4 5
    4 -4 -5
    4 4 -5
    -4 4 5
    -4 -4 5
    4 -4 -4
    4 4 -4
    -4 4 4
    -4 -4 4
    -4 4 4
    -4 -4 4
    4 -4 -4
    4 -4 -4
    -4 4 4
    -4 -4 4
    4 -4 -4
    4 4 -4
    -4 4 4
    -4 -4 4
    -4 4 3
    -4 -4 3
    4 -4 -3
    -4 4 3
    -4 -4 3
    4 -4 -3
    -4 -4 3
    4 -4 -3
    4 4 -3
    -4 4 3
    -4 -4 3
    -4 4 2
    -4 -4 2
    4 -4 -2
    4 -4 -2
    -4 4 2
    -4 -4 2
    4 4 -2
    4 -4 -2
    -4 -4 2
    4 -4 -2
    4 4 -2
    -4 4 2
    -4 -4 2
    -4 4 1
    -4 -4 1
    4 -4 -1
    4 -4 -1
    -4 4 1
    -4 -4 1
    4 -4 -1
    4 -4 -1
    4 4 -1
    -4 -4 1
    4 -4 -1
    4 4 -1
    -4 4 1
    -4 -4 1
    4 -4 0
    4 -4 0
    -4 4 0
    -4 -4 0
    4 -4 0
    4 4 0
    4 -4 0
    4 4 0
    -4 4 0
    -4 -4 0
    4 -4 0
    4 4 0
    -4 4 0
    -4 -4 0
    4 -4 0
    4 4 0
    4 -4 1
    4 -4 1
    -4 4 -1
    -4 -4 -1
    4 4 1
    -4 4 -1
    -4 -4 -1
    4 -4 1
    4 4 1
    4 -4 1
    4 4 1
    -4 4 -1
    -4 -4 -1
    4 -4 1
    4 4 1
    4 4 2
    4 -4 2
    -4 4 -2
    -4 -4 -2
    4 4 2
    -4 4 -2
    -4 -4 -2
    4 -4 2
    4 4 2
    4 -4 2
    4 4 2
    -4 4 -2
    -4 -4 -2
    4 -4 2
    4 4 2
    4 4 3
    4 -4 3
    4 -4 3
    4 4 3
    4 -4 3
    4 4 3
    -4 4 -3
    -4 -4 -3
    4 -4 3
    4 4 3
    4 -4 3
    4 4 3
    -4 4 -3
    -4 -4 -3
    -4 -4 -3
    4 -4 4
    4 4 4
    -4 4 -4
    -4 -4 -4
    4 -4 4
    4 4 4
    4 4 4
    4 -4 4
    -4 4 -4
    -4 -4 -4
    4 4 4
    4 -4 4
    4 4 4
    4 4 4
    4 -4 5
    4 4 5
    -4 4 -5
    -4 -4 -5
    4 -4 5
    4 4 5
    4 4 5
    4 -4 5
    4 -4 5
    -4 4 -5
    -4 -4 -5
    4 4 5
    4 -4 5
    4 4 5
    4 4 5
    4 -4 6
    4 -4 6
    4 -4 6
    -4 4 -6
    -4 -4 -6
    4 4 6
    4 4 6
    -4 4 -6
    -4 -4 -6
    4 -4 6
    4 -4 6
    4 4 6
    4 4 6
    4 -4 7
    4 -4 7
    -4 4 -7
    -4 -4 -7
    4 4 7
    -4 4 -7
    -4 -4 -7
    4 -4 7
    4 4 7
    4 -4 7
    4 4 7
    4 4 7
    4 -4 8
    4 -4 8
    4 -4 8
    -4 4 -8
    -4 -4 -8
    4 4 8
    -4 4 -8
    -4 -4 -8
    4 -4 8
    4 4 8
    4 -4 8
    4 4 8
    4 4 8
    4 4 9
    4 -4 9
    4 -4 9
    -4 4 -9
    -4 -4 -9
    4 4 9
    4 -4 9
    4 4 9
    -4 4 -9
    -4 -4 -9
    4 -4 9
    4 4 9
    4 -4 9
    4 4 9
    4 -4 10
    4 -4 10
    -4 4 -10
    4 4 10
    -4 4 -10
    4 -4 10
    4 -4 10
    4 4 10
    4 -4 10
    4 4 11
    4 -4 11
    4 4 11
    4 -4 11
    4 4 12
    4 4 12
    4 -4 12
    -4 -4 -12
    4 -4 12
    4 4 13
    4 4 13
    4 -4 13
    4 -4 13
    -4 -4 -13
    4 4 14
    4 -4 14
    -4 -4 -14
    4 -4 15
    4 4 15
    -4 -4 -15
    4 -4 16
    4 4 16
    4 -4 17
    4 4 17
    -4 -4 -17
    4 -5 -19
    -4 -5 18
    4 -5 -18
    4 -5 -17
    -4 -5 17
    -4 -5 17
    4 5 -17
    4 -5 -16
    -4 -5 16
    4 5 -16
    -4 -5 16
    -4 -5 15
    -4 -5 15
    4 -5 -15
    -4 5 15
    4 5 -15
    -4 -5 15
    -4 -5 14
    4 -5 -14
    -4 -5 14
    -4 5 14
    4 -5 -14
    4 5 -14
    4 -5 -13
    -4 -5 13
    -4 5 13
    4 -5 -13
    4 5 -13
    4 -5 -12
    -4 -5 12
    4 5 -12
    -4 -5 11
    -4 5 11
    4 5 -11
    4 -5 -11
    -4 -5 11
    -4 5 11
    4 -5 -11
    4 5 -10
    -4 -5 10
    -4 5 10
    4 -5 -10
    -4 -5 10
    -4 -5 10
    -4 5 10
    4 -5 -10
    -4 5 9
    -4 -5 9
    4 5 -9
    -4 -5 9
    4 -5 -9
    -4 -5 9
    -4 5 9
    4 -5 -9
    -4 -5 9
    -4 -5 8
    -4 -5 8
    -4 -5 8
    -4 -5 8
    4 -5 -8
    4 -5 -8
    4 -5 -8
    4 -5 -8
    -4 -5 8
    -4 -5 8
    -4 5 8
    4 5 -8
    -4 -5 7
    4 5 -7
    -4 -5 7
    -4 -5 7
    -4 5 7
    4 -5 -7
    4 -5 -7
    4 -5 -7
    4 -5 -7
    -4 -5 7
    4 5 -6
    4 -5 -6
    4 -5 -6
    4 -5 -6
    -4 -5 6
    -4 5 6
    -4 -5 6
    4 5 -5
    4 -5 -5
    4 -5 -5
    -4 -5 5
    -4 5 5
    -4 -5 5
    4 -5 -4
    -4 5 4
    -4 -5 4
    4 -5 -4
    -4 -5 4
    -4 5 4
    -4 -5 4
    4 -5 -3
    4 -5 -3
    -4 5 3
    -4 -5 3
    4 -5 -3
    -4 -5 3
    -4 5 3
    -4 -5 3
    4 -5 -2
    4 -5 -2
    -4 5 2
    -4 -5 2
    4 -5 -2
    4 -5 -2
    -4 -5 2
    -4 5 2
    -4 -5 2
    4 -5 -1
    4 -5 -1
    -4 5 1
    -4 -5 1
    4 -5 -1
    4 5 -1
    -4 -5 1
    4 -5 -1
    -4 5 1
    -4 -5 1
    4 -5 -1
    4 -5 0
    -4 5 0
    -4 -5 0
    4 -5 0
    4 5 0
    4 -5 0
    4 5 0
    -4 5 0
    -4 -5 0
    4 -5 0
    4 5 0
    4 -5 0
    4 -5 1
    -4 5 -1
    -4 -5 -1
    4 5 1
    4 -5 1
    4 5 1
    -4 5 -1
    -4 -5 -1
    4 -5 1
    4 5 1
    4 -5 1
    4 -5 2
    -4 5 -2
    -4 -5 -2
    -4 -5 -2
    4 5 2
    4 5 2
    4 -5 2
    4 5 2
    -4 5 -2
    -4 -5 -2
    4 -5 2
    4 5 2
    4 5 3
    4 -5 3
    4 -5 3
    -4 5 -3
    -4 -5 -3
    -4 -5 -3
    4 5 3
    -4 5 -3
    4 -5 3
    4 5 3
    -4 5 -3
    -4 -5 -3
    4 -5 3
    4 5 3
    4 -5 4
    4 5 4
    4 -5 4
    4 -5 4
    -4 5 -4
    -4 -5 -4
    4 5 4
    4 -5 4
    -4 5 -4
    4 -5 4
    4 5 4
    4 5 5
    4 -5 5
    4 -5 5
    -4 5 -5
    4 5 5
    4 5 5
    -4 5 -5
    4 5 6
    4 5 6
    4 -5 6
    4 -5 6
    4 -5 6
    4 5 6
    4 5 7
    4 5 7
    4 5 7
    4 -5 7
    4 -5 7
    4 -5 7
    4 -5 8
    4 -5 8
    4 -5 8
    4 5 8
    4 5 8
    4 -5 8
    4 -5 9
    4 -5 9
    4 -5 9
    4 5 9
    4 5 9
    4 -5 9
    4 5 9
    4 5 9
    4 5 10
    4 5 10
    4 -5 10
    4 5 10
    4 -5 10
    4 -5 10
    4 -5 11
    4 5 11
    4 5 11
    -4 -5 -11
    4 -5 11
    4 5 11
    4 5 12
    4 5 12
    4 -5 12
    -4 -5 -12
    4 -5 12
    4 5 13
    4 -5 13
    -4 -5 -13
    4 -5 13
    -4 -5 -14
    4 5 14
    4 -5 14
    4 5 15
    -4 -5 -15
    4 -5 15
    4 5 16
    -4 -5 -16
    4 -5 16
    4 -6 -19
    4 -6 -18
    -4 -6 18
    -4 -6 18
    4 -6 -17
    -4 -6 17
    -4 -6 17
    4 -6 -16
    -4 -6 16
    -4 -6 16
    4 -6 -15
    -4 -6 15
    -4 6 15
    -4 -6 15
    4 -6 -14
    -4 -6 14
    -4 -6 14
    -4 6 14
    4 -6 -13
    -4 -6 13
    -4 -6 13
    -4 6 13
    -4 -6 12
    4 -6 -12
    -4 6 12
    -4 -6 12
    4 -6 -11
    4 -6 -11
    -4 6 11
    -4 -6 11
    4 -6 -10
    4 -6 -10
    -4 -6 10
    -4 6 10
    -4 -6 10
    -4 -6 9
    4 -6 -9
    -4 -6 9
    -4 6 9
    4 -6 -9
    -4 -6 9
    4 -6 -9
    -4 -6 8
    4 -6 -8
    4 -6 -8
    -4 6 8
    4 -6 -8
    4 -6 -8
    -4 -6 8
    -4 -6 7
    -4 -6 7
    -4 6 7
    4 -6 -7
    4 -6 -7
    -4 -6 7
    4 -6 -7
    4 -6 -7
    -4 6 6
    4 -6 -6
    -4 -6 6
    4 -6 -6
    4 -6 -6
    -4 -6 6
    4 -6 -6
    4 -6 -6
    4 -6 -5
    -4 -6 5
    -4 6 5
    -4 -6 5
    4 -6 -5
    4 -6 -5
    4 -6 -4
    -4 -6 4
    4 -6 -4
    4 -6 -4
    4 -6 -4
    4 -6 -3
    -4 -6 3
    4 -6 -3
    4 -6 -3
    4 -6 -2
    -4 -6 2
    4 6 -2
    4 -6 -2
    4 -6 -2
    4 -6 -1
    4 6 -1
    4 -6 -1
    4 -6 -1
    4 -6 0
    4 6 0
    4 -6 0
    4 -6 0
    4 -6 1
    4 6 1
    4 -6 1
    4 -6 1
    4 -6 2
    -4 -6 -2
    4 6 2
    4 6 2
    4 -6 2
    4 -6 3
    4 -6 3
    -4 -6 -3
    4 6 3
    4 -6 3
    4 6 3
    4 6 3
    4 -6 4
    4 -6 4
    -4 -6 -4
    4 6 4
    4 6 4
    4 -6 4
    4 6 4
    4 -6 5
    -4 -6 -5
    4 6 5
    4 6 5
    4 -6 5
    4 6 5
    4 6 6
    4 -6 6
    4 -6 6
    4 6 6
    4 -6 6
    4 6 6
    4 6 7
    4 -6 7
    4 -6 7
    4 -6 7
    4 6 7
    4 6 7
    4 6 8
    4 -6 8
    4 -6 8
    4 -6 8
    4 6 8
    4 6 8
    4 6 9
    4 -6 9
    4 -6 9
    4 -6 9
    4 6 9
    4 6 9
    4 -6 10
    4 -6 10
    -4 -6 -10
    4 6 10
    4 6 10
    4 -6 11
    -4 -6 -11
    4 6 11
    4 6 11
    4 -6 12
    -4 -6 -12
    4 6 12
    4 6 12
    4 -6 13
    -4 -6 -13
    4 6 13
    4 6 13
    -4 -6 -14
    4 -6 14
    4 6 14
    4 6 15
    -4 -6 -15
    4 -6 15
    4 6 16
    -4 -6 -16
    4 -6 16
    -4 -7 18
    -4 -7 18
    -4 -7 17
    -4 -7 17
    4 -7 -17
    -4 -7 16
    -4 -7 16
    4 -7 -16
    -4 -7 15
    -4 7 15
    -4 -7 15
    4 -7 -15
    -4 -7 14
    -4 7 14
    -4 -7 14
    4 -7 -14
    -4 -7 13
    -4 7 13
    -4 -7 13
    4 -7 -13
    -4 -7 12
    4 -7 -12
    -4 7 12
    -4 -7 12
    -4 -7 11
    4 -7 -11
    4 -7 -11
    -4 7 11
    -4 -7 11
    -4 -7 10
    -4 -7 10
    4 -7 -10
    4 -7 -10
    -4 7 10
    -4 -7 10
    -4 -7 9
    -4 -7 9
    4 -7 -9
    -4 7 9
    -4 -7 9
    4 -7 -9
    4 -7 -9
    4 -7 -9
    -4 -7 9
    -4 -7 8
    4 -7 -8
    4 -7 -8
    -4 7 8
    4 -7 -8
    -4 -7 8
    4 -7 -8
    4 -7 -8
    -4 -7 8
    -4 -7 7
    -4 7 7
    4 -7 -7
    -4 -7 7
    4 -7 -7
    4 -7 -7
    4 -7 -7
    -4 -7 7
    4 -7 -7
    -4 7 6
    4 -7 -6
    -4 -7 6
    4 -7 -6
    4 -7 -6
    4 -7 -6
    -4 -7 6
    4 -7 -6
    4 -7 -5
    4 -7 -5
    -4 7 5
    -4 -7 5
    4 -7 -5
    4 -7 -5
    -4 -7 5
    4 -7 -5
    4 -7 -4
    4 -7 -4
    -4 -7 4
    4 -7 -4
    -4 -7 4
    4 -7 -4
    4 -7 -3
    4 -7 -3
    4 -7 -3
    -4 -7 3
    4 -7 -3
    4 7 -2
    4 -7 -2
    4 -7 -2
    4 -7 -2
    4 -7 -1
    4 7 -1
    4 -7 -1
    4 -7 -1
    4 -7 0
    4 7 0
    4 -7 0
    4 -7 0
    4 -7 1
    4 7 1
    4 -7 1
    4 -7 1
    4 -7 2
    4 -7 2
    -4 -7 -2
    4 7 2
    4 -7 2
    4 7 2
    4 -7 2
    4 7 2
    4 -7 3
    4 -7 3
    -4 -7 -3
    4 7 3
    4 7 3
    4 -7 3
    4 7 3
    4 -7 4
    4 -7 4
    -4 -7 -4
    4 7 4
    4 7 4
    4 -7 4
    4 7 4
    4 -7 5
    -4 -7 -5
    4 7 5
    4 7 5
    4 -7 5
    4 7 6
    4 -7 6
    4 -7 6
    4 7 6
    4 -7 6
    4 7 6
    4 7 7
    4 -7 7
    4 -7 7
    4 7 7
    4 7 7
    4 7 8
    4 -7 8
    4 -7 8
    4 7 8
    4 7 9
    4 -7 9
    4 -7 9
    4 7 9
    4 7 10
    4 -7 10
    4 -7 10
    -4 -7 -10
    4 7 10
    4 7 11
    4 -7 11
    4 -7 11
    -4 -7 -11
    4 7 11
    4 7 12
    4 -7 12
    -4 -7 -12
    4 7 12
    4 7 13
    4 -7 13
    -4 -7 -13
    4 7 13
    4 7 14
    4 -7 14
    4 7 14
    -4 -7 -14
    4 -7 15
    4 7 15
    4 7 15
    -4 -7 -15
    4 7 16
    -4 -7 -16
    4 -7 16
    4 -8 -18
    -4 -8 18
    -4 -8 18
    4 -8 -17
    -4 -8 17
    -4 -8 17
    4 -8 -16
    -4 -8 16
    -4 -8 16
    4 -8 -15
    -4 -8 15
    -4 8 15
    -4 -8 15
    4 -8 -14
    -4 -8 14
    -4 8 14
    -4 -8 14
    4 -8 -13
    -4 -8 13
    -4 8 13
    -4 -8 13
    4 -8 -12
    -4 -8 12
    -4 8 12
    -4 -8 12
    -4 -8 11
    4 -8 -11
    -4 -8 11
    -4 8 11
    -4 -8 11
    -4 -8 10
    -4 -8 10
    4 -8 -10
    4 -8 -10
    4 -8 -10
    -4 8 10
    -4 -8 10
    4 -8 -10
    -4 -8 9
    -4 -8 9
    4 -8 -9
    4 -8 -9
    4 -8 -9
    4 -8 -9
    -4 8 9
    -4 -8 9
    4 -8 -9
    -4 -8 8
    -4 -8 8
    -4 8 8
    -4 -8 8
    4 -8 -8
    4 -8 -8
    4 -8 -8
    4 -8 -8
    -4 -8 8
    4 -8 -8
    -4 -8 7
    -4 8 7
    4 -8 -7
    4 -8 -7
    4 -8 -7
    -4 -8 7
    4 -8 -7
    4 -8 -7
    4 -8 -6
    4 -8 -6
    -4 8 6
    -4 -8 6
    4 -8 -6
    4 -8 -6
    4 -8 -5
    4 -8 -5
    4 -8 -5
    4 -8 -5
    -4 8 5
    -4 -8 5
    4 -8 -5
    4 -8 -4
    4 -8 -4
    4 -8 -4
    -4 -8 4
    4 -8 -4
    4 -8 -3
    4 -8 -3
    4 -8 -3
    4 -8 -3
    4 -8 -3
    -4 -8 3
    4 -8 -2
    4 8 -2
    4 -8 -2
    4 -8 -2
    4 -8 -2
    -4 -8 2
    4 -8 -1
    4 8 -1
    4 -8 -1
    4 -8 -1
    4 -8 -1
    4 -8 0
    4 8 0
    4 -8 0
    4 -8 0
    4 -8 0
    4 -8 1
    4 -8 1
    -4 -8 -1
    4 8 1
    4 -8 1
    4 8 1
    4 -8 1
    4 -8 2
    4 -8 2
    -4 -8 -2
    4 8 2
    4 -8 2
    4 8 2
    4 8 2
    4 -8 2
    4 -8 3
    4 -8 3
    -4 -8 -3
    4 8 3
    4 -8 3
    4 8 3
    4 -8 3
    4 8 3
    4 -8 4
    4 -8 4
    -4 -8 -4
    4 8 4
    4 8 4
    4 -8 4
    4 8 4
    4 -8 5
    -4 -8 -5
    4 8 5
    4 8 5
    4 -8 5
    4 -8 6
    -4 -8 -6
    4 8 6
    4 8 6
    4 -8 6
    4 8 6
    4 8 7
    4 -8 7
    4 -8 7
    4 8 7
    4 8 7
    4 8 8
    4 -8 8
    4 -8 8
    4 8 8
    4 8 9
    4 -8 9
    4 -8 9
    4 8 9
    4 8 10
    4 -8 10
    4 -8 10
    4 8 10
    4 8 11
    4 -8 11
    4 -8 11
    -4 -8 -11
    4 8 11
    4 8 12
    4 -8 12
    -4 -8 -12
    4 8 12
    4 8 13
    4 -8 13
    -4 -8 -13
    4 8 13
    4 8 14
    4 -8 14
    -4 -8 -14
    4 -8 15
    4 8 15
    -4 -8 -15
    4 8 15
    4 -9 -18
    -4 -9 18
    -4 -9 17
    4 -9 -17
    -4 -9 17
    4 -9 -16
    -4 -9 16
    -4 -9 16
    -4 9 16
    4 -9 -15
    -4 -9 15
    -4 9 15
    -4 -9 15
    4 -9 -14
    -4 -9 14
    -4 -9 14
    -4 9 14
    4 -9 -13
    -4 -9 13
    -4 9 13
    -4 -9 13
    4 -9 -12
    -4 -9 12
    -4 9 12
    -4 -9 12
    -4 -9 11
    4 -9 -11
    -4 -9 11
    4 -9 -11
    -4 9 11
    -4 -9 11
    -4 -9 10
    -4 -9 10
    4 -9 -10
    -4 9 10
    4 -9 -10
    4 -9 -10
    -4 -9 10
    4 -9 -10
    -4 -9 9
    -4 -9 9
    4 -9 -9
    4 -9 -9
    -4 9 9
    4 -9 -9
    4 -9 -9
    -4 -9 9
    4 -9 -9
    -4 -9 8
    -4 -9 8
    -4 9 8
    4 -9 -8
    4 -9 -8
    4 -9 -8
    -4 -9 8
    4 -9 -8
    -4 -9 7
    -4 9 7
    4 -9 -7
    4 -9 -7
    4 -9 -7
    -4 -9 7
    4 -9 -7
    -4 -9 6
    -4 9 6
    4 -9 -6
    4 -9 -6
    4 -9 -6
    4 -9 -6
    -4 -9 6
    -4 -9 5
    4 -9 -5
    4 -9 -5
    4 -9 -5
    4 -9 -5
    -4 -9 5
    4 -9 -4
    4 -9 -4
    4 -9 -4
    4 -9 -4
    4 -9 -4
    -4 -9 4
    4 -9 -3
    4 -9 -3
    4 -9 -3
    4 -9 -3
    -4 -9 3
    4 -9 -2
    4 9 -2
    4 -9 -2
    4 -9 -2
    -4 -9 2
    4 -9 -2
    4 -9 -1
    4 9 -1
    4 -9 -1
    4 -9 -1
    4 -9 -1
    4 9 0
    4 -9 0
    4 -9 0
    4 -9 0
    4 -9 0
    4 -9 0
    4 -9 1
    4 -9 1
    -4 -9 -1
    4 -9 1
    4 9 1
    4 9 1
    4 9 1
    4 -9 1
    4 -9 2
    4 -9 2
    -4 -9 -2
    4 9 2
    4 -9 2
    4 9 2
    4 9 2
    4 -9 2
    4 -9 3
    4 -9 3
    -4 -9 -3
    4 9 3
    4 -9 3
    4 9 3
    4 -9 3
    4 9 3
    4 -9 4
    4 -9 4
    -4 -9 -4
    4 9 4
    4 9 4
    4 9 4
    4 -9 5
    4 -9 5
    -4 -9 -5
    4 9 5
    4 9 5
    4 9 5
    4 -9 6
    -4 -9 -6
    4 9 6
    4 9 6
    4 9 6
    4 -9 7
    -4 -9 -7
    4 9 7
    4 9 7
    4 9 7
    4 9 8
    4 -9 8
    4 9 8
    4 9 9
    4 -9 9
    4 9 9
    4 9 10
    4 -9 10
    4 9 10
    4 9 11
    4 -9 11
    4 -9 11
    4 9 11
    4 9 12
    4 -9 12
    4 -9 12
    -4 -9 -12
    4 9 12
    4 9 13
    4 -9 13
    -4 -9 -13
    4 9 13
    4 9 14
    4 -9 14
    4 9 14
    -4 -9 -14
    4 -9 15
    -4 -9 -15
    -4 -9 -15
    4 9 15
    4 -10 -17
    -4 -10 17
    -4 -10 17
    4 -10 -16
    -4 -10 16
    -4 10 16
    -4 -10 16
    4 -10 -15
    -4 -10 15
    -4 -10 15
    -4 10 15
    4 -10 -14
    -4 -10 14
    -4 10 14
    -4 -10 14
    4 -10 -13
    -4 -10 13
    -4 -10 13
    -4 10 13
    -4 -10 12
    4 -10 -12
    -4 -10 12
    4 -10 -12
    -4 10 12
    -4 -10 12
    -4 -10 11
    4 -10 -11
    4 -10 -11
    -4 10 11
    -4 -10 11
    -4 -10 11
    -4 -10 10
    -4 10 10
    4 -10 -10
    -4 -10 10
    -4 -10 10
    -4 -10 9
    -4 -10 9
    4 -10 -9
    4 -10 -9
    -4 10 9
    -4 -10 9
    4 -10 -9
    -4 -10 8
    -4 10 8
    4 -10 -8
    4 -10 -8
    -4 -10 8
    4 -10 -8
    4 -10 -8
    -4 -10 7
    -4 10 7
    4 -10 -7
    4 -10 -7
    4 -10 -7
    -4 -10 7
    4 -10 -7
    -4 -10 6
    4 -10 -6
    -4 10 6
    4 -10 -6
    4 -10 -6
    4 -10 -6
    -4 -10 6
    4 -10 -5
    4 -10 -5
    4 -10 -5
    -4 -10 5
    4 -10 -5
    4 -10 -4
    4 -10 -4
    -4 -10 4
    4 -10 -4
    4 -10 -4
    4 -10 -3
    -4 -10 3
    4 -10 -3
    4 10 -3
    4 -10 -3
    4 -10 -3
    4 -10 -2
    4 -10 -2
    -4 -10 2
    4 -10 -2
    4 10 -2
    4 -10 -2
    4 -10 -1
    4 -10 -1
    4 10 -1
    4 -10 -1
    4 -10 -1
    4 -10 0
    4 10 0
    4 -10 0
    4 10 0
    4 -10 0
    4 -10 0
    4 -10 1
    4 -10 1
    4 10 1
    4 -10 1
    -4 -10 -1
    4 10 1
    4 10 2
    4 -10 2
    -4 -10 -2
    4 10 2
    4 -10 2
    4 -10 2
    4 -10 3
    4 -10 3
    -4 -10 -3
    4 10 3
    4 -10 3
    4 10 3
    4 10 3
    4 -10 4
    4 -10 4
    -4 -10 -4
    4 10 4
    4 10 4
    4 10 4
    4 -10 5
    4 -10 5
    -4 -10 -5
    4 10 5
    4 10 5
    4 10 5
    4 -10 6
    -4 -10 -6
    4 10 6
    4 10 6
    4 10 6
    4 10 7
    4 -10 7
    4 10 7
    4 10 8
    4 -10 8
    4 10 8
    4 10 9
    4 -10 9
    4 10 9
    4 10 10
    4 -10 10
    -4 -10 -10
    4 10 10
    4 10 11
    4 -10 11
    -4 -10 -11
    4 10 11
    4 10 12
    4 10 12
    -4 -10 -12
    4 10 13
    4 -10 13
    -4 -10 -14
    4 10 14
    -4 -11 17
    4 -11 -16
    -4 -11 16
    -4 11 16
    4 -11 -15
    -4 -11 15
    -4 11 15
    -4 -11 15
    4 -11 -14
    -4 11 14
    -4 -11 14
    -4 -11 14
    4 -11 -13
    -4 11 13
    -4 -11 13
    -4 -11 13
    -4 -11 12
    4 -11 -12
    -4 11 12
    -4 -11 12
    -4 -11 12
    -4 -11 11
    -4 11 11
    4 -11 -11
    -4 -11 11
    -4 -11 11
    -4 -11 10
    -4 11 10
    4 -11 -10
    -4 -11 10
    -4 -11 10
    -4 -11 9
    -4 -11 9
    -4 -11 9
    -4 11 9
    4 -11 -9
    -4 -11 8
    -4 11 8
    4 -11 -8
    4 -11 -8
    -4 -11 8
    -4 11 7
    4 -11 -7
    4 -11 -7
    4 -11 -7
    -4 -11 7
    4 -11 -7
    4 -11 -6
    -4 11 6
    4 -11 -6
    4 -11 -6
    -4 -11 6
    4 -11 -6
    4 -11 -5
    -4 -11 5
    4 -11 -5
    4 -11 -5
    4 -11 -4
    -4 -11 4
    4 -11 -4
    4 -11 -4
    4 -11 -3
    4 -11 -3
    -4 -11 3
    4 -11 -3
    4 11 -3
    4 -11 -3
    4 -11 -2
    4 -11 -2
    4 -11 -2
    4 11 -2
    4 -11 -2
    4 -11 -1
    4 -11 -1
    4 -11 -1
    4 -11 -1
    4 11 -1
    4 -11 0
    4 11 0
    4 11 0
    4 -11 0
    4 -11 1
    4 11 1
    4 -11 1
    -4 -11 -1
    4 11 1
    4 -11 2
    4 -11 2
    -4 -11 -2
    4 11 2
    4 -11 2
    -4 -11 -2
    4 11 2
    4 -11 3
    4 -11 3
    -4 -11 -3
    4 11 3
    4 -11 3
    -4 -11 -3
    4 11 3
    4 -11 4
    4 -11 4
    -4 -11 -4
    4 -11 4
    4 11 4
    -4 -11 -4
    4 11 4
    4 -11 5
    4 -11 5
    -4 -11 -5
    4 11 5
    -4 -11 -5
    4 11 5
    4 11 6
    4 -11 6
    -4 -11 -6
    4 11 6
    4 11 7
    4 -11 7
    -4 -11 -7
    4 11 7
    4 11 8
    4 -11 8
    -4 -11 -8
    4 11 8
    4 11 9
    -4 -11 -9
    4 11 9
    4 -11 9
    -4 -11 -10
    4 11 10
    4 -11 10
    -4 -11 -11
    4 11 11
    4 -11 11
    4 11 12
    4 -11 12
    4 11 13
    4 -11 13
    4 11 14
    -4 12 16
    -4 12 15
    -4 -12 15
    4 -12 -14
    -4 12 14
    -4 -12 14
    -4 -12 14
    -4 -12 13
    4 -12 -13
    -4 12 13
    -4 -12 13
    -4 -12 13
    -4 -12 12
    4 -12 -12
    -4 12 12
    -4 -12 12
    -4 -12 12
    -4 -12 11
    4 -12 -11
    -4 12 11
    -4 -12 11
    -4 -12 11
    -4 -12 10
    -4 -12 10
    -4 -12 10
    -4 12 10
    4 -12 -10
    -4 -12 9
    -4 -12 9
    -4 12 9
    4 -12 -9
    -4 -12 8
    -4 12 8
    4 -12 -8
    4 -12 -7
    4 -12 -7
    -4 -12 7
    -4 12 7
    4 -12 -6
    -4 -12 6
    4 -12 -6
    4 -12 -6
    4 -12 -5
    4 -12 -5
    -4 -12 5
    4 -12 -5
    4 -12 -5
    4 -12 -4
    4 -12 -4
    -4 -12 4
    4 -12 -4
    4 12 -4
    4 -12 -4
    4 -12 -3
    4 -12 -3
    -4 -12 3
    4 -12 -3
    4 12 -3
    4 -12 -3
    4 -12 -2
    4 12 -2
    4 -12 -2
    4 -12 -2
    4 12 -1
    4 -12 -1
    4 -12 -1
    4 12 -1
    4 -12 -1
    4 -12 0
    4 12 0
    4 12 0
    4 -12 0
    4 -12 1
    4 12 1
    4 -12 1
    -4 -12 -1
    4 12 1
    4 -12 2
    -4 -12 -2
    4 -12 2
    4 12 2
    -4 -12 -2
    4 12 2
    4 -12 3
    4 -12 3
    -4 -12 -3
    4 -12 3
    4 12 3
    -4 -12 -3
    4 12 3
    4 -12 4
    4 12 4
    4 12 4
    -4 -12 -4
    4 -12 4
    4 -12 4
    4 12 5
    -4 -12 -5
    4 -12 5
    4 12 5
    -4 -12 -6
    4 -12 6
    4 12 6
    -4 -12 -7
    4 -12 7
    4 12 7
    -4 -12 -8
    4 -12 8
    4 12 8
    -4 -12 -9
    4 -12 9
    4 12 9
    -4 -12 -10
    4 -12 10
    4 12 10
    -4 -12 -11
    4 -12 11
    4 12 11
    4 -12 12
    4 12 12
    4 -12 13
    4 12 13
    -4 13 15
    -4 13 14
    -4 -13 13
    -4 13 13
    -4 -13 13
    4 -13 -12
    -4 -13 12
    4 -13 -12
    -4 13 12
    -4 -13 12
    4 -13 -11
    -4 -13 11
    -4 -13 11
    4 -13 -11
    -4 13 11
    -4 13 10
    -4 -13 10
    4 -13 -10
    4 -13 -9
    -4 13 9
    -4 -13 9
    -4 -13 8
    4 -13 -8
    -4 13 8
    -4 -13 7
    4 -13 -7
    -4 13 7
    4 -13 -6
    -4 -13 6
    4 -13 -5
    4 -13 -5
    -4 -13 5
    4 -13 -5
    4 13 -5
    4 -13 -4
    4 -13 -4
    -4 -13 4
    4 -13 -4
    4 13 -4
    4 -13 -3
    4 -13 -3
    -4 -13 3
    4 13 -3
    4 -13 -3
    4 -13 -2
    4 13 -2
    4 13 -2
    4 -13 -2
    4 -13 -2
    4 13 -1
    4 -13 -1
    4 -13 -1
    4 13 0
    4 -13 0
    4 13 0
    4 -13 0
    4 13 1
    4 -13 1
    4 13 1
    -4 -13 -1
    4 -13 1
    4 13 2
    4 -13 2
    4 13 2
    -4 -13 -2
    4 -13 2
    4 -13 3
    -4 -13 -3
    4 -13 3
    4 -13 3
    4 13 3
    -4 -13 -4
    4 -13 4
    4 13 4
    -4 -13 -5
    4 -13 5
    4 13 5
    -4 -13 -6
    4 -13 6
    4 13 6
    -4 -13 -7
    4 -13 7
    4 13 7
    -4 -13 -8
    4 -13 8
    -4 -13 -9
    4 -13 9
    4 13 9
    4 -13 10
    4 13 10
    -4 -13 -11
    4 -13 11
    4 13 11
    4 -13 12
    4 13 12
    4 -13 13
    4 13 13
    -4 14 14
    -4 14 13
    4 -14 -12
    -4 14 12
    -4 -14 12
    -4 -14 11
    4 -14 -11
    -4 14 11
    4 -14 -10
    -4 14 10
    -4 -14 10
    -4 -14 9
    4 -14 -9
    -4 14 9
    4 -14 -8
    -4 14 8
    -4 -14 8
    4 -14 -7
    -4 -14 7
    4 14 -7
    4 -14 -6
    -4 -14 6
    4 14 -6
    4 -14 -5
    -4 -14 5
    4 -14 -5
    4 -14 -4
    -4 -14 4
    4 14 -4
    4 -14 -4
    4 -14 -3
    4 14 -3
    4 -14 -3
    4 14 -3
    4 14 -2
    4 -14 -2
    4 14 -2
    4 -14 -2
    4 -14 -2
    4 -14 -1
    4 14 -1
    4 -14 -1
    4 -14 0
    4 14 0
    4 -14 0
    4 -14 1
    4 14 1
    -4 -14 -1
    4 -14 1
    4 -14 2
    4 14 2
    -4 -14 -2
    4 -14 2
    4 -14 3
    4 14 3
    -4 -14 -3
    4 14 4
    -4 -14 -4
    4 -14 4
    -4 -14 -4
    4 14 5
    -4 -14 -5
    4 -14 5
    -4 -14 -5
    4 14 6
    4 -14 6
    -4 -14 -6
    4 14 7
    4 -14 7
    -4 -14 -7
    4 14 8
    4 -14 8
    -4 -14 -8
    4 14 9
    4 -14 9
    -4 -14 -9
    4 14 10
    4 -14 10
    -4 -14 -10
    4 14 11
    -4 -14 -11
    4 -14 12
    4 14 12
    -4 15 14
    4 15 -13
    -4 15 13
    4 -15 -12
    -4 15 12
    -4 -15 11
    4 -15 -11
    -4 15 11
    -4 -15 10
    -4 15 10
    4 -15 -10
    -4 -15 9
    -4 15 9
    4 -15 -9
    4 15 -8
    -4 -15 8
    -4 15 8
    4 -15 -8
    4 -15 -7
    -4 -15 7
    4 15 -7
    4 -15 -6
    -4 -15 6
    4 -15 -6
    4 15 -6
    4 -15 -5
    -4 -15 5
    4 -15 -5
    4 -15 -4
    -4 -15 4
    4 -15 -4
    4 -15 -3
    4 -15 -3
    4 -15 -2
    4 -15 -2
    4 -15 -1
    4 -15 -1
    4 -15 0
    4 -15 0
    4 -15 1
    4 15 1
    -4 -15 -1
    4 -15 1
    4 -15 2
    4 15 2
    -4 -15 -2
    -4 -15 -2
    4 -15 3
    -4 -15 -3
    4 15 3
    -4 -15 -3
    -4 -15 -4
    4 15 4
    -4 -15 -4
    -4 -15 -5
    4 -15 5
    4 15 5
    -4 -15 -5
    -4 -15 -6
    4 -15 6
    4 15 6
    4 -15 7
    4 15 7
    -4 -15 -8
    4 -15 8
    4 15 8
    -4 -15 -9
    4 -15 9
    4 15 9
    -4 -15 -10
    4 15 10
    -4 -15 -11
    4 15 11
    -4 16 13
    4 -16 -12
    -4 16 12
    4 -16 -11
    -4 16 11
    4 -16 -10
    -4 -16 10
    4 -16 -10
    -4 16 10
    -4 -16 9
    4 -16 -9
    -4 16 9
    4 -16 -8
    -4 -16 8
    4 -16 -7
    -4 -16 7
    4 -16 -6
    -4 -16 6
    4 -16 -6
    4 -16 -5
    -4 -16 5
    4 -16 -4
    4 -16 -4
    4 -16 -3
    4 -16 -3
    4 -16 -2
    4 -16 -2
    4 -16 -1
    -4 -16 1
    4 -16 -1
    4 -16 0
    -4 -16 0
    4 -16 0
    4 -16 1
    -4 -16 -1
    -4 -16 -1
    4 -16 2
    -4 -16 -2
    -4 -16 -2
    4 -16 3
    -4 -16 -3
    -4 -16 -3
    -4 -16 -4
    4 16 4
    -4 -16 -4
    -4 -16 -5
    4 16 5
    -4 -16 -5
    -4 -16 -6
    4 16 6
    4 -16 7
    4 16 7
    4 -16 8
    4 16 8
    -4 -16 -9
    4 -16 9
    4 16 9
    -4 -16 -10
    4 16 10
    4 -17 -11
    -4 17 11
    4 -17 -10
    -4 17 10
    4 -17 -9
    4 -17 -8
    -4 -17 8
    4 -17 -7
    -4 -17 7
    4 -17 -6
    -4 -17 6
    4 -17 -6
    4 -17 -5
    4 -17 -5
    4 -17 -4
    4 -17 -4
    -4 -17 4
    4 -17 -3
    4 -17 -3
    -4 -17 3
    4 -17 -2
    4 -17 -2
    -4 -17 2
    4 -17 -1
    4 -17 -1
    -4 -17 1
    -4 -17 0
    4 -17 0
    4 -17 1
    -4 -17 -1
    -4 -17 -1
    4 -17 2
    -4 -17 -2
    -4 -17 -2
    -4 -17 -3
    -4 -17 -3
    -4 -17 -4
    -4 -17 -4
    -4 -17 -4
    -4 -17 -5
    -4 -17 -5
    -4 -17 -5
    -4 -17 -6
    -4 -17 -7
    -4 -17 -8
    4 -17 8
    -4 -17 -9
    4 -18 -10
    4 -18 -9
    4 -18 -8
    4 -18 -7
    4 -18 -6
    4 -18 -6
    4 -18 -5
    4 -18 -5
    4 -18 -4
    4 -18 -4
    4 -18 -3
    4 -18 -3
    -4 -18 3
    -4 -18 2
    4 -18 -2
    4 -18 -2
    -4 -18 2
    -4 -18 1
    -4 -18 1
    4 -18 -1
    -4 -18 0
    -4 -18 0
    4 -18 0
    -4 -18 -1
    4 -18 1
    -4 -18 -1
    -4 -18 -1
    -4 -18 -2
    -4 -18 -2
    -4 -18 -2
    -4 -18 -3
    -4 -18 -3
    -4 -18 -3
    -4 -18 -4
    -4 -18 -4
    -4 -18 -4
    -4 -18 -5
    -4 -18 -5
    -4 -18 -5
    -4 -18 -6
    -4 -18 -7
    -4 -18 -7
    4 -19 -8
    4 -19 -7
    4 -19 -6
    4 -19 -6
    4 -19 -5
    4 -19 -5
    4 -19 -4
    4 -19 -4
    -4 -19 3
    4 -19 -3
    -4 -19 2
    -4 -19 2
    4 -19 -2
    -4 -19 1
    -4 -19 1
    4 -19 -1
    -4 -19 0
    -4 -19 0
    4 -19 0
    -4 -19 -1
    -4 -19 -1
    -4 -19 -2
    -4 -19 -2
    -4 -19 -2
    -4 -19 -3
    -4 -19 -3
    -4 -19 -3
    -4 -19 -4
    -4 -19 -4
    -4 -19 -4
    -4 -19 -5
    -4 -19 -5
    -4 -19 -5
    4 -20 -5
    4 -20 -4
    4 -20 -3
    -4 -20 2
    4 -20 -2
    -4 -20 1
    4 -20 -1
    -4 -20 1
    -4 -20 0
    -4 -20 0
    -4 -20 -1
    -4 -20 -1
    -4 -20 -2
    -4 -20 -2
    5 0 -18
    -5 0 17
    5 0 -17
    -5 0 17
    5 0 -16
    -5 0 16
    5 0 -15
    -5 0 15
    -5 0 14
    -5 0 14
    5 0 -14
    -5 0 13
    -5 0 13
    5 0 -13
    5 0 -13
    -5 0 12
    5 0 -12
    -5 0 12
    -5 0 12
    5 0 -12
    -5 0 11
    -5 0 11
    5 0 -11
    5 0 -11
    5 0 -11
    -5 0 11
    -5 0 10
    -5 0 10
    -5 0 10
    5 0 -10
    5 0 -10
    5 0 -10
    -5 0 10
    -5 0 9
    -5 0 9
    5 0 -9
    -5 0 9
    5 0 -9
    5 0 -9
    -5 0 9
    5 0 -8
    -5 0 8
    5 0 -8
    -5 0 8
    5 0 -7
    -5 0 7
    5 0 -7
    -5 0 7
    5 0 -7
    5 0 -6
    -5 0 6
    -5 0 6
    5 0 -6
    -5 0 5
    -5 0 5
    5 0 -5
    5 0 -5
    -5 0 5
    -5 0 5
    5 0 -4
    -5 0 4
    5 0 -4
    -5 0 4
    -5 0 4
    -5 0 4
    -5 0 3
    5 0 -3
    -5 0 3
    -5 0 3
    5 0 -3
    5 0 -2
    -5 0 2
    -5 0 2
    5 0 -2
    -5 0 2
    5 0 -1
    5 0 -1
    -5 0 1
    5 0 -1
    -5 0 1
    5 0 -1
    -5 0 1
    5 0 0
    -5 0 0
    5 0 0
    5 0 0
    -5 0 0
    -5 0 0
    5 0 1
    5 0 1
    -5 0 -1
    5 0 1
    -5 0 -1
    5 0 1
    -5 0 -1
    5 0 2
    5 0 2
    -5 0 -2
    5 0 2
    5 0 2
    -5 0 -2
    -5 0 -2
    5 0 3
    -5 0 -3
    5 0 3
    -5 0 -3
    5 0 3
    -5 0 -3
    5 0 4
    5 0 4
    -5 0 -4
    5 0 4
    -5 0 -4
    5 0 4
    -5 0 -4
    5 0 5
    -5 0 -5
    5 0 5
    -5 0 -5
    5 0 5
    5 0 5
    -5 0 -5
    -5 0 -6
    5 0 6
    5 0 6
    -5 0 -6
    5 0 6
    -5 0 -7
    5 0 7
    5 0 7
    5 0 7
    -5 0 -7
    5 0 8
    5 0 8
    5 0 9
    5 0 9
    5 0 9
    5 0 9
    5 0 10
    5 0 10
    5 0 10
    5 0 10
    5 0 11
    5 0 11
    5 0 11
    5 0 12
    5 0 12
    5 0 12
    5 0 13
    5 0 13
    -5 0 -14
    -5 0 -15
    5 -1 -18
    5 1 -18
    -5 -1 17
    5 -1 -17
    5 1 -17
    -5 -1 17
    -5 1 17
    -5 -1 16
    -5 1 16
    5 -1 -16
    5 1 -16
    5 -1 -15
    -5 -1 15
    -5 1 15
    5 -1 -15
    5 1 -15
    5 -1 -14
    -5 -1 14
    -5 1 14
    -5 -1 14
    -5 1 14
    5 -1 -14
    5 1 -14
    5 -1 -13
    -5 -1 13
    -5 1 13
    -5 -1 13
    -5 1 13
    5 -1 -13
    5 1 -13
    -5 -1 12
    -5 1 12
    5 -1 -12
    5 1 -12
    -5 -1 12
    -5 1 12
    5 -1 -12
    -5 -1 12
    -5 1 12
    -5 -1 11
    5 -1 -11
    5 1 -11
    5 -1 -11
    5 1 -11
    -5 1 11
    -5 -1 11
    5 -1 -11
    5 1 -11
    -5 -1 11
    -5 1 11
    5 -1 -10
    5 1 -10
    -5 1 10
    -5 -1 10
    -5 -1 10
    -5 -1 10
    -5 1 10
    -5 -1 10
    -5 1 10
    5 -1 -10
    5 1 -10
    5 -1 -10
    -5 1 10
    -5 -1 10
    5 -1 -10
    5 1 -10
    -5 -1 9
    -5 1 9
    -5 -1 9
    -5 1 9
    -5 1 9
    -5 -1 9
    5 -1 -9
    5 1 -9
    -5 1 9
    -5 -1 9
    5 -1 -9
    5 1 -9
    5 -1 -9
    5 1 -9
    -5 1 8
    -5 -1 8
    5 -1 -8
    5 1 -8
    -5 1 8
    -5 -1 8
    5 -1 -8
    5 1 -8
    5 1 -8
    5 -1 -8
    -5 1 7
    -5 -1 7
    5 -1 -7
    5 1 -7
    -5 1 7
    -5 -1 7
    5 -1 -7
    5 1 -7
    5 1 -7
    5 -1 -7
    5 1 -6
    5 -1 -6
    -5 1 6
    -5 -1 6
    -5 1 6
    -5 -1 6
    5 -1 -6
    5 1 -6
    -5 1 5
    -5 -1 5
    5 -1 -5
    5 1 -5
    -5 1 5
    -5 -1 5
    5 1 -5
    5 -1 -5
    -5 1 5
    -5 -1 5
    -5 1 5
    -5 -1 5
    -5 1 4
    -5 -1 4
    -5 1 4
    -5 1 4
    -5 -1 4
    5 1 -4
    5 -1 -4
    -5 -1 4
    -5 1 4
    -5 -1 4
    5 -1 -4
    5 1 -4
    5 -1 -3
    5 1 -3
    5 -1 -3
    5 1 -3
    -5 1 3
    -5 -1 3
    -5 1 3
    -5 -1 3
    -5 -1 3
    -5 1 3
    -5 -1 3
    -5 1 2
    -5 -1 2
    5 -1 -2
    5 1 -2
    -5 1 2
    -5 -1 2
    5 -1 -2
    5 1 -2
    -5 1 2
    -5 -1 2
    -5 1 1
    -5 -1 1
    5 -1 -1
    5 -1 -1
    5 1 -1
    5 -1 -1
    5 1 -1
    -5 1 1
    -5 -1 1
    5 -1 -1
    5 1 -1
    -5 1 1
    -5 -1 1
    5 -1 0
    5 -1 0
    5 1 0
    -5 1 0
    -5 -1 0
    5 -1 0
    5 1 0
    5 -1 0
    5 1 0
    -5 1 0
    -5 -1 0
    -5 1 0
    -5 -1 0
    5 -1 1
    5 -1 1
    5 1 1
    -5 1 -1
    -5 -1 -1
    5 -1 1
    5 1 1
    -5 -1 -1
    -5 1 -1
    5 -1 1
    5 1 1
    -5 1 -1
    -5 -1 -1
    5 -1 2
    5 -1 2
    5 1 2
    -5 1 -2
    -5 -1 -2
    5 -1 2
    5 1 2
    5 -1 2
    5 1 2
    -5 1 -2
    -5 -1 -2
    -5 1 -2
    -5 -1 -2
    5 1 3
    5 -1 3
    5 -1 3
    5 1 3
    -5 1 -3
    -5 -1 -3
    5 -1 3
    5 1 3
    5 -1 3
    5 1 3
    -5 1 -3
    -5 -1 -3
    -5 1 -3
    -5 -1 -3
    5 -1 4
    -5 1 -4
    -5 -1 -4
    5 -1 4
    5 1 4
    -5 1 -4
    -5 -1 -4
    5 -1 4
    5 1 4
    5 -1 4
    5 1 4
    -5 1 -4
    -5 -1 -4
    5 -1 5
    5 1 5
    -5 1 -5
    -5 -1 -5
    5 -1 5
    5 1 5
    -5 1 -5
    -5 -1 -5
    5 -1 5
    5 1 5
    -5 1 -5
    -5 -1 -5
    5 -1 5
    5 1 5
    5 1 6
    -5 1 -6
    -5 -1 -6
    5 -1 6
    5 1 6
    -5 1 -6
    -5 -1 -6
    5 -1 6
    5 1 6
    5 1 6
    5 -1 6
    5 1 7
    -5 1 -7
    -5 -1 -7
    5 1 7
    5 -1 7
    5 -1 7
    5 1 7
    5 -1 7
    5 1 7
    -5 1 -7
    -5 -1 -7
    5 1 8
    5 1 8
    5 -1 8
    5 1 8
    5 -1 8
    5 1 9
    5 1 9
    5 -1 9
    5 1 9
    5 -1 9
    5 -1 9
    5 1 9
    5 1 10
    5 1 10
    5 -1 10
    5 1 10
    5 -1 10
    5 -1 10
    5 1 10
    5 1 11
    5 1 11
    5 -1 11
    5 -1 11
    5 1 11
    5 1 12
    5 1 12
    5 -1 12
    5 -1 12
    -5 -1 -13
    5 1 13
    5 -1 13
    5 -1 13
    5 1 14
    -5 -1 -14
    -5 1 -14
    5 -1 14
    5 1 15
    -5 -1 -15
    -5 1 -15
    5 -1 15
    5 -2 -18
    5 2 -18
    -5 -2 18
    -5 -2 17
    -5 -2 17
    -5 2 17
    5 -2 -17
    5 2 -17
    5 -2 -16
    -5 -2 16
    -5 2 16
    5 -2 -16
    5 2 -16
    -5 -2 16
    -5 2 16
    5 -2 -15
    -5 -2 15
    -5 2 15
    -5 2 15
    5 -2 -15
    5 2 -15
    5 -2 -14
    -5 -2 14
    -5 2 14
    -5 2 14
    5 -2 -14
    5 2 -14
    -5 -2 13
    -5 2 13
    -5 -2 13
    -5 2 13
    5 -2 -13
    5 2 -13
    5 -2 -13
    -5 -2 12
    -5 2 12
    -5 -2 12
    -5 -2 12
    -5 2 12
    5 -2 -12
    5 2 -12
    5 -2 -12
    -5 -2 11
    5 -2 -11
    -5 2 11
    -5 -2 11
    5 -2 -11
    5 2 -11
    -5 -2 11
    -5 2 11
    5 -2 -10
    5 2 -10
    -5 2 10
    -5 -2 10
    -5 -2 10
    -5 -2 10
    -5 2 10
    -5 -2 10
    -5 2 10
    5 -2 -10
    5 2 -10
    5 -2 -10
    -5 2 10
    -5 -2 10
    5 -2 -10
    -5 -2 9
    -5 -2 9
    -5 2 9
    -5 -2 9
    -5 2 9
    5 -2 -9
    -5 2 9
    -5 -2 9
    5 -2 -9
    5 2 -9
    -5 2 9
    -5 -2 9
    5 -2 -9
    5 2 -9
    5 2 -8
    5 -2 -8
    -5 2 8
    -5 -2 8
    5 -2 -8
    5 2 -8
    -5 2 8
    -5 -2 8
    5 -2 -8
    5 2 -8
    5 -2 -7
    5 2 -7
    -5 2 7
    -5 -2 7
    5 -2 -7
    5 2 -7
    -5 -2 7
    5 2 -7
    5 -2 -7
    -5 2 6
    5 2 -6
    5 -2 -6
    -5 -2 6
    5 -2 -6
    5 2 -6
    -5 2 6
    -5 -2 6
    -5 -2 5
    -5 2 5
    -5 2 5
    -5 2 5
    -5 -2 5
    5 2 -5
    5 -2 -5
    -5 -2 5
    -5 2 5
    -5 -2 5
    5 -2 -5
    5 2 -5
    5 -2 -4
    5 2 -4
    -5 2 4
    -5 -2 4
    5 2 -4
    -5 2 4
    -5 -2 4
    5 -2 -4
    -5 -2 4
    -5 2 4
    -5 -2 4
    5 -2 -3
    5 2 -3
    5 -2 -3
    -5 2 3
    -5 -2 3
    -5 2 3
    -5 -2 3
    -5 -2 3
    5 -2 -3
    5 2 -3
    -5 2 3
    -5 -2 3
    5 2 -2
    5 -2 -2
    5 -2 -2
    -5 2 2
    -5 -2 2
    5 -2 -2
    5 2 -2
    -5 2 2
    -5 -2 2
    -5 2 2
    -5 -2 2
    -5 2 1
    -5 -2 1
    5 -2 -1
    5 -2 -1
    5 2 -1
    -5 2 1
    -5 -2 1
    5 -2 -1
    5 2 -1
    5 -2 -1
    5 2 -1
    -5 2 1
    -5 -2 1
    5 -2 0
    5 2 0
    -5 2 0
    -5 -2 0
    -5 2 0
    -5 -2 0
    5 -2 0
    5 2 0
    -5 2 0
    -5 -2 0
    5 -2 0
    5 2 0
    -5 2 -1
    -5 -2 -1
    5 -2 1
    5 2 1
    -5 2 -1
    -5 -2 -1
    5 -2 1
    5 -2 1
    5 2 1
    -5 2 -1
    -5 -2 -1
    5 2 1
    5 -2 1
    -5 2 -2
    -5 -2 -2
    5 -2 2
    5 -2 2
    5 2 2
    -5 2 -2
    -5 -2 -2
    5 -2 2
    5 2 2
    -5 2 -2
    -5 -2 -2
    5 -2 2
    5 2 2
    -5 2 -3
    -5 -2 -3
    5 -2 3
    5 2 3
    5 -2 3
    5 2 3
    -5 2 -3
    -5 -2 -3
    5 -2 3
    5 2 3
    -5 2 -3
    -5 -2 -3
    5 -2 3
    5 2 3
    5 -2 4
    5 2 4
    -5 2 -4
    -5 -2 -4
    5 -2 4
    5 2 4
    5 -2 4
    -5 2 -4
    -5 -2 -4
    5 2 4
    5 -2 4
    5 2 4
    -5 2 -4
    -5 -2 -4
    5 2 4
    5 -2 5
    5 2 5
    -5 2 -5
    -5 -2 -5
    5 -2 5
    5 2 5
    5 -2 5
    5 2 5
    5 -2 5
    -5 2 -5
    -5 -2 -5
    5 2 5
    5 -2 5
    5 2 5
    -5 2 -5
    -5 -2 -5
    5 2 6
    -5 2 -6
    -5 -2 -6
    -5 2 -6
    -5 -2 -6
    5 -2 6
    5 2 6
    5 -2 6
    5 2 6
    5 2 6
    5 -2 6
    5 2 7
    -5 2 -7
    -5 -2 -7
    5 2 7
    5 -2 7
    -5 2 -7
    -5 -2 -7
    5 -2 7
    5 2 7
    5 -2 7
    5 2 7
    5 2 8
    5 2 8
    5 -2 8
    5 2 8
    5 -2 8
    5 2 9
    5 -2 9
    5 2 9
    5 -2 9
    5 -2 9
    5 2 9
    5 2 10
    5 -2 10
    5 -2 10
    5 -2 10
    5 2 10
    5 2 11
    5 -2 11
    5 -2 11
    5 2 11
    5 2 12
    5 -2 12
    5 2 12
    5 -2 12
    5 2 13
    -5 -2 -13
    5 2 13
    5 -2 13
    5 -2 13
    -5 2 -14
    -5 -2 -14
    5 -2 14
    5 2 15
    -5 -2 -15
    -5 2 -15
    5 -2 15
    5 -3 -18
    5 3 -18
    -5 -3 18
    5 -3 -17
    -5 -3 17
    5 -3 -17
    5 3 -17
    5 -3 -16
    -5 -3 16
    5 -3 -16
    5 3 -16
    -5 -3 16
    -5 3 16
    5 -3 -15
    -5 -3 15
    -5 3 15
    -5 3 15
    5 -3 -15
    5 3 -15
    5 -3 -14
    -5 -3 14
    -5 3 14
    -5 3 14
    5 -3 -14
    5 3 -14
    5 -3 -13
    -5 -3 13
    -5 3 13
    -5 3 13
    -5 -3 13
    5 -3 -13
    5 3 -13
    5 -3 -12
    -5 -3 12
    -5 3 12
    -5 -3 12
    -5 -3 12
    -5 3 12
    5 -3 -12
    5 3 -12
    -5 3 11
    5 -3 -11
    5 3 -11
    -5 -3 11
    -5 -3 11
    -5 -3 11
    -5 3 11
    5 -3 -10
    5 3 -10
    -5 3 10
    -5 -3 10
    -5 -3 10
    -5 -3 10
    -5 3 10
    -5 -3 10
    -5 3 10
    5 -3 -10
    5 3 -10
    5 -3 -10
    -5 3 10
    -5 -3 10
    5 -3 -10
    -5 3 9
    -5 -3 9
    5 -3 -9
    5 3 -9
    -5 -3 9
    -5 -3 9
    -5 3 9
    -5 -3 9
    -5 3 9
    5 -3 -9
    5 -3 -9
    -5 -3 9
    -5 3 9
    -5 -3 9
    5 -3 -9
    5 3 -9
    5 -3 -8
    5 3 -8
    5 -3 -8
    -5 -3 8
    -5 3 8
    -5 -3 8
    -5 3 8
    -5 -3 8
    5 -3 -8
    5 3 -8
    5 -3 -7
    5 3 -7
    -5 -3 7
    -5 3 7
    -5 -3 7
    -5 3 7
    -5 -3 7
    5 -3 -7
    5 3 -7
    5 -3 -7
    5 3 -6
    5 -3 -6
    -5 3 6
    -5 -3 6
    -5 3 6
    -5 -3 6
    5 -3 -6
    5 3 -6
    5 -3 -5
    5 3 -5
    -5 3 5
    -5 -3 5
    5 3 -5
    -5 3 5
    -5 -3 5
    5 -3 -5
    -5 3 5
    -5 -3 5
    -5 3 5
    -5 -3 5
    -5 3 4
    -5 -3 4
    5 -3 -4
    5 3 -4
    -5 3 4
    -5 -3 4
    5 -3 -4
    -5 -3 4
    5 -3 -4
    5 3 -4
    -5 3 4
    -5 -3 4
    -5 3 3
    -5 -3 3
    5 3 -3
    5 -3 -3
    5 -3 -3
    -5 3 3
    -5 -3 3
    -5 -3 3
    5 -3 -3
    5 3 -3
    -5 3 3
    -5 -3 3
    -5 3 2
    -5 -3 2
    5 -3 -2
    5 -3 -2
    5 -3 -2
    5 -3 -2
    -5 3 2
    -5 -3 2
    -5 -3 2
    5 -3 -2
    5 3 -2
    -5 3 2
    -5 -3 2
    -5 3 1
    -5 -3 1
    5 -3 -1
    -5 3 1
    -5 -3 1
    5 -3 -1
    5 3 -1
    5 -3 -1
    5 3 -1
    5 -3 -1
    5 3 -1
    -5 3 1
    -5 -3 1
    5 -3 0
    5 -3 0
    5 3 0
    -5 3 0
    -5 -3 0
    5 -3 0
    5 3 0
    5 -3 0
    5 3 0
    -5 3 0
    -5 -3 0
    -5 3 0
    -5 -3 0
    -5 3 -1
    -5 -3 -1
    5 -3 1
    5 3 1
    5 -3 1
    5 3 1
    -5 3 -1
    -5 -3 -1
    5 -3 1
    5 3 1
    -5 3 -1
    -5 -3 -1
    5 -3 1
    5 3 1
    -5 3 -2
    -5 -3 -2
    5 -3 2
    5 3 2
    5 -3 2
    5 3 2
    -5 3 -2
    -5 -3 -2
    5 -3 2
    5 3 2
    -5 3 -2
    -5 -3 -2
    5 -3 2
    5 3 2
    -5 3 -3
    -5 -3 -3
    5 -3 3
    5 3 3
    5 -3 3
    5 3 3
    -5 3 -3
    -5 -3 -3
    5 -3 3
    5 3 3
    -5 3 -3
    -5 -3 -3
    5 -3 3
    5 3 3
    5 -3 4
    5 3 4
    5 -3 4
    5 3 4
    -5 3 -4
    -5 -3 -4
    5 -3 4
    -5 3 -4
    -5 -3 -4
    5 3 4
    5 -3 4
    5 3 4
    -5 3 -4
    -5 -3 -4
    5 3 4
    5 -3 5
    5 3 5
    -5 3 -5
    -5 -3 -5
    5 -3 5
    5 3 5
    5 -3 5
    5 -3 5
    -5 3 -5
    -5 -3 -5
    5 3 5
    5 3 5
    5 3 5
    -5 3 -5
    -5 -3 -5
    5 3 6
    5 3 6
    5 -3 6
    5 -3 6
    -5 3 -6
    -5 -3 -6
    5 3 6
    -5 -3 -6
    -5 3 -6
    -5 -3 -6
    5 -3 6
    5 3 6
    5 -3 6
    5 3 6
    5 3 7
    -5 3 -7
    -5 -3 -7
    5 3 7
    5 -3 7
    5 -3 7
    5 3 7
    5 -3 7
    5 3 7
    -5 3 -7
    -5 -3 -7
    5 3 8
    5 -3 8
    5 3 8
    5 -3 8
    5 3 9
    5 -3 9
    5 3 9
    5 -3 9
    5 3 9
    5 -3 9
    5 3 10
    5 -3 10
    5 3 10
    5 -3 10
    5 -3 10
    5 3 11
    5 -3 11
    5 3 11
    5 -3 11
    5 3 12
    5 3 12
    5 -3 12
    -5 -3 -12
    5 -3 12
    5 3 13
    5 3 13
    5 -3 13
    -5 -3 -13
    5 -3 13
    -5 -3 -14
    -5 3 -14
    5 -3 14
    5 3 15
    -5 -3 -15
    -5 3 -15
    5 -3 15
    5 -4 -18
    5 4 -18
    -5 -4 18
    5 -4 -17
    -5 -4 17
    5 -4 -17
    5 4 -17
    5 -4 -16
    -5 -4 16
    -5 4 16
    -5 -4 16
    5 -4 -16
    5 4 -16
    -5 4 15
    -5 -4 15
    -5 4 15
    5 -4 -15
    5 4 -15
    5 -4 -15
    -5 -4 14
    -5 4 14
    -5 4 14
    5 -4 -14
    5 4 -14
    5 -4 -14
    -5 -4 13
    -5 4 13
    5 -4 -13
    5 4 -13
    5 -4 -13
    -5 -4 12
    -5 4 12
    -5 -4 12
    -5 -4 12
    -5 4 12
    5 -4 -12
    5 4 -12
    5 -4 -12
    -5 -4 11
    5 -4 -11
    -5 4 11
    -5 -4 11
    -5 4 11
    5 -4 -11
    5 4 -11
    -5 -4 11
    5 -4 -10
    5 4 -10
    -5 4 10
    -5 -4 10
    -5 -4 10
    -5 -4 10
    -5 -4 10
    5 -4 -10
    5 4 -10
    5 -4 -10
    -5 -4 10
    -5 4 10
    -5 4 9
    5 -4 -9
    -5 -4 9
    5 4 -9
    -5 -4 9
    -5 -4 9
    -5 4 9
    -5 -4 9
    -5 4 9
    5 -4 -9
    5 -4 -9
    -5 -4 9
    -5 4 9
    -5 -4 9
    5 -4 -9
    5 4 -9
    -5 4 8
    -5 -4 8
    5 -4 -8
    5 4 -8
    5 -4 -8
    5 4 -8
    5 -4 -8
    -5 -4 8
    -5 4 8
    -5 -4 8
    5 -4 -8
    5 -4 -8
    -5 -4 8
    5 -4 -7
    -5 4 7
    -5 -4 7
    -5 4 7
    -5 -4 7
    5 -4 -7
    5 4 -7
    5 -4 -7
    -5 4 6
    -5 -4 6
    -5 4 6
    -5 -4 6
    5 -4 -6
    5 4 -6
    5 -4 -6
    5 -4 -5
    5 -4 -5
    -5 4 5
    -5 -4 5
    5 -4 -5
    5 4 -5
    -5 4 5
    -5 -4 5
    -5 4 4
    -5 -4 4
    5 -4 -4
    -5 4 4
    -5 -4 4
    5 -4 -4
    5 4 -4
    -5 -4 4
    5 -4 -4
    5 4 -4
    -5 4 4
    -5 -4 4
    -5 4 3
    -5 -4 3
    5 -4 -3
    5 -4 -3
    -5 4 3
    -5 -4 3
    5 4 -3
    -5 -4 3
    5 -4 -3
    5 4 -3
    -5 4 3
    -5 -4 3
    -5 4 2
    -5 -4 2
    5 -4 -2
    5 4 -2
    5 -4 -2
    5 4 -2
    5 -4 -2
    5 -4 -2
    -5 4 2
    -5 -4 2
    5 4 -2
    -5 -4 2
    5 -4 -2
    5 4 -2
    -5 4 2
    -5 -4 2
    5 -4 -1
    5 -4 -1
    5 -4 -1
    -5 4 1
    -5 -4 1
    5 4 -1
    5 -4 -1
    5 4 -1
    -5 4 1
    -5 -4 1
    -5 4 1
    -5 -4 1
    5 -4 -1
    5 4 -1
    5 -4 -1
    5 4 -1
    5 -4 0
    -5 4 0
    -5 -4 0
    5 4 0
    5 -4 0
    5 4 0
    -5 4 0
    -5 -4 0
    5 -4 0
    5 4 0
    -5 4 0
    -5 -4 0
    5 -4 0
    5 4 0
    5 -4 1
    5 -4 1
    5 4 1
    5 -4 1
    5 4 1
    -5 4 -1
    -5 -4 -1
    5 -4 1
    5 4 1
    5 -4 1
    5 4 1
    -5 4 -1
    -5 -4 -1
    -5 4 -1
    -5 -4 -1
    -5 4 -2
    -5 -4 -2
    5 -4 2
    5 4 2
    5 -4 2
    5 4 2
    -5 4 -2
    -5 -4 -2
    5 -4 2
    5 4 2
    -5 4 -2
    -5 -4 -2
    5 -4 2
    5 4 2
    5 -4 3
    5 4 3
    -5 4 -3
    -5 -4 -3
    5 -4 3
    5 4 3
    5 -4 3
    -5 4 -3
    -5 -4 -3
    5 4 3
    5 -4 3
    5 4 3
    -5 4 -3
    -5 -4 -3
    5 4 3
    5 -4 4
    5 4 4
    -5 4 -4
    -5 -4 -4
    5 -4 4
    5 4 4
    5 -4 4
    5 -4 4
    -5 4 -4
    -5 -4 -4
    5 4 4
    5 -4 4
    5 4 4
    -5 4 -4
    -5 -4 -4
    5 4 4
    5 -4 5
    5 4 5
    -5 4 -5
    -5 -4 -5
    5 -4 5
    5 4 5
    5 -4 5
    5 -4 5
    -5 4 -5
    -5 -4 -5
    5 4 5
    5 4 5
    -5 4 -5
    -5 -4 -5
    5 4 6
    5 -4 6
    5 -4 6
    -5 4 -6
    -5 -4 -6
    5 4 6
    -5 4 -6
    -5 -4 -6
    -5 4 -6
    -5 -4 -6
    5 -4 6
    5 4 6
    5 -4 6
    5 4 6
    5 -4 7
    5 -4 7
    5 -4 7
    5 -4 7
    5 -4 7
    5 4 7
    5 4 7
    -5 -4 -7
    5 4 8
    5 -4 8
    5 -4 8
    5 4 9
    5 -4 9
    5 4 9
    5 -4 9
    5 -4 9
    5 4 10
    5 -4 10
    5 4 10
    5 -4 10
    5 -4 10
    5 4 11
    5 4 11
    5 -4 11
    -5 -4 -11
    5 -4 11
    5 4 12
    5 4 12
    5 -4 12
    -5 -4 -12
    5 -4 12
    5 4 13
    5 4 13
    5 -4 13
    -5 4 -13
    -5 -4 -13
    5 -4 13
    -5 -4 -14
    5 -4 14
    5 4 15
    5 -4 15
    5 -5 -18
    -5 -5 18
    5 -5 -17
    -5 -5 17
    -5 5 16
    5 -5 -16
    -5 -5 16
    5 -5 -15
    -5 -5 15
    -5 5 15
    5 5 -15
    5 -5 -14
    -5 5 14
    -5 -5 14
    -5 5 14
    5 5 -14
    5 -5 -13
    -5 -5 13
    -5 5 13
    5 5 -13
    5 -5 -12
    -5 -5 12
    -5 5 12
    -5 -5 12
    5 -5 -12
    5 5 -12
    5 -5 -11
    -5 -5 11
    -5 5 11
    -5 -5 11
    -5 -5 11
    5 -5 -11
    5 5 -11
    5 5 -10
    -5 -5 10
    -5 5 10
    5 -5 -10
    -5 -5 10
    -5 5 10
    -5 -5 10
    -5 -5 10
    5 5 -9
    -5 5 9
    -5 -5 9
    5 -5 -9
    -5 -5 9
    -5 5 9
    -5 -5 9
    5 -5 -9
    -5 -5 9
    -5 5 8
    -5 -5 8
    5 5 -8
    -5 -5 8
    5 -5 -8
    -5 5 8
    -5 -5 8
    5 -5 -8
    5 -5 -8
    -5 -5 8
    5 -5 -7
    -5 -5 7
    5 -5 -7
    5 -5 -7
    -5 5 7
    -5 -5 7
    -5 5 7
    -5 -5 7
    5 5 -7
    5 -5 -6
    5 -5 -6
    -5 5 6
    -5 -5 6
    -5 5 6
    -5 -5 6
    5 5 -6
    5 -5 -6
    -5 -5 5
    -5 5 5
    -5 -5 5
    5 5 -5
    5 -5 -5
    5 -5 -4
    5 -5 -4
    5 5 -4
    -5 -5 4
    5 5 -4
    -5 5 4
    -5 -5 4
    5 -5 -3
    5 -5 -3
    5 5 -3
    -5 -5 3
    5 5 -3
    -5 5 3
    -5 -5 3
    5 -5 -2
    5 -5 -2
    5 5 -2
    5 -5 -2
    -5 -5 2
    -5 5 2
    -5 -5 2
    5 5 -2
    5 5 -1
    5 -5 -1
    5 -5 -1
    5 -5 -1
    5 5 -1
    -5 5 1
    -5 -5 1
    5 5 0
    5 5 0
    -5 5 0
    -5 -5 0
    5 -5 0
    5 5 1
    5 5 1
    5 -5 1
    5 5 1
    -5 5 -1
    -5 -5 -1
    5 -5 1
    5 5 2
    5 5 2
    5 -5 2
    5 5 2
    -5 5 -2
    -5 -5 -2
    5 -5 2
    5 -5 3
    5 5 3
    5 -5 3
    5 5 3
    5 5 3
    -5 5 -3
    -5 -5 -3
    5 5 3
    5 -5 4
    5 -5 4
    5 5 4
    5 5 4
    -5 5 -4
    -5 -5 -4
    5 5 4
    5 -5 5
    5 -5 5
    5 -5 5
    5 5 5
    -5 5 -5
    -5 -5 -5
    5 5 5
    5 -5 6
    5 -5 6
    5 -5 6
    5 5 6
    5 5 6
    -5 5 -6
    -5 -5 -6
    5 5 7
    -5 5 -7
    -5 -5 -7
    5 -5 7
    5 -5 7
    5 -5 7
    5 5 8
    5 -5 8
    5 5 8
    -5 5 -8
    -5 -5 -8
    5 -5 8
    5 -5 8
    5 -5 8
    5 5 9
    5 -5 9
    5 5 9
    5 -5 9
    5 -5 9
    5 5 10
    5 -5 10
    5 5 10
    -5 -5 -10
    5 -5 10
    5 -5 10
    5 5 11
    5 -5 11
    -5 -5 -11
    5 -5 11
    5 5 12
    5 -5 12
    -5 -5 -12
    5 -5 12
    -5 -5 -13
    5 5 13
    5 -5 13
    -5 -5 -14
    5 5 15
    5 -5 15
    -5 -6 17
    5 -6 -17
    -5 -6 16
    -5 6 16
    5 -6 -16
    -5 -6 15
    -5 6 15
    5 -6 -15
    -5 6 14
    -5 6 14
    -5 -6 14
    5 -6 -14
    -5 6 13
    -5 -6 13
    5 -6 -13
    -5 6 12
    -5 -6 12
    -5 -6 12
    5 -6 -12
    -5 -6 11
    -5 6 11
    -5 -6 11
    -5 -6 11
    5 -6 -11
    -5 -6 10
    -5 6 10
    -5 -6 10
    -5 -6 10
    5 -6 -10
    -5 -6 9
    -5 6 9
    -5 -6 9
    5 -6 -9
    -5 -6 9
    5 -6 -9
    -5 6 8
    -5 -6 8
    5 -6 -8
    5 -6 -8
    -5 -6 8
    5 -6 -8
    -5 6 7
    -5 -6 7
    5 -6 -7
    5 -6 -7
    -5 -6 7
    5 -6 -7
    5 -6 -7
    -5 6 6
    -5 -6 6
    5 -6 -6
    5 -6 -6
    5 -6 -6
    -5 -6 6
    5 -6 -6
    -5 -6 5
    5 -6 -5
    5 -6 -5
    -5 -6 5
    5 -6 -5
    5 -6 -4
    5 6 -4
    5 -6 -4
    -5 -6 4
    5 -6 -4
    5 -6 -3
    5 6 -3
    5 -6 -3
    5 -6 -3
    5 -6 -2
    5 6 -2
    5 -6 -2
    5 6 -1
    5 -6 -1
    5 -6 0
    5 6 0
    5 -6 0
    5 6 1
    5 -6 1
    5 6 1
    5 -6 1
    5 6 2
    5 -6 2
    5 -6 2
    5 6 2
    5 -6 2
    5 6 3
    5 -6 3
    5 6 3
    5 -6 3
    5 6 4
    5 -6 4
    5 6 4
    5 -6 4
    5 6 4
    5 6 5
    5 -6 5
    5 -6 5
    5 -6 5
    5 6 5
    5 6 5
    5 6 6
    5 -6 6
    5 -6 6
    5 -6 6
    5 6 6
    5 6 6
    5 6 7
    5 -6 7
    5 -6 7
    5 6 7
    5 6 8
    5 -6 8
    5 -6 8
    5 -6 8
    5 6 9
    5 -6 9
    5 -6 9
    5 -6 9
    5 6 10
    5 -6 10
    5 -6 10
    -5 -6 -11
    5 6 11
    5 -6 11
    -5 -6 -12
    5 6 12
    5 -6 12
    -5 -6 -13
    5 6 13
    5 -6 13
    -5 -6 -14
    5 -6 14
    -5 -7 17
    5 -7 -17
    -5 -7 16
    -5 7 16
    5 -7 -16
    -5 7 15
    -5 -7 15
    5 -7 -15
    -5 7 14
    -5 -7 14
    5 -7 -14
    -5 7 13
    -5 -7 13
    5 -7 -13
    -5 7 12
    -5 -7 12
    5 -7 -12
    -5 -7 11
    -5 7 11
    -5 -7 11
    5 -7 -11
    -5 -7 10
    -5 -7 10
    -5 7 10
    -5 -7 10
    5 -7 -10
    -5 -7 9
    -5 -7 9
    5 -7 -9
    -5 7 9
    -5 -7 9
    5 -7 -9
    -5 -7 8
    -5 7 8
    5 -7 -8
    5 -7 -8
    5 -7 -8
    -5 -7 8
    5 -7 -8
    -5 -7 7
    -5 7 7
    5 -7 -7
    5 -7 -7
    5 -7 -7
    -5 -7 7
    5 -7 -7
    -5 -7 6
    -5 7 6
    5 -7 -6
    5 -7 -6
    5 -7 -6
    5 -7 -6
    -5 -7 6
    5 7 -5
    5 -7 -5
    5 -7 -5
    -5 -7 5
    5 -7 -5
    5 -7 -5
    5 -7 -4
    5 -7 -4
    5 -7 -4
    -5 -7 4
    5 7 -4
    5 -7 -4
    5 -7 -3
    -5 -7 3
    5 7 -3
    5 -7 -3
    5 -7 -2
    -5 -7 2
    5 7 -2
    5 -7 -2
    5 -7 -1
    5 7 -1
    5 -7 -1
    5 7 0
    5 -7 0
    5 7 0
    5 -7 0
    5 -7 1
    5 7 1
    5 7 1
    5 -7 1
    5 -7 1
    5 7 2
    5 -7 2
    5 -7 2
    5 7 2
    5 -7 2
    5 7 2
    5 7 3
    5 -7 3
    5 -7 3
    5 7 3
    5 7 3
    5 7 4
    5 -7 4
    5 7 4
    5 -7 4
    5 7 4
    5 7 5
    5 -7 5
    5 -7 5
    5 7 5
    5 -7 5
    5 7 5
    5 7 6
    5 -7 6
    5 -7 6
    5 -7 6
    5 7 6
    5 -7 6
    5 7 7
    5 -7 7
    5 -7 7
    5 -7 7
    5 7 7
    5 7 8
    5 -7 8
    5 -7 8
    5 -7 8
    5 7 8
    5 7 9
    5 -7 9
    5 -7 9
    5 -7 9
    5 7 9
    5 7 10
    5 -7 10
    5 -7 10
    5 7 10
    5 7 11
    5 -7 11
    5 7 12
    5 -7 12
    -5 -7 -13
    5 7 13
    5 -7 13
    5 -7 14
    -5 -8 17
    5 -8 -17
    -5 8 16
    -5 -8 16
    5 -8 -16
    -5 -8 15
    -5 8 15
    5 -8 -15
    -5 -8 14
    -5 8 14
    5 -8 -14
    -5 8 13
    -5 -8 13
    5 -8 -13
    -5 8 12
    5 -8 -12
    -5 -8 11
    -5 8 11
    -5 -8 11
    5 -8 -11
    -5 -8 10
    -5 8 10
    -5 -8 10
    5 -8 -10
    5 -8 -9
    -5 8 9
    -5 -8 9
    5 -8 -9
    -5 8 8
    5 -8 -8
    5 -8 -8
    -5 -8 8
    5 -8 -7
    5 -8 -7
    -5 8 7
    -5 -8 7
    5 -8 -7
    5 -8 -7
    5 -8 -6
    5 -8 -6
    5 -8 -6
    -5 -8 6
    5 -8 -5
    5 -8 -5
    5 -8 -5
    -5 -8 5
    5 -8 -5
    5 8 -5
    5 -8 -4
    5 -8 -4
    5 -8 -4
    -5 -8 4
    5 8 -4
    5 -8 -3
    5 -8 -3
    5 -8 -3
    -5 -8 3
    5 8 -3
    5 -8 -2
    5 -8 -2
    5 -8 -2
    -5 -8 2
    5 8 -2
    5 -8 -1
    5 -8 -1
    5 -8 -1
    5 -8 -1
    5 8 -1
    5 8 0
    5 8 0
    5 -8 0
    5 -8 0
    5 -8 0
    5 -8 0
    5 8 1
    5 8 1
    5 -8 1
    5 -8 1
    5 -8 1
    5 8 1
    5 8 2
    5 8 2
    5 -8 2
    5 -8 2
    5 -8 2
    5 8 3
    5 8 3
    5 -8 3
    5 -8 3
    5 -8 3
    5 8 4
    5 8 4
    5 -8 4
    5 -8 4
    5 8 4
    5 8 5
    5 8 5
    5 -8 5
    5 -8 5
    5 8 6
    5 8 6
    5 -8 6
    5 -8 6
    5 8 7
    5 8 7
    5 -8 7
    5 -8 7
    5 8 8
    5 8 8
    5 -8 8
    5 -8 8
    5 8 9
    5 8 9
    5 -8 9
    5 8 10
    5 8 10
    5 -8 10
    5 -8 10
    5 8 11
    5 8 11
    5 -8 11
    5 8 12
    5 8 12
    5 -8 12
    -5 -8 -12
    5 8 13
    5 -8 13
    -5 9 16
    -5 -9 16
    5 -9 -16
    -5 -9 15
    -5 9 15
    5 -9 -15
    -5 9 14
    -5 -9 14
    5 -9 -14
    -5 9 13
    -5 -9 13
    5 -9 -13
    -5 -9 12
    -5 9 12
    -5 -9 12
    5 -9 -12
    -5 -9 11
    -5 9 11
    -5 -9 11
    5 -9 -11
    -5 -9 10
    5 -9 -10
    5 -9 -10
    -5 -9 10
    -5 9 10
    5 -9 -9
    5 -9 -9
    -5 -9 9
    -5 9 9
    5 -9 -8
    -5 -9 8
    -5 9 8
    5 -9 -7
    -5 -9 7
    -5 9 7
    5 -9 -6
    5 -9 -6
    5 -9 -6
    -5 -9 6
    5 -9 -5
    5 -9 -5
    -5 -9 5
    5 9 -5
    5 -9 -4
    5 -9 -4
    5 -9 -4
    -5 -9 4
    5 9 -4
    5 -9 -3
    5 -9 -3
    5 -9 -3
    -5 -9 3
    5 -9 -3
    5 9 -3
    5 -9 -2
    5 -9 -2
    5 -9 -2
    -5 -9 2
    5 -9 -2
    5 9 -2
    5 9 -1
    5 9 -1
    5 -9 -1
    5 -9 -1
    5 -9 -1
    5 -9 -1
    5 9 0
    5 9 0
    5 -9 0
    5 -9 0
    5 -9 0
    5 -9 0
    5 9 1
    5 9 1
    5 -9 1
    5 -9 1
    5 -9 1
    5 9 2
    5 9 2
    5 -9 2
    5 -9 2
    5 -9 2
    5 9 2
    5 9 3
    5 9 3
    5 -9 3
    5 -9 3
    5 -9 3
    5 9 4
    5 9 4
    5 -9 4
    5 -9 4
    5 9 5
    5 9 5
    5 -9 5
    5 -9 5
    5 9 6
    5 9 6
    5 -9 6
    5 9 7
    5 9 7
    5 -9 7
    5 9 8
    5 9 8
    5 -9 8
    5 9 9
    5 9 9
    5 -9 9
    5 9 10
    5 9 10
    -5 -9 -10
    5 -9 10
    5 9 11
    5 9 11
    -5 -9 -11
    5 -9 11
    -5 -9 -12
    5 9 12
    5 9 12
    5 9 13
    -5 -10 16
    -5 10 16
    5 -10 -16
    -5 10 15
    -5 -10 15
    5 -10 -15
    -5 -10 14
    -5 10 14
    5 -10 -14
    -5 10 13
    -5 -10 13
    5 -10 -13
    -5 -10 12
    -5 10 12
    -5 -10 12
    5 -10 -12
    -5 10 11
    -5 -10 11
    -5 -10 11
    5 -10 -10
    -5 -10 10
    -5 10 10
    5 -10 -9
    -5 -10 9
    -5 10 9
    5 -10 -8
    -5 -10 8
    -5 10 8
    5 -10 -7
    -5 -10 7
    5 -10 -6
    5 -10 -6
    -5 -10 6
    5 -10 -5
    5 -10 -5
    -5 -10 5
    5 10 -5
    5 -10 -4
    5 -10 -4
    -5 -10 4
    5 -10 -4
    5 10 -4
    5 -10 -3
    5 -10 -3
    5 -10 -3
    -5 -10 3
    5 -10 -3
    5 10 -3
    5 -10 -2
    5 -10 -2
    5 -10 -2
    5 -10 -2
    5 10 -2
    5 -10 -1
    5 10 -1
    5 10 -1
    5 -10 -1
    5 -10 -1
    5 -10 -1
    5 10 0
    5 10 0
    5 -10 0
    5 -10 0
    5 -10 0
    5 10 1
    5 -10 1
    5 10 1
    5 -10 1
    5 -10 1
    5 10 2
    5 -10 2
    5 10 2
    -5 -10 -2
    5 -10 2
    5 -10 2
    5 10 3
    5 10 3
    5 -10 3
    -5 -10 -3
    5 -10 3
    5 -10 3
    5 10 4
    5 10 4
    5 -10 4
    5 -10 4
    5 10 5
    5 10 5
    5 -10 5
    5 10 6
    5 10 6
    5 -10 6
    5 10 7
    5 10 7
    -5 -10 -7
    5 -10 7
    5 10 8
    5 10 8
    -5 -10 -8
    5 -10 8
    5 10 9
    5 10 9
    -5 -10 -9
    5 -10 9
    5 10 10
    5 10 10
    -5 -10 -10
    5 -10 10
    5 10 11
    5 10 11
    -5 -10 -11
    5 -10 11
    -5 -10 -12
    5 10 12
    5 10 12
    -5 11 15
    -5 -11 15
    -5 11 14
    -5 -11 14
    -5 11 13
    -5 -11 13
    -5 11 12
    -5 -11 12
    -5 -11 12
    -5 -11 11
    -5 11 11
    -5 11 10
    -5 -11 10
    5 -11 -9
    -5 -11 9
    -5 11 9
    5 -11 -8
    -5 -11 8
    -5 11 8
    5 -11 -8
    5 -11 -7
    5 -11 -7
    -5 -11 7
    5 -11 -6
    5 -11 -6
    -5 -11 6
    5 11 -6
    5 -11 -5
    5 -11 -5
    -5 -11 5
    5 11 -5
    5 -11 -4
    5 -11 -4
    -5 -11 4
    5 -11 -4
    5 11 -4
    5 -11 -3
    5 -11 -3
    -5 -11 3
    5 -11 -3
    5 11 -3
    5 -11 -2
    5 11 -2
    5 11 -2
    5 -11 -2
    5 -11 -2
    5 11 -1
    5 -11 -1
    5 11 -1
    5 -11 -1
    5 -11 -1
    5 11 0
    5 11 0
    5 -11 0
    5 -11 0
    5 11 1
    5 11 1
    5 -11 1
    5 -11 1
    5 -11 1
    5 11 2
    5 11 2
    -5 -11 -2
    5 -11 2
    5 -11 2
    5 11 3
    5 11 3
    -5 -11 -3
    5 -11 3
    5 11 4
    5 11 4
    -5 -11 -4
    5 -11 4
    5 11 5
    5 11 5
    -5 -11 -5
    5 -11 5
    5 11 6
    5 11 6
    -5 -11 -6
    5 -11 6
    5 11 7
    5 11 7
    -5 -11 -7
    5 -11 7
    5 11 8
    5 11 8
    -5 -11 -8
    5 -11 8
    5 11 9
    5 11 9
    -5 -11 -9
    5 -11 9
    5 11 10
    5 11 10
    -5 -11 -10
    5 -11 10
    5 11 11
    5 11 11
    -5 -11 -11
    5 11 12
    5 -11 12
    -5 -11 -12
    -5 12 14
    5 12 -14
    -5 12 13
    -5 -12 13
    -5 -12 13
    -5 12 12
    -5 -12 12
    -5 12 11
    -5 -12 11
    -5 12 10
    -5 -12 10
    5 12 -9
    -5 -12 9
    -5 12 9
    5 -12 -9
    5 -12 -8
    -5 -12 8
    5 12 -8
    5 -12 -7
    5 -12 -7
    -5 -12 7
    5 12 -7
    5 -12 -6
    5 -12 -6
    -5 -12 6
    5 12 -6
    5 -12 -5
    5 -12 -5
    -5 -12 5
    5 12 -5
    5 -12 -4
    5 -12 -4
    -5 -12 4
    5 12 -4
    5 -12 -4
    5 -12 -3
    5 12 -3
    5 12 -3
    5 -12 -3
    5 -12 -3
    -5 -12 3
    5 12 -2
    5 -12 -2
    5 12 -2
    5 -12 -2
    5 -12 -2
    5 12 -1
    5 -12 -1
    5 12 -1
    5 -12 -1
    5 12 0
    5 12 0
    5 -12 0
    5 12 1
    5 12 1
    5 -12 1
    5 12 2
    5 12 2
    -5 -12 -2
    5 -12 2
    5 -12 2
    5 12 3
    5 12 3
    -5 -12 -3
    5 -12 3
    5 -12 3
    5 12 4
    5 12 4
    -5 -12 -4
    5 -12 4
    5 12 5
    5 12 5
    -5 -12 -5
    5 -12 5
    5 12 6
    5 12 6
    -5 -12 -6
    5 -12 6
    5 12 7
    5 12 7
    -5 -12 -7
    5 -12 7
    5 12 8
    5 12 8
    -5 -12 -8
    5 -12 8
    5 12 9
    5 12 9
    5 -12 9
    -5 -12 -9
    5 12 10
    5 -12 10
    -5 -12 -10
    5 12 11
    -5 -12 -11
    5 13 -14
    -5 13 14
    -5 -13 13
    -5 13 13
    -5 -13 12
    -5 13 12
    5 13 -11
    -5 13 11
    -5 -13 11
    -5 -13 10
    -5 13 10
    5 -13 -10
    -5 -13 9
    -5 13 9
    5 -13 -9
    5 -13 -8
    -5 -13 8
    5 13 -8
    5 -13 -7
    -5 -13 7
    5 13 -7
    5 -13 -6
    5 -13 -6
    -5 -13 6
    5 13 -6
    5 -13 -5
    5 -13 -5
    -5 -13 5
    5 13 -5
    5 13 -4
    5 -13 -4
    5 13 -4
    5 -13 -4
    5 -13 -4
    -5 -13 4
    5 13 -3
    5 -13 -3
    5 13 -3
    5 -13 -3
    5 -13 -3
    5 13 -2
    5 -13 -2
    5 13 -2
    5 -13 -2
    5 -13 -2
    5 13 -1
    5 -13 -1
    5 13 -1
    5 -13 -1
    5 13 0
    5 13 0
    5 -13 0
    5 13 1
    5 13 1
    5 -13 1
    5 13 2
    5 13 2
    -5 -13 -2
    5 -13 2
    5 13 3
    5 13 3
    -5 -13 -3
    5 -13 3
    5 13 4
    5 13 4
    -5 -13 -4
    5 -13 4
    5 13 5
    5 13 5
    -5 -13 -5
    5 -13 5
    5 13 6
    5 13 6
    -5 -13 -6
    5 -13 6
    5 13 7
    5 13 7
    5 -13 7
    -5 -13 -7
    5 13 8
    5 -13 8
    -5 -13 -8
    5 13 9
    5 -13 9
    -5 -13 -9
    5 13 10
    -5 -13 -10
    5 -13 10
    -5 14 13
    5 14 -13
    -5 -14 12
    -5 14 12
    5 14 -11
    -5 14 11
    -5 -14 11
    -5 -14 10
    -5 14 10
    5 -14 -10
    5 -14 -9
    -5 -14 9
    5 14 -9
    5 -14 -8
    -5 -14 8
    5 14 -8
    5 -14 -7
    -5 -14 7
    5 14 -7
    5 14 -6
    5 14 -6
    5 -14 -6
    -5 -14 6
    5 14 -5
    5 14 -5
    5 -14 -5
    5 -14 -4
    5 14 -4
    5 14 -4
    5 -14 -4
    5 14 -3
    5 -14 -3
    5 14 -3
    5 -14 -3
    5 14 -2
    5 -14 -2
    5 14 -2
    5 -14 -2
    5 14 -1
    5 -14 -1
    5 14 -1
    5 -14 -1
    5 14 0
    5 14 0
    5 -14 0
    5 14 1
    5 14 1
    5 -14 1
    5 14 2
    5 14 2
    5 -14 2
    5 14 3
    -5 -14 -3
    -5 -14 -3
    5 14 4
    5 -14 4
    -5 -14 -4
    5 14 5
    5 -14 5
    -5 -14 -5
    5 -14 6
    -5 -14 -6
    5 14 7
    5 -14 7
    -5 -14 -7
    5 14 8
    5 -14 8
    5 14 9
    5 -14 9
    -5 15 11
    -5 -15 11
    5 15 -11
    5 -15 -10
    -5 -15 10
    5 -15 -9
    -5 -15 9
    5 15 -9
    5 -15 -8
    -5 -15 8
    5 15 -8
    5 -15 -7
    -5 -15 7
    5 15 -6
    5 15 -6
    5 -15 -6
    -5 -15 6
    5 15 -5
    5 -15 -5
    5 15 -5
    5 -15 -5
    -5 -15 5
    5 15 -4
    5 -15 -4
    5 15 -4
    5 -15 -4
    5 15 -3
    5 -15 -3
    5 15 -3
    5 -15 -3
    5 15 -2
    5 -15 -2
    5 15 -2
    5 -15 -2
    5 15 -1
    5 15 -1
    5 -15 -1
    5 15 0
    5 -15 0
    5 15 0
    5 -15 1
    5 15 1
    5 15 2
    -5 -15 -2
    5 15 3
    -5 -15 -3
    -5 -15 -3
    5 15 4
    -5 -15 -4
    -5 -15 -4
    5 15 5
    5 -15 5
    -5 -15 -5
    5 15 6
    5 -15 6
    -5 -15 -6
    5 15 7
    -5 -15 -7
    5 15 8
    -5 -15 -8
    5 -15 8
    5 -16 -10
    -5 -16 10
    5 -16 -9
    -5 -16 9
    5 16 -9
    5 -16 -8
    -5 -16 8
    5 -16 -7
    -5 -16 7
    5 -16 -6
    -5 -16 6
    5 16 -6
    5 16 -5
    5 -16 -5
    -5 -16 5
    5 -16 -5
    5 -16 -4
    -5 -16 4
    5 -16 -4
    5 -16 -3
    5 -16 -3
    -5 -16 3
    5 -16 -2
    5 16 -2
    -5 -16 2
    5 -16 -1
    5 16 -1
    -5 -16 1
    5 -16 0
    5 16 0
    5 -16 1
    5 16 1
    -5 -16 -1
    5 16 2
    -5 -16 -2
    -5 -16 -3
    -5 -16 -3
    -5 -16 -4
    5 16 4
    -5 -16 -4
    -5 -16 -5
    5 16 5
    -5 -16 -6
    5 16 6
    -5 -16 -7
    5 16 7
    5 -17 -8
    -5 -17 7
    5 -17 -7
    5 -17 -5
    5 -17 -4
    -5 -17 4
    5 -17 -3
    -5 -17 3
    5 -17 -2
    -5 -17 2
    5 -17 -1
    -5 -17 1
    5 -17 0
    -5 -17 0
    -5 -17 -1
    -5 -17 -2
    -5 -17 -3
    -5 -17 -3
    -5 -17 -4
    -5 -17 -4
    -5 -17 -5
    -5 -17 -5
    5 -18 -6
    5 -18 -5
    5 -18 -4
    -5 -18 3
    5 -18 -3
    -5 -18 2
    -5 -18 2
    5 -18 -2
    -5 -18 1
    -5 -18 1
    5 -18 -1
    -5 -18 0
    -5 -18 0
    -5 -18 -1
    -5 -18 -1
    -5 -18 -2
    -5 -18 -2
    -5 -18 -3
    6 0 -17
    6 0 -16
    -6 0 16
    -6 0 15
    6 0 -15
    -6 0 15
    -6 0 14
    6 0 -14
    -6 0 13
    -6 0 13
    6 0 -13
    6 0 -13
    -6 0 12
    -6 0 12
    -6 0 12
    6 0 -12
    6 0 -12
    -6 0 11
    -6 0 11
    6 0 -11
    -6 0 11
    6 0 -11
    -6 0 10
    -6 0 10
    6 0 -10
    -6 0 10
    6 0 -10
    -6 0 9
    -6 0 9
    6 0 -9
    6 0 -9
    6 0 -8
    -6 0 8
    -6 0 8
    6 0 -8
    -6 0 7
    -6 0 7
    6 0 -7
    6 0 -7
    6 0 -6
    -6 0 6
    6 0 -6
    -6 0 6
    6 0 -5
    -6 0 5
    -6 0 5
    6 0 -5
    -6 0 4
    6 0 -4
    -6 0 4
    6 0 -4
    6 0 -4
    -6 0 4
    6 0 -4
    -6 0 3
    6 0 -3
    -6 0 3
    6 0 -3
    -6 0 3
    6 0 -3
    -6 0 2
    6 0 -2
    -6 0 2
    6 0 -2
    6 0 -2
    -6 0 2
    -6 0 1
    6 0 -1
    -6 0 1
    6 0 -1
    6 0 -1
    -6 0 1
    -6 0 0
    6 0 0
    6 0 0
    -6 0 0
    6 0 0
    -6 0 0
    -6 0 -1
    6 0 1
    6 0 1
    -6 0 -1
    -6 0 -1
    6 0 1
    -6 0 -2
    6 0 2
    -6 0 -2
    6 0 2
    -6 0 -2
    6 0 2
    -6 0 -3
    6 0 3
    6 0 4
    -6 0 -4
    6 0 4
    -6 0 -5
    6 0 5
    -6 0 -6
    6 0 6
    -6 0 -7
    6 0 7
    6 0 7
    6 0 8
    -6 0 -8
    6 0 8
    6 0 8
    6 0 9
    -6 0 -9
    6 0 9
    6 0 9
    -6 0 -10
    6 0 10
    6 0 10
    6 0 11
    -6 0 -11
    6 0 11
    6 0 12
    -6 0 -12
    -6 0 -13
    6 1 -17
    6 -1 -16
    6 1 -16
    -6 1 16
    -6 -1 16
    -6 -1 15
    -6 1 15
    -6 -1 15
    -6 1 15
    6 -1 -15
    6 1 -15
    -6 -1 14
    -6 1 14
    -6 -1 14
    -6 1 14
    6 -1 -14
    6 1 -14
    6 -1 -14
    -6 -1 13
    -6 1 13
    -6 -1 13
    -6 1 13
    6 -1 -13
    6 1 -13
    6 -1 -13
    -6 -1 12
    -6 1 12
    6 -1 -12
    -6 1 12
    -6 -1 12
    6 -1 -12
    6 1 -12
    -6 -1 12
    -6 1 12
    -6 -1 11
    -6 1 11
    6 -1 -11
    6 1 -11
    -6 -1 11
    -6 1 11
    6 -1 -11
    6 1 -11
    -6 -1 11
    -6 1 11
    -6 -1 10
    6 -1 -10
    6 1 -10
    -6 -1 10
    -6 1 10
    6 -1 -10
    6 1 -10
    -6 1 10
    -6 -1 10
    -6 -1 9
    6 -1 -9
    -6 -1 9
    -6 1 9
    6 -1 -9
    6 1 -9
    -6 1 9
    -6 -1 9
    6 1 -9
    -6 -1 8
    6 1 -8
    6 -1 -8
    -6 -1 8
    -6 1 8
    -6 1 8
    -6 -1 8
    6 -1 -8
    6 1 -8
    -6 1 7
    -6 -1 7
    -6 1 7
    -6 -1 7
    6 -1 -7
    6 1 -7
    6 1 -7
    6 -1 -7
    6 1 -6
    6 -1 -6
    -6 1 6
    -6 -1 6
    6 -1 -6
    6 1 -6
    -6 -1 6
    -6 1 6
    6 1 -5
    6 -1 -5
    -6 -1 5
    -6 1 5
    -6 1 5
    -6 -1 5
    6 -1 -5
    6 1 -5
    -6 1 4
    -6 -1 4
    6 -1 -4
    6 1 -4
    -6 1 4
    -6 -1 4
    6 -1 -4
    6 1 -4
    -6 1 4
    -6 -1 4
    6 -1 -4
    6 1 -4
    6 1 -4
    6 -1 -4
    -6 1 3
    -6 -1 3
    6 -1 -3
    6 1 -3
    -6 1 3
    -6 -1 3
    6 -1 -3
    6 1 -3
    -6 1 3
    -6 -1 3
    6 -1 -3
    6 1 -3
    6 -1 -3
    6 -1 -2
    6 1 -2
    -6 1 2
    -6 -1 2
    6 -1 -2
    6 1 -2
    6 -1 -2
    6 1 -2
    -6 1 2
    -6 -1 2
    -6 1 2
    -6 -1 2
    -6 1 1
    -6 -1 1
    6 -1 -1
    6 1 -1
    6 -1 -1
    6 1 -1
    6 -1 -1
    6 1 -1
    -6 1 1
    -6 -1 1
    -6 1 1
    -6 -1 1
    6 -1 0
    6 -1 0
    6 1 0
    6 -1 0
    6 1 0
    -6 1 0
    -6 -1 0
    -6 1 0
    -6 -1 0
    6 -1 0
    6 1 0
    -6 1 0
    -6 -1 0
    6 -1 1
    6 -1 1
    6 1 1
    6 -1 1
    6 1 1
    -6 1 -1
    -6 -1 -1
    -6 1 -1
    -6 -1 -1
    6 -1 1
    6 1 1
    -6 1 -1
    -6 -1 -1
    6 -1 2
    6 1 2
    6 -1 2
    6 1 2
    6 -1 2
    6 1 2
    -6 1 -2
    -6 -1 -2
    6 -1 2
    6 -1 3
    6 1 3
    -6 1 -3
    -6 -1 -3
    6 -1 3
    6 1 4
    6 -1 4
    6 -1 4
    6 -1 4
    6 1 4
    -6 1 -4
    -6 -1 -4
    6 -1 5
    -6 1 -5
    -6 -1 -5
    6 1 6
    6 -1 6
    -6 1 -6
    -6 -1 -6
    6 1 7
    6 -1 7
    6 1 7
    6 -1 7
    -6 1 -7
    -6 -1 -7
    6 1 8
    6 -1 8
    6 1 8
    6 -1 8
    6 -1 8
    6 1 8
    -6 1 -8
    -6 -1 -8
    6 1 9
    6 -1 9
    6 1 9
    6 -1 9
    6 -1 9
    6 1 9
    -6 1 -9
    -6 -1 -9
    6 1 10
    6 -1 10
    6 -1 10
    6 1 10
    -6 1 -10
    -6 -1 -10
    6 -1 11
    -6 1 -11
    -6 -1 -11
    6 1 11
    6 -1 11
    -6 -1 -12
    6 -1 12
    6 1 12
    6 -1 12
    -6 -1 -13
    -6 1 -13
    6 -2 -16
    -6 2 16
    -6 -2 16
    -6 2 16
    6 -2 -16
    6 2 -16
    -6 -2 15
    -6 2 15
    -6 2 15
    6 -2 -15
    6 2 -15
    6 -2 -15
    -6 -2 14
    -6 2 14
    -6 -2 14
    -6 2 14
    6 -2 -14
    6 2 -14
    6 -2 -14
    -6 -2 13
    -6 2 13
    -6 -2 13
    -6 2 13
    6 -2 -13
    6 2 -13
    6 -2 -13
    -6 -2 12
    -6 2 12
    -6 -2 12
    -6 2 12
    -6 -2 12
    -6 2 12
    6 -2 -12
    6 2 -12
    6 -2 -12
    -6 -2 11
    -6 -2 11
    -6 2 11
    6 -2 -11
    6 2 -11
    -6 -2 11
    -6 2 11
    6 -2 -11
    -6 -2 10
    6 -2 -10
    -6 -2 10
    -6 2 10
    6 -2 -10
    6 2 -10
    -6 2 10
    -6 -2 10
    6 2 -9
    -6 2 9
    -6 -2 9
    6 2 -9
    6 -2 -9
    -6 -2 9
    -6 -2 9
    -6 2 9
    -6 -2 9
    -6 -2 8
    -6 2 8
    -6 -2 8
    -6 2 8
    -6 -2 8
    6 -2 -8
    6 2 -8
    6 2 -8
    6 -2 -8
    6 -2 -7
    6 2 -7
    -6 2 7
    -6 -2 7
    6 -2 -7
    6 2 -7
    -6 -2 7
    -6 2 7
    6 -2 -6
    6 2 -6
    -6 2 6
    -6 -2 6
    6 -2 -6
    6 2 -6
    -6 -2 6
    -6 2 6
    6 2 -5
    6 -2 -5
    -6 -2 5
    6 -2 -5
    6 2 -5
    -6 2 5
    -6 -2 5
    6 -2 -4
    6 2 -4
    -6 2 4
    -6 -2 4
    6 -2 -4
    -6 -2 4
    6 -2 -4
    6 2 -4
    -6 2 4
    6 -2 -4
    6 2 -4
    -6 -2 4
    -6 2 4
    -6 -2 4
    6 -2 -3
    6 -2 -3
    6 2 -3
    -6 2 3
    -6 -2 3
    6 -2 -3
    6 2 -3
    -6 2 3
    -6 -2 3
    6 -2 -3
    6 2 -3
    -6 2 3
    -6 -2 3
    6 -2 -2
    6 -2 -2
    6 2 -2
    -6 2 2
    -6 -2 2
    6 -2 -2
    6 2 -2
    6 -2 -2
    6 2 -2
    -6 2 2
    -6 -2 2
    -6 2 2
    -6 -2 2
    6 -2 -1
    -6 2 1
    -6 -2 1
    6 -2 -1
    6 2 -1
    6 -2 -1
    6 2 -1
    6 -2 -1
    6 2 -1
    -6 2 1
    -6 -2 1
    -6 2 1
    -6 -2 1
    6 -2 0
    -6 -2 0
    6 -2 0
    6 2 0
    6 -2 0
    6 2 0
    -6 2 0
    -6 2 0
    -6 -2 0
    6 -2 0
    6 2 0
    -6 2 0
    -6 -2 0
    6 -2 1
    -6 2 -1
    -6 -2 -1
    6 -2 1
    6 2 1
    6 -2 1
    6 2 1
    6 -2 1
    6 2 1
    -6 2 -1
    -6 -2 -1
    -6 2 -1
    -6 -2 -1
    6 -2 2
    6 -2 2
    6 2 2
    -6 2 -2
    -6 -2 -2
    6 -2 2
    6 2 2
    6 -2 2
    6 2 2
    6 -2 3
    6 2 3
    -6 2 -3
    -6 -2 -3
    6 -2 3
    6 -2 4
    6 2 4
    -6 2 -4
    -6 -2 -4
    6 2 4
    6 -2 4
    -6 2 -5
    -6 -2 -5
    6 2 5
    6 -2 5
    6 -2 5
    -6 2 -6
    -6 -2 -6
    6 2 6
    6 -2 6
    -6 2 -7
    -6 -2 -7
    6 2 7
    6 -2 7
    6 2 7
    6 -2 7
    6 -2 8
    6 2 8
    -6 2 -8
    -6 -2 -8
    6 -2 8
    6 2 8
    6 -2 8
    6 -2 9
    6 2 9
    -6 2 -9
    -6 -2 -9
    6 -2 9
    6 -2 9
    6 2 10
    6 -2 10
    -6 2 -10
    -6 -2 -10
    6 -2 10
    6 2 10
    6 2 11
    6 -2 11
    -6 2 -11
    -6 -2 -11
    6 -2 11
    6 2 12
    6 -2 12
    -6 -2 -12
    6 -2 12
    -6 2 -13
    6 -3 -16
    -6 3 16
    -6 -3 16
    -6 3 16
    6 -3 -16
    6 3 -16
    6 -3 -15
    -6 -3 15
    -6 3 15
    -6 3 15
    6 -3 -15
    6 3 -15
    6 -3 -14
    -6 -3 14
    -6 3 14
    -6 3 14
    -6 -3 14
    6 -3 -14
    6 3 -14
    6 -3 -13
    -6 -3 13
    -6 3 13
    -6 -3 13
    -6 3 13
    6 -3 -13
    6 3 -13
    6 -3 -12
    -6 -3 12
    -6 3 12
    -6 -3 12
    -6 3 12
    -6 -3 12
    -6 3 12
    6 -3 -12
    6 3 -12
    6 -3 -11
    -6 -3 11
    -6 -3 11
    -6 3 11
    6 -3 -11
    6 3 -11
    -6 -3 11
    -6 3 11
    6 -3 -10
    6 3 -10
    -6 3 10
    -6 -3 10
    6 -3 -10
    -6 -3 10
    -6 -3 10
    -6 3 10
    -6 -3 10
    6 -3 -9
    6 3 -9
    -6 3 9
    -6 -3 9
    6 -3 -9
    -6 -3 9
    -6 -3 9
    -6 3 9
    -6 -3 9
    -6 3 8
    -6 -3 8
    -6 -3 8
    -6 3 8
    -6 -3 8
    6 -3 -8
    6 3 -8
    6 -3 -8
    -6 3 7
    -6 -3 7
    6 -3 -7
    6 3 -7
    6 -3 -7
    6 3 -7
    -6 -3 7
    -6 3 7
    -6 3 6
    -6 -3 6
    6 -3 -6
    6 3 -6
    6 3 -6
    6 -3 -6
    -6 -3 6
    -6 3 6
    -6 3 5
    -6 -3 5
    6 -3 -5
    6 3 -5
    -6 -3 5
    6 -3 -5
    6 -3 -4
    6 -3 -4
    6 3 -4
    -6 3 4
    -6 -3 4
    -6 3 4
    -6 -3 4
    -6 -3 4
    -6 3 4
    -6 -3 4
    6 -3 -4
    6 3 -4
    6 -3 -4
    6 3 -4
    -6 3 3
    -6 -3 3
    6 -3 -3
    6 -3 -3
    6 3 -3
    -6 3 3
    -6 -3 3
    6 -3 -3
    6 3 -3
    6 -3 -3
    6 3 -3
    -6 3 3
    -6 -3 3
    6 -3 -2
    6 3 -2
    -6 3 2
    -6 -3 2
    6 -3 -2
    6 3 -2
    6 -3 -2
    6 3 -2
    -6 3 2
    -6 -3 2
    -6 3 2
    -6 -3 2
    6 -3 -1
    6 -3 -1
    6 3 -1
    6 -3 -1
    6 3 -1
    -6 3 1
    -6 -3 1
    6 -3 -1
    6 3 -1
    -6 3 1
    -6 -3 1
    -6 3 1
    -6 -3 1
    6 -3 0
    6 -3 0
    6 3 0
    -6 3 0
    -6 -3 0
    6 -3 0
    6 3 0
    -6 3 0
    -6 -3 0
    6 -3 0
    6 3 0
    -6 3 0
    -6 -3 0
    6 -3 1
    6 -3 1
    6 3 1
    6 -3 1
    6 3 1
    -6 3 -1
    -6 3 -1
    -6 -3 -1
    6 -3 1
    6 3 1
    -6 3 -1
    -6 3 -2
    -6 -3 -2
    6 -3 2
    6 3 2
    6 -3 2
    6 -3 3
    6 -3 3
    6 3 3
    -6 3 -3
    -6 -3 -3
    6 -3 3
    6 -3 4
    -6 3 -4
    -6 -3 -4
    6 -3 4
    6 3 5
    -6 3 -5
    -6 -3 -5
    6 -3 5
    6 -3 5
    6 3 6
    -6 3 -6
    -6 -3 -6
    6 -3 6
    6 -3 6
    6 3 7
    -6 3 -7
    -6 -3 -7
    6 -3 7
    6 -3 7
    6 3 8
    6 -3 8
    6 3 8
    -6 3 -8
    -6 -3 -8
    6 -3 8
    6 -3 8
    6 3 9
    6 -3 9
    6 3 9
    -6 3 -9
    -6 -3 -9
    6 -3 9
    6 -3 9
    6 3 10
    -6 3 -10
    -6 -3 -10
    6 -3 10
    6 3 10
    -6 -3 -10
    6 -3 10
    6 3 11
    6 3 11
    6 -3 11
    -6 -3 -11
    6 -3 11
    6 3 12
    6 3 12
    6 -3 12
    -6 -3 -12
    6 -3 12
    6 -4 -16
    -6 4 16
    -6 -4 16
    -6 4 16
    6 4 -16
    6 -4 -15
    -6 4 15
    -6 -4 15
    -6 4 15
    6 -4 -15
    6 4 -15
    6 -4 -14
    -6 4 14
    -6 -4 14
    -6 4 14
    6 4 -14
    6 -4 -14
    6 -4 -13
    -6 -4 13
    -6 4 13
    -6 -4 13
    -6 4 13
    6 -4 -13
    6 4 -13
    -6 -4 12
    -6 4 12
    6 -4 -12
    6 4 -12
    6 -4 -12
    -6 -4 12
    -6 -4 12
    -6 4 12
    -6 -4 11
    -6 4 11
    6 -4 -11
    6 4 -11
    6 -4 -11
    -6 -4 11
    -6 -4 11
    -6 4 11
    6 -4 -10
    6 4 -10
    -6 4 10
    -6 -4 10
    6 -4 -10
    -6 -4 10
    -6 -4 10
    -6 4 10
    -6 -4 10
    -6 -4 9
    -6 -4 9
    -6 4 9
    6 -4 -9
    6 4 -9
    -6 4 9
    -6 -4 9
    6 -4 -9
    6 -4 -8
    -6 -4 8
    -6 -4 8
    -6 4 8
    -6 4 8
    -6 -4 8
    6 -4 -8
    6 4 -8
    6 -4 -8
    6 -4 -7
    -6 -4 7
    6 -4 -7
    -6 -4 7
    -6 4 7
    -6 4 7
    -6 -4 7
    6 -4 -7
    6 4 -7
    -6 -4 6
    6 -4 -6
    -6 4 6
    -6 -4 6
    6 -4 -6
    6 4 -6
    -6 -4 5
    6 -4 -5
    -6 4 5
    -6 -4 5
    6 -4 -5
    6 4 -5
    6 -4 -4
    6 -4 -4
    6 4 -4
    -6 4 4
    -6 -4 4
    -6 -4 4
    6 4 -4
    6 4 -4
    -6 -4 3
    6 -4 -3
    6 4 -3
    -6 4 3
    -6 -4 3
    6 4 -3
    6 -4 -3
    6 4 -3
    -6 4 3
    -6 -4 3
    6 4 -2
    -6 4 2
    -6 -4 2
    6 4 -2
    6 -4 -2
    6 4 -2
    -6 4 2
    -6 -4 2
    -6 -4 2
    6 -4 -1
    6 4 -1
    -6 4 1
    -6 -4 1
    6 4 -1
    6 -4 -1
    6 4 -1
    -6 4 1
    -6 -4 1
    -6 4 1
    -6 -4 1
    6 4 0
    6 -4 0
    6 4 0
    -6 4 0
    -6 -4 0
    6 -4 0
    6 4 1
    6 -4 1
    6 4 1
    -6 4 -1
    -6 -4 -1
    6 -4 1
    6 4 2
    6 -4 2
    6 -4 2
    6 4 2
    -6 4 -2
    -6 -4 -2
    6 4 3
    6 -4 3
    6 -4 3
    -6 4 -3
    -6 -4 -3
    6 -4 3
    6 4 3
    6 4 4
    6 -4 4
    -6 4 -4
    -6 -4 -4
    6 -4 4
    6 -4 4
    6 4 5
    -6 4 -5
    -6 -4 -5
    6 -4 5
    6 -4 5
    6 4 6
    -6 4 -6
    -6 -4 -6
    6 -4 6
    6 -4 6
    6 4 7
    -6 4 -7
    -6 -4 -7
    6 -4 7
    6 -4 7
    6 -4 7
    6 4 8
    6 -4 8
    6 4 8
    -6 4 -8
    -6 -4 -8
    6 -4 8
    6 -4 8
    6 4 9
    6 -4 9
    6 4 9
    -6 4 -9
    -6 -4 -9
    6 -4 9
    6 -4 9
    6 4 10
    -6 4 -10
    -6 -4 -10
    6 4 10
    6 -4 10
    6 -4 10
    6 4 11
    6 4 11
    6 -4 11
    6 -4 11
    6 4 12
    6 -4 12
    6 -4 12
    -6 5 16
    6 -5 -16
    -6 -5 16
    -6 5 15
    6 -5 -15
    -6 5 15
    -6 -5 15
    -6 5 14
    6 -5 -14
    -6 5 14
    -6 -5 14
    6 -5 -13
    -6 5 13
    -6 -5 13
    -6 5 13
    6 5 -13
    6 -5 -12
    -6 -5 12
    -6 -5 12
    -6 5 12
    6 -5 -11
    -6 -5 11
    -6 -5 11
    -6 5 11
    -6 -5 11
    6 5 -11
    6 5 -10
    -6 -5 10
    6 -5 -10
    -6 -5 10
    -6 5 10
    -6 -5 10
    -6 -5 10
    -6 -5 9
    -6 5 9
    -6 -5 9
    6 5 -9
    -6 -5 9
    6 -5 -9
    6 -5 -8
    -6 -5 8
    6 -5 -8
    -6 5 8
    -6 -5 8
    6 5 -8
    -6 -5 8
    6 -5 -7
    -6 5 7
    -6 -5 7
    -6 5 7
    -6 -5 7
    6 -5 -7
    6 5 -7
    6 -5 -7
    -6 -5 7
    6 -5 -6
    6 -5 -6
    -6 -5 6
    -6 5 6
    -6 -5 6
    6 -5 -6
    6 5 -6
    -6 -5 6
    6 -5 -5
    -6 5 5
    -6 -5 5
    6 -5 -5
    6 5 -5
    -6 -5 5
    6 -5 -4
    6 5 -4
    -6 5 4
    -6 -5 4
    6 -5 -3
    6 5 -3
    6 5 -3
    -6 5 3
    -6 -5 3
    6 5 -2
    6 -5 -2
    6 5 -2
    -6 5 2
    -6 -5 2
    6 5 -1
    6 -5 -1
    6 5 -1
    -6 5 1
    -6 -5 1
    6 -5 -1
    6 5 0
    6 -5 0
    6 5 0
    -6 5 0
    -6 -5 0
    6 -5 0
    6 5 1
    6 -5 1
    6 -5 1
    6 5 1
    -6 5 -1
    -6 -5 -1
    6 5 2
    6 -5 2
    6 -5 2
    6 -5 2
    6 5 2
    -6 5 -2
    -6 -5 -2
    6 5 3
    6 -5 3
    6 -5 3
    6 -5 3
    6 5 3
    -6 5 -3
    -6 -5 -3
    6 5 4
    6 -5 4
    -6 5 -4
    -6 -5 -4
    6 -5 4
    6 -5 4
    6 5 5
    -6 5 -5
    6 -5 5
    6 -5 5
    6 5 6
    -6 5 -6
    6 -5 6
    6 -5 6
    6 -5 6
    6 5 7
    6 -5 7
    6 -5 7
    6 -5 7
    6 -5 7
    6 5 8
    6 -5 8
    6 -5 8
    6 -5 8
    6 5 9
    6 -5 9
    6 -5 9
    6 -5 9
    6 5 10
    6 -5 10
    6 5 11
    6 -5 11
    6 5 12
    6 -5 12
    6 -6 -16
    -6 6 15
    -6 -6 15
    -6 6 15
    6 -6 -15
    -6 -6 14
    -6 6 14
    -6 6 14
    6 -6 -14
    -6 6 13
    -6 6 13
    -6 -6 13
    6 -6 -13
    -6 -6 12
    -6 6 12
    6 -6 -12
    -6 -6 11
    6 -6 -11
    -6 -6 11
    -6 6 11
    -6 6 10
    -6 -6 10
    6 -6 -10
    6 -6 -9
    -6 -6 9
    -6 6 9
    6 -6 -8
    -6 6 8
    -6 -6 8
    6 -6 -8
    6 -6 -7
    6 -6 -7
    -6 -6 7
    6 6 -7
    6 -6 -6
    6 -6 -6
    -6 -6 6
    6 6 -6
    6 -6 -5
    6 -6 -5
    -6 -6 5
    6 6 -5
    6 -6 -4
    6 -6 -4
    -6 -6 4
    6 6 -4
    6 -6 -3
    6 6 -3
    -6 -6 3
    6 6 -2
    6 6 -2
    6 6 -1
    6 -6 -1
    6 6 -1
    6 -6 -1
    6 6 0
    6 -6 0
    6 6 0
    6 6 1
    6 -6 1
    6 -6 1
    6 6 2
    6 -6 2
    6 -6 2
    6 6 3
    6 -6 3
    6 -6 3
    6 6 4
    6 -6 4
    6 -6 4
    6 -6 4
    6 -6 5
    6 -6 5
    6 6 5
    6 -6 6
    6 -6 6
    6 -6 6
    6 6 6
    6 -6 7
    6 -6 7
    6 -6 7
    6 6 7
    6 -6 8
    6 -6 8
    6 -6 8
    6 6 8
    6 -6 9
    6 6 9
    6 -6 10
    6 6 10
    6 -6 11
    6 6 11
    6 6 12
    -6 -6 -12
    6 -6 12
    -6 7 15
    -6 -7 15
    6 -7 -15
    -6 7 14
    -6 7 14
    -6 -7 14
    6 -7 -14
    -6 -7 13
    -6 7 13
    -6 7 13
    6 -7 -13
    -6 -7 12
    -6 7 12
    6 -7 -12
    6 -7 -11
    -6 -7 11
    -6 7 11
    6 -7 -10
    6 7 -10
    -6 -7 10
    -6 7 10
    6 -7 -9
    6 -7 -9
    -6 -7 9
    -6 7 9
    6 -7 -8
    6 7 -8
    6 -7 -8
    -6 -7 8
    -6 7 8
    6 -7 -7
    -6 -7 7
    6 7 -7
    6 -7 -7
    6 -7 -6
    6 -7 -6
    -6 -7 6
    6 7 -6
    6 -7 -5
    -6 -7 5
    6 -7 -5
    6 7 -5
    6 -7 -4
    -6 -7 4
    6 7 -4
    6 -7 -3
    -6 -7 3
    6 7 -3
    6 7 -2
    6 7 -2
    6 -7 -2
    6 -7 -2
    -6 -7 2
    6 7 -1
    6 -7 -1
    6 -7 -1
    6 -7 -1
    6 -7 -1
    6 7 0
    6 7 0
    6 -7 0
    6 -7 0
    6 7 1
    6 -7 1
    6 7 1
    6 -7 1
    6 7 2
    6 7 2
    6 -7 2
    6 -7 2
    6 7 3
    6 -7 3
    6 7 3
    6 -7 3
    6 7 4
    6 -7 4
    6 -7 4
    6 -7 4
    6 -7 5
    6 -7 5
    6 -7 5
    6 7 5
    6 -7 6
    6 -7 6
    6 -7 6
    6 7 6
    6 -7 7
    6 -7 7
    6 -7 7
    6 7 7
    6 -7 8
    6 -7 8
    6 -7 8
    6 7 8
    6 -7 9
    6 7 9
    6 -7 10
    6 7 10
    6 7 11
    -6 -7 -11
    6 -7 11
    -6 8 15
    6 -8 -15
    -6 -8 14
    -6 8 14
    -6 8 14
    6 -8 -14
    -6 8 13
    -6 -8 13
    6 -8 -13
    6 -8 -12
    6 8 -12
    -6 -8 12
    -6 8 12
    -6 8 11
    -6 -8 11
    6 8 -11
    6 -8 -11
    6 -8 -10
    6 8 -10
    -6 -8 10
    6 -8 -9
    6 8 -9
    -6 8 9
    6 -8 -9
    -6 -8 9
    6 8 -8
    6 -8 -8
    -6 -8 8
    -6 8 8
    6 -8 -8
    6 -8 -7
    6 -8 -7
    -6 -8 7
    6 8 -7
    6 -8 -6
    -6 -8 6
    6 8 -6
    6 -8 -5
    -6 -8 5
    6 8 -5
    6 -8 -4
    -6 -8 4
    6 8 -4
    6 -8 -3
    6 -8 -3
    -6 -8 3
    6 8 -3
    6 8 -2
    6 8 -2
    6 -8 -2
    -6 -8 2
    6 -8 -2
    6 -8 -2
    6 -8 -1
    6 8 -1
    6 -8 -1
    6 -8 -1
    6 -8 -1
    6 8 0
    6 -8 0
    6 8 0
    6 -8 0
    6 -8 0
    6 -8 0
    6 8 1
    6 -8 1
    6 8 1
    6 -8 1
    6 8 2
    6 -8 2
    6 8 2
    6 -8 2
    6 8 3
    6 8 3
    6 -8 3
    6 -8 3
    6 -8 3
    6 8 4
    6 -8 4
    6 -8 4
    6 -8 4
    6 8 5
    6 8 5
    6 -8 5
    6 8 6
    6 8 6
    6 -8 6
    6 -8 6
    6 -8 7
    6 -8 7
    6 8 7
    6 -8 8
    6 -8 8
    6 8 8
    6 8 9
    6 -8 9
    6 -8 9
    -6 -8 -9
    6 8 10
    6 -8 10
    -6 -8 -10
    -6 -8 -11
    6 8 11
    -6 -9 14
    -6 9 14
    6 -9 -14
    -6 9 13
    -6 9 13
    6 -9 -13
    6 9 -13
    6 -9 -12
    -6 -9 12
    -6 9 12
    -6 9 11
    -6 -9 11
    6 9 -11
    6 -9 -11
    6 -9 -10
    6 9 -10
    -6 -9 10
    -6 9 10
    6 9 -9
    6 -9 -9
    -6 -9 9
    -6 9 9
    6 -9 -8
    -6 -9 8
    6 -9 -7
    -6 -9 7
    6 9 -7
    6 -9 -6
    -6 -9 6
    6 9 -6
    6 -9 -5
    -6 -9 5
    6 9 -5
    6 -9 -4
    6 -9 -4
    -6 -9 4
    6 9 -4
    6 9 -3
    6 9 -3
    6 -9 -3
    6 -9 -3
    -6 -9 3
    6 9 -2
    6 9 -2
    6 -9 -2
    6 -9 -2
    6 9 -1
    6 -9 -1
    6 9 -1
    6 -9 -1
    6 -9 -1
    6 -9 -1
    6 9 0
    6 -9 0
    6 -9 0
    6 -9 0
    6 -9 0
    6 9 1
    6 -9 1
    6 9 1
    6 -9 1
    6 9 2
    6 9 2
    6 -9 2
    6 -9 2
    6 9 3
    6 -9 3
    6 -9 3
    6 9 4
    6 9 4
    6 -9 4
    -6 -9 -4
    6 -9 4
    6 9 5
    6 9 5
    -6 -9 -5
    6 -9 5
    6 9 6
    6 9 6
    -6 -9 -6
    6 -9 6
    6 9 7
    6 9 7
    -6 -9 -7
    6 -9 7
    6 9 8
    6 9 8
    6 -9 8
    -6 -9 -8
    6 9 9
    6 -9 9
    -6 -9 -9
    6 9 10
    -6 -9 -10
    6 -9 10
    -6 10 13
    -6 10 13
    6 10 -13
    6 10 -12
    -6 -10 12
    -6 10 12
    -6 -10 11
    -6 10 11
    6 10 -10
    -6 -10 10
    -6 10 10
    6 -10 -9
    -6 -10 9
    6 10 -9
    6 -10 -8
    -6 -10 8
    6 10 -8
    6 -10 -7
    -6 -10 7
    6 10 -7
    6 -10 -6
    -6 -10 6
    6 10 -6
    6 -10 -5
    6 -10 -5
    -6 -10 5
    6 10 -5
    6 10 -4
    6 10 -4
    6 -10 -4
    6 -10 -4
    -6 -10 4
    6 10 -3
    6 10 -3
    6 -10 -3
    6 -10 -3
    -6 -10 3
    6 10 -2
    6 10 -2
    6 -10 -2
    6 -10 -2
    6 -10 -2
    6 10 -1
    6 10 -1
    6 -10 -1
    6 -10 -1
    6 -10 -1
    6 10 0
    6 10 0
    6 -10 0
    6 -10 0
    6 -10 0
    6 10 1
    6 10 1
    6 -10 1
    6 -10 1
    6 10 2
    6 10 2
    6 -10 2
    6 -10 2
    6 10 3
    6 -10 3
    6 10 3
    6 -10 3
    6 10 4
    6 10 4
    -6 -10 -4
    6 -10 4
    6 10 5
    -6 -10 -5
    6 -10 5
    6 10 6
    6 10 6
    -6 -10 -6
    6 -10 6
    6 10 7
    6 10 7
    -6 -10 -7
    6 -10 7
    6 10 8
    6 10 8
    -6 -10 -8
    6 -10 8
    6 10 9
    6 10 9
    6 -10 9
    -6 -10 -9
    6 10 10
    -6 -10 -10
    -6 11 13
    -6 11 12
    -6 -11 12
    6 11 -12
    -6 11 11
    -6 -11 11
    6 11 -11
    -6 11 10
    -6 -11 10
    6 11 -10
    -6 -11 9
    6 11 -9
    6 -11 -8
    -6 -11 8
    6 -11 -7
    -6 -11 7
    6 11 -7
    6 -11 -6
    6 -11 -6
    -6 -11 6
    6 11 -6
    6 11 -5
    6 11 -5
    6 -11 -5
    6 -11 -5
    -6 -11 5
    6 11 -4
    6 11 -4
    6 -11 -4
    6 -11 -4
    -6 -11 4
    6 11 -3
    6 11 -3
    6 -11 -3
    6 -11 -3
    6 11 -2
    6 11 -2
    6 -11 -2
    6 -11 -2
    6 -11 -2
    6 11 -1
    6 11 -1
    6 -11 -1
    6 -11 -1
    6 11 0
    6 11 0
    6 -11 0
    6 -11 0
    6 11 1
    6 11 1
    6 -11 1
    6 -11 1
    6 11 2
    6 -11 2
    6 11 2
    6 -11 2
    6 11 3
    6 11 3
    6 -11 3
    6 -11 3
    6 11 4
    6 11 4
    -6 -11 -4
    6 -11 4
    6 11 5
    6 11 5
    -6 -11 -5
    6 -11 5
    6 11 6
    6 11 6
    -6 -11 -6
    6 -11 6
    6 11 7
    6 11 7
    -6 -11 -7
    6 -11 7
    6 11 8
    6 11 8
    -6 -11 -8
    6 -11 8
    6 11 9
    6 11 9
    -6 -11 -9
    6 -11 9
    -6 -12 12
    6 12 -12
    -6 12 11
    -6 -12 11
    6 12 -11
    -6 -12 10
    6 12 -10
    -6 -12 9
    6 12 -9
    -6 -12 8
    6 12 -8
    6 12 -7
    6 12 -7
    6 -12 -7
    6 -12 -7
    -6 -12 7
    6 12 -6
    6 12 -6
    6 -12 -6
    6 -12 -6
    -6 -12 6
    6 12 -5
    6 12 -5
    6 -12 -5
    6 -12 -5
    -6 -12 5
    6 12 -4
    6 12 -4
    6 -12 -4
    6 -12 -4
    -6 -12 4
    6 12 -3
    6 12 -3
    6 -12 -3
    6 -12 -3
    6 -12 -3
    6 12 -2
    6 -12 -2
    6 12 -2
    6 -12 -2
    6 -12 -2
    6 12 -1
    6 -12 -1
    6 -12 -1
    6 12 0
    6 12 0
    6 -12 0
    6 -12 0
    6 12 1
    6 12 1
    6 -12 1
    6 12 2
    6 12 2
    6 -12 2
    6 12 3
    6 12 3
    6 -12 3
    6 12 4
    6 12 4
    6 -12 4
    6 12 5
    6 12 5
    -6 -12 -5
    6 -12 5
    6 12 6
    6 12 6
    -6 -12 -6
    6 -12 6
    6 12 7
    -6 -12 -7
    6 -12 7
    6 12 8
    6 12 8
    -6 -12 -8
    6 -12 8
    6 13 -11
    -6 -13 11
    6 13 -10
    6 13 -10
    6 13 -9
    -6 -13 9
    6 13 -8
    6 13 -8
    -6 -13 8
    6 13 -7
    6 13 -7
    6 -13 -7
    6 13 -6
    6 13 -6
    6 -13 -6
    -6 -13 6
    6 13 -5
    6 13 -5
    6 -13 -5
    -6 -13 5
    6 13 -4
    6 13 -4
    6 -13 -4
    6 -13 -4
    6 -13 -4
    6 13 -3
    6 13 -3
    6 -13 -3
    6 -13 -3
    6 -13 -3
    6 13 -2
    6 13 -2
    6 -13 -2
    6 -13 -2
    6 13 -1
    6 13 -1
    6 -13 -1
    6 13 0
    6 13 0
    6 13 1
    6 13 1
    6 13 2
    6 13 2
    6 13 3
    6 13 3
    6 -13 3
    6 13 4
    6 13 4
    6 -13 4
    6 13 5
    6 13 5
    -6 -13 -5
    6 -13 5
    6 13 6
    6 13 6
    6 -13 6
    -6 -13 -6
    6 13 7
    -6 -13 -7
    6 -13 7
    6 14 -9
    6 14 -9
    6 14 -8
    6 14 -8
    6 14 -7
    6 14 -7
    6 -14 -7
    -6 -14 7
    6 14 -6
    6 14 -6
    6 -14 -6
    -6 -14 6
    6 14 -5
    6 -14 -5
    6 14 -5
    6 -14 -5
    6 14 -4
    6 14 -4
    6 -14 -4
    6 14 -3
    6 14 -3
    6 -14 -3
    6 14 -2
    6 14 -2
    6 -14 -2
    6 14 -1
    6 14 -1
    6 -14 -1
    6 14 0
    6 14 0
    6 14 1
    6 14 1
    6 14 2
    6 14 2
    -6 -14 -2
    6 14 3
    6 14 3
    6 14 4
    6 14 4
    6 -14 4
    6 14 5
    6 14 5
    6 -14 5
    6 14 6
    6 15 -7
    6 15 -7
    6 -15 -7
    -6 -15 7
    6 15 -6
    6 15 -6
    6 15 -5
    6 15 -5
    6 15 -4
    6 15 -4
    6 15 -3
    6 15 -3
    6 -15 -3
    6 15 -2
    6 15 -2
    6 -15 -2
    6 15 -1
    6 15 -1
    -6 -15 1
    6 15 0
    6 15 0
    -6 -15 0
    6 15 1
    6 15 1
    -6 -15 -1
    6 15 2
    6 15 2
    -6 -15 -2
    6 15 3
    6 15 4
    6 -16 -5
    6 16 -4
    6 16 -4
    -6 -16 4
    6 -16 -4
    6 16 -3
    6 16 -3
    -6 -16 3
    6 16 -2
    -6 -16 2
    6 16 -2
    6 16 -1
    -6 -16 1
    6 16 0
    -6 -16 0
    6 16 1
    -6 -16 -1
    -7 0 14
    7 0 -14
    -7 0 14
    -7 0 13
    7 0 -13
    -7 0 13
    7 0 -12
    -7 0 12
    -7 0 12
    -7 0 11
    7 0 -11
    -7 0 11
    -7 0 11
    7 0 -11
    7 0 -10
    -7 0 10
    7 0 -10
    -7 0 10
    -7 0 10
    -7 0 9
    -7 0 9
    7 0 -9
    -7 0 8
    7 0 -8
    -7 0 8
    -7 0 7
    -7 0 7
    7 0 -7
    -7 0 6
    7 0 -6
    -7 0 5
    7 0 -5
    -7 0 4
    7 0 -4
    -7 0 3
    7 0 -3
    7 0 -2
    -7 0 2
    -7 0 1
    7 0 -1
    7 0 0
    -7 0 0
    -7 0 -1
    7 0 1
    7 0 2
    7 0 2
    -7 0 -2
    7 0 3
    -7 0 -3
    7 0 4
    -7 0 -4
    7 0 5
    7 0 5
    -7 0 -5
    7 0 6
    7 0 6
    7 0 7
    7 0 7
    7 0 7
    -7 0 -7
    7 0 8
    7 0 8
    7 0 9
    7 0 9
    -7 1 14
    -7 -1 14
    -7 1 14
    7 -1 -14
    7 1 -14
    -7 -1 13
    -7 1 13
    7 -1 -13
    -7 1 13
    -7 -1 13
    7 -1 -13
    7 1 -13
    7 -1 -12
    -7 -1 12
    -7 1 12
    -7 -1 12
    -7 1 12
    7 -1 -12
    7 1 -12
    -7 -1 11
    -7 1 11
    7 -1 -11
    -7 -1 11
    -7 1 11
    -7 -1 11
    -7 1 11
    7 -1 -11
    7 1 -11
    -7 1 10
    -7 -1 10
    -7 1 10
    7 -1 -10
    7 1 -10
    -7 -1 10
    -7 1 10
    7 -1 -10
    7 -1 -9
    7 1 -9
    -7 1 9
    -7 -1 9
    -7 1 9
    -7 -1 9
    -7 1 9
    -7 -1 9
    7 -1 -9
    -7 -1 8
    -7 -1 8
    -7 1 8
    7 -1 -8
    7 1 -8
    -7 1 8
    -7 -1 8
    -7 -1 7
    -7 1 7
    7 -1 -7
    7 1 -7
    -7 1 7
    -7 -1 7
    -7 -1 6
    -7 1 6
    -7 -1 6
    7 -1 -6
    7 1 -6
    -7 1 5
    -7 -1 5
    7 -1 -5
    7 1 -5
    -7 1 4
    -7 -1 4
    7 -1 -4
    7 1 -4
    -7 1 3
    -7 -1 3
    7 -1 -3
    7 1 -3
    -7 1 2
    -7 -1 2
    7 -1 -2
    7 1 -2
    7 -1 -1
    7 1 -1
    -7 1 1
    -7 -1 1
    -7 1 0
    -7 -1 0
    7 -1 0
    7 1 0
    7 -1 1
    7 1 1
    -7 1 -1
    -7 -1 -1
    7 -1 2
    7 1 2
    7 -1 2
    7 -1 2
    7 1 2
    -7 1 -2
    -7 -1 -2
    7 1 3
    7 -1 3
    7 -1 3
    -7 1 -3
    -7 -1 -3
    7 1 4
    7 -1 4
    -7 1 -4
    -7 -1 -4
    7 1 5
    7 -1 5
    7 1 5
    7 -1 5
    -7 1 -5
    -7 -1 -5
    7 1 6
    7 -1 6
    7 1 6
    7 -1 6
    -7 1 -6
    -7 -1 -6
    7 1 7
    7 -1 7
    7 1 7
    7 -1 7
    7 -1 7
    7 1 7
    -7 1 -7
    -7 -1 -7
    7 -1 8
    7 -1 8
    7 1 8
    7 -1 9
    7 1 9
    7 -1 9
    -7 2 14
    7 -2 -14
    7 2 -14
    -7 -2 14
    -7 2 14
    7 -2 -13
    -7 2 13
    -7 -2 13
    -7 2 13
    7 -2 -13
    7 2 -13
    -7 -2 12
    -7 2 12
    -7 2 12
    -7 -2 12
    7 -2 -12
    7 2 -12
    7 -2 -12
    -7 -2 11
    -7 2 11
    7 -2 -11
    -7 2 11
    -7 -2 11
    -7 -2 11
    -7 2 11
    7 -2 -11
    7 2 -11
    7 -2 -10
    -7 2 10
    -7 -2 10
    -7 2 10
    7 -2 -10
    7 2 -10
    -7 -2 10
    -7 2 10
    -7 2 9
    -7 -2 9
    7 -2 -9
    7 2 -9
    7 -2 -9
    -7 2 9
    -7 2 9
    -7 -2 9
    -7 -2 9
    7 -2 -8
    -7 2 8
    -7 -2 8
    -7 2 8
    -7 -2 8
    7 -2 -8
    7 2 -8
    -7 -2 8
    -7 -2 7
    7 -2 -7
    7 2 -7
    -7 2 7
    -7 -2 7
    7 -2 -7
    -7 -2 7
    -7 -2 6
    -7 2 6
    -7 -2 6
    7 -2 -6
    7 2 -6
    -7 2 5
    -7 -2 5
    7 -2 -5
    7 2 -5
    -7 2 4
    -7 -2 4
    7 -2 -4
    7 2 -4
    7 -2 -3
    7 2 -3
    -7 2 3
    -7 -2 3
    7 -2 -2
    7 2 -2
    -7 2 2
    -7 -2 2
    7 -2 -1
    7 2 -1
    -7 2 1
    -7 -2 1
    7 -2 0
    7 2 0
    -7 2 0
    -7 -2 0
    7 -2 1
    7 2 1
    -7 2 -1
    -7 -2 -1
    7 -2 1
    7 -2 2
    7 -2 2
    7 2 2
    -7 2 -2
    -7 -2 -2
    7 -2 3
    7 -2 3
    -7 2 -3
    -7 -2 -3
    7 -2 4
    -7 2 -4
    -7 -2 -4
    7 -2 5
    7 -2 5
    -7 2 -5
    -7 -2 -5
    7 -2 6
    7 -2 6
    -7 2 -6
    -7 -2 -6
    7 -2 7
    7 -2 7
    7 -2 7
    7 2 7
    -7 2 -7
    -7 -2 -7
    7 -2 8
    7 -2 8
    7 -2 8
    7 2 8
    7 -2 9
    7 2 9
    7 -2 9
    -7 3 14
    -7 3 14
    -7 -3 13
    -7 3 13
    7 -3 -13
    -7 3 13
    7 -3 -13
    7 3 -13
    -7 3 12
    -7 -3 12
    -7 3 12
    7 -3 -12
    7 3 -12
    7 -3 -12
    -7 3 11
    -7 3 11
    -7 -3 11
    -7 3 11
    7 -3 -11
    7 3 -11
    7 -3 -11
    7 -3 -10
    7 3 -10
    -7 -3 10
    -7 3 10
    7 -3 -10
    -7 3 10
    -7 -3 10
    -7 3 10
    -7 -3 10
    -7 3 9
    -7 -3 9
    7 -3 -9
    7 3 -9
    -7 3 9
    7 -3 -9
    -7 -3 9
    -7 3 9
    -7 -3 9
    -7 -3 8
    -7 -3 8
    -7 3 8
    7 -3 -8
    7 3 -8
    -7 3 8
    -7 -3 8
    7 -3 -8
    7 -3 -7
    -7 -3 7
    7 -3 -7
    7 3 -7
    -7 3 7
    -7 -3 7
    7 -3 -6
    -7 -3 6
    -7 3 6
    -7 -3 6
    7 -3 -6
    7 3 -6
    -7 3 5
    -7 -3 5
    7 -3 -5
    7 3 -5
    -7 3 4
    -7 -3 4
    7 -3 -4
    7 3 -4
    7 -3 -3
    7 3 -3
    -7 3 3
    -7 -3 3
    7 -3 -2
    7 3 -2
    -7 3 2
    -7 -3 2
    7 -3 -2
    7 -3 -1
    7 3 -1
    -7 3 1
    -7 -3 1
    7 -3 -1
    7 -3 0
    7 3 0
    -7 3 0
    -7 -3 0
    7 -3 0
    7 -3 1
    7 -3 1
    7 3 1
    -7 3 -1
    -7 -3 -1
    7 -3 1
    7 -3 2
    -7 3 -2
    -7 -3 -2
    7 -3 2
    7 3 2
    7 -3 3
    7 -3 3
    -7 3 -3
    -7 -3 -3
    7 -3 4
    7 -3 4
    -7 3 -4
    -7 -3 -4
    7 -3 5
    7 -3 5
    7 -3 5
    -7 3 -5
    -7 -3 -5
    7 -3 6
    7 -3 6
    7 -3 6
    7 3 6
    -7 3 -6
    -7 -3 -6
    7 -3 7
    7 -3 7
    7 -3 7
    7 3 7
    7 -3 8
    7 -3 8
    7 -3 8
    7 3 8
    7 -3 9
    7 3 9
    7 -3 9
    7 -4 -13
    -7 4 13
    -7 4 13
    7 4 -13
    -7 4 12
    7 -4 -12
    -7 4 12
    7 -4 -12
    7 4 -12
    -7 4 11
    -7 4 11
    7 -4 -11
    7 4 -11
    7 -4 -11
    -7 -4 10
    -7 4 10
    7 -4 -10
    7 4 -10
    7 -4 -10
    -7 4 10
    -7 4 10
    -7 -4 10
    -7 -4 9
    -7 4 9
    7 -4 -9
    -7 4 9
    -7 -4 9
    7 -4 -9
    7 4 -9
    7 -4 -8
    -7 4 8
    -7 -4 8
    7 -4 -8
    7 4 -8
    -7 -4 8
    7 -4 -7
    7 4 -7
    -7 4 7
    -7 -4 7
    7 -4 -7
    -7 -4 7
    7 -4 -7
    7 -4 -6
    -7 -4 6
    -7 4 6
    -7 -4 6
    7 -4 -6
    7 4 -6
    7 -4 -5
    -7 -4 5
    -7 4 5
    -7 -4 5
    7 -4 -5
    7 4 -5
    7 -4 -4
    -7 -4 4
    -7 4 4
    -7 -4 4
    7 -4 -4
    7 4 -4
    -7 4 3
    -7 -4 3
    7 -4 -3
    7 4 -3
    7 -4 -3
    -7 4 2
    -7 -4 2
    7 -4 -2
    7 4 -2
    7 -4 -2
    7 -4 -1
    7 4 -1
    -7 4 1
    -7 -4 1
    7 -4 -1
    7 -4 0
    7 -4 0
    7 4 0
    -7 4 0
    -7 -4 0
    7 -4 0
    7 -4 1
    7 -4 1
    7 4 1
    -7 4 -1
    -7 -4 -1
    7 -4 1
    7 -4 2
    -7 4 -2
    -7 -4 -2
    7 -4 2
    7 -4 3
    7 -4 3
    -7 4 -3
    -7 -4 -3
    7 -4 4
    7 -4 4
    -7 4 -4
    -7 -4 -4
    7 -4 5
    7 -4 5
    7 -4 5
    -7 4 -5
    -7 -4 -5
    7 -4 6
    7 -4 6
    7 -4 6
    7 4 6
    -7 4 -6
    -7 -4 -6
    7 -4 7
    7 -4 7
    7 -4 7
    7 4 7
    7 -4 8
    7 -4 8
    7 -4 9
    -7 5 13
    -7 5 13
    7 -5 -13
    7 -5 -12
    -7 5 12
    -7 5 12
    7 -5 -11
    -7 5 11
    -7 5 11
    -7 -5 10
    -7 5 10
    7 -5 -10
    -7 -5 9
    7 -5 -9
    -7 5 9
    7 5 -9
    7 5 -8
    7 -5 -8
    7 -5 -8
    -7 -5 8
    7 5 -7
    7 -5 -7
    -7 -5 7
    7 5 -6
    7 -5 -6
    -7 -5 6
    7 -5 -6
    7 5 -5
    7 -5 -5
    -7 -5 5
    7 -5 -5
    7 5 -4
    7 -5 -4
    -7 -5 4
    7 -5 -4
    7 5 -3
    7 -5 -3
    -7 -5 3
    7 -5 -3
    7 5 -2
    -7 -5 2
    7 -5 -2
    7 -5 -1
    7 5 -1
    -7 -5 1
    7 -5 -1
    7 -5 0
    7 5 0
    7 -5 0
    7 -5 1
    7 5 1
    7 -5 1
    7 -5 2
    7 -5 2
    7 -5 2
    7 -5 3
    7 -5 3
    7 -5 4
    7 -5 4
    7 -5 4
    7 -5 5
    7 -5 5
    7 -5 5
    7 -5 6
    7 -5 6
    7 -5 6
    7 -5 7
    7 -5 7
    7 -5 8
    -7 6 13
    7 -6 -13
    7 -6 -12
    -7 6 12
    -7 6 12
    7 -6 -11
    -7 6 11
    -7 -6 11
    -7 6 11
    -7 -6 10
    7 -6 -10
    -7 6 10
    7 -6 -9
    -7 -6 9
    7 -6 -8
    7 -6 -8
    -7 -6 8
    7 -6 -7
    -7 -6 7
    7 -6 -6
    -7 -6 6
    7 -6 -5
    -7 -6 5
    7 -6 -5
    7 -6 -4
    -7 -6 4
    7 -6 -4
    7 -6 -3
    7 -6 -3
    -7 -6 3
    7 -6 -3
    7 -6 -2
    7 -6 -2
    -7 -6 2
    7 -6 -2
    7 -6 -1
    7 -6 -1
    7 -6 -1
    7 -6 0
    7 -6 0
    7 6 1
    7 -6 1
    7 -6 1
    7 6 2
    7 -6 2
    7 -6 2
    7 -6 2
    7 -6 3
    7 -6 3
    7 6 3
    7 -6 4
    7 -6 4
    7 -6 4
    7 6 4
    7 -6 5
    7 -6 5
    7 -6 5
    7 6 5
    7 -6 6
    7 -6 6
    7 -6 6
    7 6 6
    7 -6 7
    7 -6 7
    7 -6 7
    7 6 7
    7 6 8
    -7 -6 -8
    7 -6 8
    -7 7 12
    7 -7 -12
    -7 7 12
    7 -7 -11
    -7 7 11
    -7 -7 11
    -7 7 11
    -7 -7 10
    7 -7 -10
    -7 -7 9
    7 -7 -9
    7 -7 -8
    -7 -7 8
    7 -7 -7
    -7 -7 7
    7 7 -6
    7 -7 -6
    -7 -7 6
    7 -7 -5
    7 -7 -5
    -7 -7 5
    7 -7 -4
    7 -7 -4
    -7 -7 4
    7 7 -3
    7 -7 -3
    7 -7 -3
    7 -7 -3
    -7 -7 3
    7 7 -2
    7 -7 -2
    7 -7 -2
    7 -7 -2
    -7 -7 2
    7 7 -1
    7 -7 -1
    7 -7 -1
    7 -7 -1
    7 7 0
    7 -7 0
    7 -7 0
    7 7 1
    7 -7 1
    7 -7 1
    7 7 2
    7 -7 2
    7 -7 2
    7 -7 2
    7 -7 3
    7 -7 3
    7 -7 3
    7 7 3
    7 -7 4
    7 -7 4
    7 7 4
    7 -7 5
    7 -7 5
    7 -7 5
    7 7 5
    7 -7 6
    7 -7 6
    7 -7 6
    7 7 6
    7 7 7
    -7 -7 -7
    7 -7 7
    7 -7 7
    7 -7 7
    -7 -8 11
    -7 8 11
    -7 -8 10
    -7 -8 9
    7 -8 -8
    -7 -8 8
    7 -8 -7
    -7 -8 7
    7 8 -7
    7 8 -6
    7 -8 -6
    -7 -8 6
    7 -8 -6
    7 8 -6
    7 8 -5
    7 -8 -5
    -7 -8 5
    7 -8 -5
    7 8 -5
    7 8 -4
    7 -8 -4
    -7 -8 4
    7 8 -4
    7 -8 -4
    7 8 -3
    7 8 -3
    7 -8 -3
    7 -8 -3
    -7 -8 3
    7 8 -2
    7 -8 -2
    7 -8 -2
    7 8 -2
    7 -8 -2
    7 8 -1
    7 -8 -1
    7 -8 -1
    7 -8 -1
    7 -8 0
    7 8 0
    7 -8 0
    7 -8 1
    7 8 1
    7 -8 1
    7 -8 1
    7 -8 2
    7 8 2
    7 -8 2
    7 -8 2
    7 8 3
    7 -8 3
    7 8 4
    7 -8 4
    7 -8 4
    7 8 5
    7 -8 5
    7 8 6
    7 -8 6
    7 8 7
    7 -8 7
    -7 9 11
    -7 -9 10
    7 9 -10
    -7 -9 9
    7 9 -9
    7 9 -8
    7 9 -8
    7 9 -7
    7 -9 -7
    -7 -9 7
    7 9 -7
    7 9 -6
    7 -9 -6
    -7 -9 6
    7 9 -6
    7 -9 -6
    7 9 -5
    7 -9 -5
    -7 -9 5
    7 -9 -5
    7 9 -5
    7 9 -4
    7 -9 -4
    -7 -9 4
    7 -9 -4
    7 9 -4
    7 9 -3
    7 -9 -3
    -7 -9 3
    7 -9 -3
    7 9 -3
    7 9 -2
    7 9 -2
    7 -9 -2
    7 -9 -2
    7 9 -1
    7 -9 -1
    7 9 -1
    7 -9 -1
    7 -9 -1
    7 9 0
    7 -9 0
    7 9 0
    7 -9 0
    7 -9 1
    7 9 1
    7 9 2
    7 -9 2
    7 9 3
    7 -9 3
    7 9 4
    7 -9 4
    7 9 5
    7 -9 5
    7 9 6
    7 -9 6
    -7 -10 10
    7 10 -10
    7 10 -9
    -7 -10 9
    7 10 -9
    7 10 -8
    -7 -10 8
    7 -10 -8
    7 10 -8
    7 10 -7
    -7 -10 7
    7 10 -7
    7 -10 -7
    -7 -10 6
    7 -10 -6
    7 10 -5
    7 -10 -5
    -7 -10 5
    7 -10 -5
    7 10 -5
    7 10 -4
    7 -10 -4
    -7 -10 4
    7 10 -4
    7 -10 -4
    7 10 -3
    7 -10 -3
    7 -10 -3
    7 10 -3
    7 10 -2
    7 10 -2
    7 -10 -2
    7 -10 -1
    7 10 -1
    7 10 -1
    7 -10 0
    7 10 0
    7 10 0
    7 -10 0
    7 -10 1
    7 10 1
    7 10 1
    7 -10 1
    7 10 2
    7 -10 2
    7 10 3
    7 -10 3
    7 10 4
    7 -10 4
    7 10 5
    7 -10 5
    7 11 -8
    -7 -11 8
    7 11 -8
    7 -11 -8
    7 11 -7
    7 11 -7
    7 -11 -7
    7 11 -6
    -7 -11 6
    7 -11 -6
    7 11 -6
    7 11 -5
    -7 -11 5
    7 -11 -5
    7 11 -4
    7 -11 -4
    7 11 -4
    7 -11 -3
    7 11 -3
    7 11 -2
    7 11 -2
    7 11 -1
    7 -11 -1
    7 11 -1
    7 11 0
    7 -11 0
    7 11 0
    7 11 1
    7 -11 1
    7 11 1
    7 -11 1
    7 11 2
    7 11 2
    7 -11 2
    7 11 3
    7 11 3
    7 11 4
    7 -11 4
    7 -12 -7
    7 12 -7
    7 12 -7
    7 -12 -6
    7 12 -6
    -7 -12 6
    7 12 -6
    7 12 -5
    7 -12 -5
    7 12 -5
    7 12 -4
    7 -12 -4
    7 12 -4
    7 -12 -3
    7 12 -3
    7 12 -3
    7 12 -2
    7 -12 -2
    7 12 -2
    7 -12 -1
    7 12 -1
    7 12 -1
    7 12 0
    7 -12 0
    7 12 1
    7 12 1
    7 12 2
    7 12 2
    7 13 -4
    7 13 -4
    7 13 -3
    7 13 -3
    7 13 -2
    7 13 -2
    7 13 -1
    7 13 -1
    8 0 -9
    8 0 -8
    -8 0 8
    -8 0 7
    8 0 -6
    -8 0 6
    8 0 -5
    -8 0 5
    8 0 -4
    -8 0 3
    8 0 -3
    -8 0 2
    8 0 -2
    8 0 -1
    8 0 -1
    8 0 -1
    8 0 0
    8 0 0
    8 0 1
    8 0 1
    8 0 2
    8 0 3
    8 0 3
    8 0 4
    8 0 4
    8 -1 -9
    8 1 -9
    8 -1 -8
    8 1 -8
    -8 -1 8
    8 -1 -7
    8 1 -7
    -8 -1 7
    -8 1 7
    8 -1 -6
    8 1 -6
    -8 -1 6
    -8 1 6
    8 -1 -5
    8 1 -5
    -8 -1 5
    8 -1 -4
    8 1 -4
    -8 -1 4
    8 -1 -3
    8 1 -3
    8 -1 -2
    8 1 -2
    8 -1 -2
    8 -1 -1
    8 1 -1
    8 -1 -1
    8 -1 -1
    8 1 0
    8 -1 0
    8 -1 0
    8 -1 1
    8 -1 1
    8 -1 2
    8 -1 2
    8 1 3
    8 -1 3
    8 -1 3
    8 -1 4
    8 1 4
    8 -1 4
    8 -1 4
    8 -2 -9
    8 2 -9
    8 -2 -8
    8 2 -8
    -8 -2 8
    8 -2 -7
    8 2 -7
    -8 -2 7
    -8 2 7
    8 -2 -6
    8 2 -6
    -8 -2 6
    8 -2 -5
    8 2 -5
    -8 -2 5
    8 -2 -4
    8 2 -4
    -8 -2 4
    8 -2 -3
    8 2 -3
    -8 -2 3
    8 -2 -3
    8 -2 -2
    8 2 -2
    -8 -2 2
    8 -2 -2
    8 2 -1
    8 -2 -1
    -8 -2 1
    8 -2 -1
    8 -2 -1
    8 -2 0
    8 -2 0
    8 -2 1
    8 -2 1
    8 -2 2
    8 -2 2
    8 -2 3
    8 -2 3
    8 -2 4
    8 2 4
    8 -2 4
    8 -2 4
    8 -3 -8
    8 3 -8
    -8 -3 8
    8 -3 -7
    8 3 -7
    -8 -3 7
    -8 3 7
    8 -3 -6
    8 3 -6
    -8 -3 6
    8 -3 -5
    8 3 -5
    -8 -3 5
    8 -3 -5
    8 -3 -4
    8 3 -4
    -8 -3 4
    8 -3 -4
    8 -3 -3
    8 3 -3
    -8 -3 3
    8 -3 -3
    8 -3 -2
    8 3 -2
    -8 -3 2
    8 -3 -2
    -8 -3 1
    8 -3 -1
    8 -3 -1
    8 -3 0
    8 -3 0
    8 -3 1
    8 -3 1
    8 -3 2
    8 -3 2
    8 -3 2
    8 -3 3
    8 -3 3
    8 -3 3
    8 -3 4
    8 -3 4
    8 4 -8
    -8 -4 8
    8 4 -7
    -8 -4 7
    8 4 -6
    -8 -4 6
    8 -4 -6
    8 4 -5
    -8 -4 5
    8 -4 -5
    8 -4 -4
    8 4 -4
    -8 -4 4
    8 -4 -4
    8 -4 -3
    8 4 -3
    -8 -4 3
    8 -4 -3
    8 -4 -2
    8 4 -2
    -8 -4 2
    8 -4 -1
    8 -4 0
    8 -4 0
    8 -4 1
    8 -4 1
    8 -4 2
    8 -4 2
    8 -4 3
    8 -4 3
    -8 -5 8
    -8 -5 7
    -8 -5 6
    8 -5 -5
    -8 -5 5
    8 -5 -4
    -8 -5 4
    8 -5 -3
    -8 -5 3
    8 -5 -2
    8 -5 -1
    8 -5 -1
    8 -5 0
    8 -5 0
    8 -5 1
    8 -5 1
    8 -5 1
    8 -5 2
    8 -5 2
    8 -5 2
    8 -5 3
    -8 -6 7
    -8 -6 6
    -8 -6 5
    8 -6 -4
    -8 -6 4
    8 -6 -3
    -8 -6 3
    8 -6 -3
    8 -6 -2
    8 -6 -2
    8 -6 -1
    8 -6 -1
    8 -6 0
    8 -6 0
    8 -6 1
    8 -6 1
    8 -6 2
    -8 -7 5
    -8 -7 4
    8 -7 -4
    8 -7 -3
    8 -7 -3
    8 -7 -2
    8 -7 -2
    8 -7 -2
    8 -7 -1
    8 -7 -1
    8 -7 0
    8 -7 0
_diffrn_reflns_number     23552
_diffrn_reflns_av_R_equivalents     0.0197
_diffrn_reflns_av_unetI/netI     0.0127
_diffrn_reflns_theta_min     3.40
_diffrn_reflns_theta_max     68.89
_diffrn_reflns_theta_full     67.6840
_diffrn_measured_fraction_theta_max     0.9950
_diffrn_measured_fraction_theta_full     0.9991
_diffrn_reflns_limit_h_min     -8
_diffrn_reflns_limit_h_max     8
_diffrn_reflns_limit_k_min     -23
_diffrn_reflns_limit_k_max     21
_diffrn_reflns_limit_l_min     -21
_diffrn_reflns_limit_l_max     21
_diffrn_radiation_probe     x-ray
_reflns_number_total     4403
_reflns_number_gt     4160
_reflns_threshold_expression     I>=2u(I)
_refine_ls_structure_factor_coef     Fsqd
_refine_ls_matrix_type     full
_refine_ls_R_factor_all     0.0402
_refine_ls_R_factor_gt     0.0373
_refine_ls_wR_factor_gt     0.0868
_refine_ls_wR_factor_ref     0.0879
_refine_ls_goodness_of_fit_ref     1.0712
_refine_ls_restrained_S_all     1.0712
_refine_ls_number_reflns     4403
_refine_ls_number_parameters     398
_refine_ls_number_restraints     0
_refine_ls_number_constraints     13
_refine_ls_hydrogen_treatment     constr
_refine_ls_weighting_scheme     calc
_refine_ls_weighting_details
              'w=1/[\s^2^(Fo^2^)+(0.0336P)^2^+2.6930P] where P=(Fo^2^+2Fc^2^)/3'
_atom_sites_solution_primary     dual
_refine_ls_shift/su_max     0.0006
_refine_ls_shift/su_mean     0.0001
_refine_diff_density_max     0.9043
_refine_diff_density_min     -0.4892
loop_
    _atom_type_symbol
    _atom_type_scat_Cromer_Mann_a1
    _atom_type_scat_Cromer_Mann_a2
    _atom_type_scat_Cromer_Mann_a3
    _atom_type_scat_Cromer_Mann_a4
    _atom_type_scat_Cromer_Mann_b1
    _atom_type_scat_Cromer_Mann_b2
    _atom_type_scat_Cromer_Mann_b3
    _atom_type_scat_Cromer_Mann_b4
    _atom_type_scat_Cromer_Mann_c
    _atom_type_scat_dispersion_source
    _atom_type_scat_dispersion_real
    _atom_type_scat_dispersion_imag
    _atom_type_scat_source
    C 2.31000 1.02000 1.58860 0.86500 20.84390 10.20750 0.56870 51.65120 0.21560
 'Brennan, Cowan, Rev. Sci. Instrum., 1992, 63, 850' 0.01788 0.00908
                     'International Tables Volume C Table 6.1.1.4 (pp. 500-502)'
    F 3.53920 2.64120 1.51700 1.02430 10.28250 4.29440 0.26150 26.14760 0.27760
'Brennan, Cowan, Rev. Sci. Instrum., 1992, 63, 850' 0.07327 0.05351
                     'International Tables Volume C Table 6.1.1.4 (pp. 500-502)'
    H 0.49300 0.32291 0.14019 0.04081 10.51090 26.12570 3.14236 57.79970 0.00304
 'Brennan, Cowan, Rev. Sci. Instrum., 1992, 63, 850' 0.00000 0.00000
                     'International Tables Volume C Table 6.1.1.4 (pp. 500-502)'
    O 3.04850 2.28680 1.54630 0.86700 13.27710 5.70110 0.32390 32.90890 0.25080
'Brennan, Cowan, Rev. Sci. Instrum., 1992, 63, 850' 0.04960 0.03234
                     'International Tables Volume C Table 6.1.1.4 (pp. 500-502)'
_computing_data_collection
;
CrysAlisPro 1.171.40.58a (Rigaku OD, 2019)
;
_computing_cell_refinement
;
CrysAlisPro 1.171.40.58a (Rigaku OD, 2019)
;
_computing_data_reduction
;
CrysAlisPro 1.171.40.58a (Rigaku OD, 2019)
;
_computing_structure_solution
;
<i>SHELXT2018/2</i> (Sheldrick, 2015<i>a</i>)
;
_computing_structure_refinement
;
<i>SHELXL2018/3</i> (Sheldrick, 2015<i>b</i>)
;
_computing_molecular_graphics
;
Mercury (Macrae <i>et al.</i>, 2008)
;
_computing_publication_material
;
Olex2 1.5 (Dolomanov <i>et al.</i>, 2009)
;
loop_
    _atom_site_type_symbol
    _atom_site_label
    _atom_site_fract_x
    _atom_site_fract_y
    _atom_site_fract_z
    _atom_site_U_iso_or_equiv
    _atom_site_adp_type
    _atom_site_occupancy
    F F1 0.16671(15) 0.06887(6) 0.41851(6) 0.0265(3) Uani 1.000000
    F F2 0.05627(16) 0.07023(7) 0.56596(7) 0.0360(3) Uani 1.000000
    F F3 0.26356(18) -0.01232(6) 0.56315(6) 0.0303(3) Uani 1.000000
    F F4 0.29905(18) 0.15059(7) 0.64289(7) 0.0370(3) Uani 1.000000
    F F5 0.4531(2) 0.05472(7) 0.67162(7) 0.0394(3) Uani 1.000000
    F F6 0.60320(18) 0.18574(7) 0.58931(7) 0.0332(3) Uani 1.000000
    F F7 0.69217(16) 0.07832(7) 0.57776(7) 0.0364(3) Uani 1.000000
    F F8 0.54974(18) 0.40300(6) 0.39070(8) 0.0365(3) Uani 1.000000
    F F9 0.6667(2) 0.53068(7) 0.32545(11) 0.0556(4) Uani 1.000000
    F F10 0.8592(2) 0.50227(8) 0.42497(8) 0.0489(4) Uani 1.000000
    F F11 0.9283(3) 0.51416(7) 0.24445(8) 0.0562(4) Uani 1.000000
    F F12 1.12533(19) 0.48847(7) 0.34431(9) 0.0490(4) Uani 1.000000
    F F13 0.92808(17) 0.38965(6) 0.20407(6) 0.0300(3) Uani 1.000000
    F F14 1.11525(16) 0.36215(6) 0.30559(7) 0.0284(3) Uani 1.000000
    F F15 0.53049(15) 0.16320(7) 0.06431(6) 0.0321(3) Uani 1.000000
    F F16 0.26253(17) 0.22500(7) -0.04917(6) 0.0322(3) Uani 1.000000
    F F17 0.17650(18) 0.11897(6) -0.03126(6) 0.0321(3) Uani 1.000000
    F F18 0.0027(2) 0.27674(7) 0.01901(7) 0.0436(3) Uani 1.000000
    F F19 -0.13285(18) 0.17587(9) 0.00174(7) 0.0481(4) Uani 1.000000
    F F20 -0.00523(15) 0.25007(6) 0.15861(6) 0.0261(2) Uani 1.000000
    F F21 -0.03121(15) 0.13923(6) 0.14101(7) 0.0276(3) Uani 1.000000
    O O1 0.54484(17) 0.15167(7) 0.43624(7) 0.0201(3) Uani 1.000000
    O O2 0.34863(17) 0.18994(7) 0.21007(7) 0.0187(3) Uani 1.000000
    O O3 0.7469(2) 0.29766(7) 0.29659(8) 0.0249(3) Uani 1.000000
    C C1 0.4486(2) 0.12012(9) 0.48619(10) 0.0176(4) Uani 1.000000
    C C2 0.2853(3) 0.08400(10) 0.48122(10) 0.0192(4) Uani 1.000000
    C C3 0.2388(3) 0.05780(10) 0.55538(11) 0.0223(4) Uani 1.000000
    C C4 0.3839(3) 0.09592(10) 0.61344(10) 0.0237(4) Uani 1.000000
    C C5 0.5398(3) 0.12188(10) 0.56695(10) 0.0215(4) Uani 1.000000
    C C6 0.2748(2) 0.18792(9) 0.13720(10) 0.0172(4) Uani 1.000000
    C C7 0.3486(3) 0.17718(10) 0.07275(10) 0.0210(4) Uani 1.000000
    C C8 0.2073(3) 0.18092(10) 0.00375(10) 0.0226(4) Uani 1.000000
    C C9 0.0244(3) 0.20780(12) 0.03398(11) 0.0276(4) Uani 1.000000
    C C10 0.0619(3) 0.19687(10) 0.12074(10) 0.0192(4) Uani 1.000000
    C C11 0.7822(3) 0.36440(9) 0.31298(10) 0.0196(4) Uani 1.000000
    C C12 0.7004(3) 0.41170(10) 0.35294(11) 0.0234(4) Uani 1.000000
    C C13 0.7921(3) 0.48097(10) 0.35442(12) 0.0291(4) Uani 1.000000
    C C14 0.9557(3) 0.47250(10) 0.30511(12) 0.0280(4) Uani 1.000000
    C C15 0.9490(3) 0.39496(10) 0.28019(10) 0.0210(4) Uani 1.000000
    C C16 0.4700(2) 0.14610(9) 0.35623(10) 0.0178(4) Uani 1.000000
    H H16a 0.4625(2) 0.09673(9) 0.34028(10) 0.0213(4) Uiso 1.000000
    H H16b 0.3401(2) 0.16670(9) 0.34662(10) 0.0213(4) Uiso 1.000000
    C C17 0.5524(2) 0.17454(9) 0.22766(10) 0.0173(4) Uani 1.000000
    H H17a 0.5779(2) 0.12577(9) 0.21408(10) 0.0208(4) Uiso 1.000000
    H H17b 0.6280(2) 0.20554(9) 0.19828(10) 0.0208(4) Uiso 1.000000
    C C18 0.5989(3) 0.26292(9) 0.33273(10) 0.0190(4) Uani 1.000000
    H H18a 0.6218(3) 0.26940(9) 0.38846(10) 0.0229(4) Uiso 1.000000
    H H18b 0.4709(3) 0.28201(9) 0.31370(10) 0.0229(4) Uiso 1.000000
    C C19 0.6095(2) 0.18591(9) 0.31262(10) 0.0163(3) Uani 1.000000
    C C20 0.8146(2) 0.15762(10) 0.33228(10) 0.0200(4) Uani 1.000000
    H H20a 0.8608(8) 0.1678(6) 0.3856(2) 0.0300(6) Uiso 1.000000
    H H20b 0.8145(4) 0.10719(14) 0.3242(7) 0.0300(6) Uiso 1.000000
    H H20c 0.8992(5) 0.1798(5) 0.2996(5) 0.0300(6) Uiso 1.000000
loop_
    _atom_site_aniso_label
    _atom_site_aniso_U_11
    _atom_site_aniso_U_22
    _atom_site_aniso_U_33
    _atom_site_aniso_U_12
    _atom_site_aniso_U_13
    _atom_site_aniso_U_23
    F1 0.0214(5) 0.0330(6) 0.0232(6) -0.0069(5) -0.0039(4) 0.0037(5)
    F2 0.0233(6) 0.0477(8) 0.0402(7) -0.0013(5) 0.0156(5) -0.0023(6)
    F3 0.0451(7) 0.0206(6) 0.0263(6) -0.0036(5) 0.0084(5) 0.0029(5)
    F4 0.0411(7) 0.0335(7) 0.0409(7) -0.0024(6) 0.0230(6) -0.0146(6)
    F5 0.0514(8) 0.0411(7) 0.0236(6) -0.0063(6) -0.0031(5) 0.0101(5)
    F6 0.0387(7) 0.0368(7) 0.0247(6) -0.0157(5) 0.0061(5) -0.0092(5)
    F7 0.0242(6) 0.0605(9) 0.0230(6) 0.0171(6) -0.0028(5) -0.0048(6)
    F8 0.0366(7) 0.0267(6) 0.0502(8) -0.0005(5) 0.0211(6) -0.0091(6)
    F9 0.0435(8) 0.0204(6) 0.1018(13) 0.0097(6) 0.0048(8) 0.0101(7)
    F10 0.0689(10) 0.0416(8) 0.0381(8) -0.0207(7) 0.0138(7) -0.0219(6)
    F11 0.1066(13) 0.0237(7) 0.0411(8) 0.0014(8) 0.0204(8) 0.0155(6)
    F12 0.0346(7) 0.0389(8) 0.0721(10) -0.0132(6) 0.0020(7) -0.0240(7)
    F13 0.0411(7) 0.0338(7) 0.0151(5) -0.0073(5) 0.0034(5) 0.0020(5)
    F14 0.0254(6) 0.0282(6) 0.0307(6) 0.0003(5) 0.0002(5) 0.0029(5)
    F15 0.0181(5) 0.0552(8) 0.0241(6) 0.0040(5) 0.0071(4) -0.0070(5)
    F16 0.0359(6) 0.0416(7) 0.0197(6) -0.0083(5) 0.0063(5) 0.0070(5)
    F17 0.0421(7) 0.0334(7) 0.0202(6) -0.0071(5) 0.0017(5) -0.0064(5)
    F18 0.0531(8) 0.0464(8) 0.0319(7) 0.0215(7) 0.0074(6) 0.0164(6)
    F19 0.0238(6) 0.0941(12) 0.0253(6) -0.0156(7) -0.0009(5) -0.0091(7)
    F20 0.0235(5) 0.0290(6) 0.0264(6) 0.0072(5) 0.0047(4) -0.0029(5)
    F21 0.0226(5) 0.0294(6) 0.0316(6) -0.0074(5) 0.0064(5) 0.0031(5)
    O1 0.0202(6) 0.0251(7) 0.0148(6) -0.0052(5) 0.0014(5) 0.0013(5)
    O2 0.0167(6) 0.0251(7) 0.0139(6) 0.0018(5) 0.0008(5) -0.0010(5)
    O3 0.0336(7) 0.0160(6) 0.0279(7) -0.0067(6) 0.0146(6) -0.0047(5)
    C1 0.0179(8) 0.0187(8) 0.0167(9) 0.0029(7) 0.0036(7) 0.0011(7)
    C2 0.0171(8) 0.0213(9) 0.0183(9) 0.0011(7) -0.0006(7) 0.0001(7)
    C3 0.0211(9) 0.0226(9) 0.0244(10) 0.0010(7) 0.0079(7) 0.0003(8)
    C4 0.0306(10) 0.0238(10) 0.0175(9) 0.0019(8) 0.0064(8) -0.0005(7)
    C5 0.0187(9) 0.0267(10) 0.0187(9) 0.0010(7) 0.0012(7) -0.0036(8)
    C6 0.0184(8) 0.0170(8) 0.0159(8) -0.0009(7) 0.0012(7) 0.0008(7)
    C7 0.0176(8) 0.0265(10) 0.0194(9) -0.0002(7) 0.0042(7) -0.0009(7)
    C8 0.0259(9) 0.0283(10) 0.0142(8) -0.0044(8) 0.0050(7) 0.0005(7)
    C9 0.0211(9) 0.0411(12) 0.0197(10) 0.0005(8) -0.0009(7) 0.0026(8)
    C10 0.0186(9) 0.0216(9) 0.0179(9) -0.0001(7) 0.0045(7) -0.0004(7)
    C11 0.0266(9) 0.0153(9) 0.0162(8) -0.0025(7) 0.0001(7) 0.0004(7)
    C12 0.0263(9) 0.0199(9) 0.0244(10) -0.0006(8) 0.0042(8) -0.0005(8)
    C13 0.0358(11) 0.0162(9) 0.0342(11) 0.0024(8) 0.0009(9) -0.0031(8)
    C14 0.0366(11) 0.0192(10) 0.0274(10) -0.0065(8) 0.0015(8) 0.0037(8)
    C15 0.0271(9) 0.0193(9) 0.0162(9) -0.0022(7) 0.0012(7) 0.0022(7)
    C16 0.0191(8) 0.0196(9) 0.0139(8) -0.0026(7) -0.0009(7) 0.0004(7)
    C17 0.0146(8) 0.0201(9) 0.0171(8) 0.0011(7) 0.0013(6) -0.0011(7)
    C18 0.0212(9) 0.0170(9) 0.0198(9) -0.0035(7) 0.0061(7) -0.0012(7)
    C19 0.0176(8) 0.0161(9) 0.0151(8) -0.0007(7) 0.0015(6) -0.0002(7)
    C20 0.0184(8) 0.0215(9) 0.0195(9) 0.0009(7) 0.0004(7) -0.0003(7)
loop_
    _geom_bond_atom_site_label_1
    _geom_bond_atom_site_label_2
    _geom_bond_site_symmetry_2
    _geom_bond_distance
    _geom_bond_publ_flag
    F1 C2 . 1.335(2) ?
    F2 C3 . 1.341(2) ?
    F3 C3 . 1.364(2) ?
    F4 C4 . 1.347(2) ?
    F5 C4 . 1.343(2) ?
    F6 C5 . 1.349(2) ?
    F7 C5 . 1.354(2) ?
    F8 C12 . 1.334(2) ?
    F9 C13 . 1.356(2) ?
    F10 C13 . 1.345(3) ?
    F11 C14 . 1.336(2) ?
    F12 C14 . 1.337(2) ?
    F13 C15 . 1.345(2) ?
    F14 C15 . 1.354(2) ?
    F15 C7 . 1.333(2) ?
    F16 C8 . 1.358(2) ?
    F17 C8 . 1.348(2) ?
    F18 C9 . 1.357(3) ?
    F19 C9 . 1.328(2) ?
    F20 C10 . 1.342(2) ?
    F21 C10 . 1.359(2) ?
    O1 C1 . 1.329(2) ?
    O1 C16 . 1.454(2) ?
    O2 C6 . 1.332(2) ?
    O2 C17 . 1.457(2) ?
    O3 C11 . 1.332(2) ?
    O3 C18 . 1.453(2) ?
    C1 C2 . 1.334(3) ?
    C1 C5 . 1.495(2) ?
    C2 C3 . 1.485(3) ?
    C3 C4 . 1.540(3) ?
    C4 C5 . 1.536(3) ?
    C6 C7 . 1.331(3) ?
    C6 C10 . 1.497(2) ?
    C7 C8 . 1.477(3) ?
    C8 C9 . 1.543(3) ?
    C9 C10 . 1.544(3) ?
    C11 C12 . 1.328(3) ?
    C11 C15 . 1.494(3) ?
    C12 C13 . 1.478(3) ?
    C13 C14 . 1.540(3) ?
    C14 C15 . 1.554(3) ?
    C16 H16a . 0.9900 ?
    C16 H16b . 0.9900 ?
    C16 C19 . 1.530(2) ?
    C17 H17a . 0.9900 ?
    C17 H17b . 0.9900 ?
    C17 C19 . 1.527(2) ?
    C18 H18a . 0.9900 ?
    C18 H18b . 0.9900 ?
    C18 C19 . 1.527(2) ?
    C19 C20 . 1.538(2) ?
    C20 H20a . 0.9800 ?
    C20 H20b . 0.9800 ?
    C20 H20c . 0.9800 ?
loop_
    _geom_angle_atom_site_label_1
    _geom_angle_atom_site_label_2
    _geom_angle_atom_site_label_3
    _geom_angle_site_symmetry_1
    _geom_angle_site_symmetry_3
    _geom_angle
    _geom_angle_publ_flag
    C16 O1 C1 . . 117.84(13) ?
    C17 O2 C6 . . 116.93(13) ?
    C18 O3 C11 . . 118.06(14) ?
    C2 C1 O1 . . 134.45(17) ?
    C5 C1 O1 . . 115.95(15) ?
    C5 C1 C2 . . 109.57(16) ?
    C1 C2 F1 . . 127.48(17) ?
    C3 C2 F1 . . 118.77(15) ?
    C3 C2 C1 . . 113.75(16) ?
    F3 C3 F2 . . 105.90(15) ?
    C2 C3 F2 . . 112.73(16) ?
    C2 C3 F3 . . 112.67(15) ?
    C4 C3 F2 . . 112.63(15) ?
    C4 C3 F3 . . 109.73(15) ?
    C4 C3 C2 . . 103.32(15) ?
    F5 C4 F4 . . 107.25(15) ?
    C3 C4 F4 . . 110.08(16) ?
    C3 C4 F5 . . 112.23(16) ?
    C5 C4 F4 . . 109.66(16) ?
    C5 C4 F5 . . 113.06(16) ?
    C5 C4 C3 . . 104.57(14) ?
    F7 C5 F6 . . 107.20(15) ?
    C1 C5 F6 . . 112.84(16) ?
    C1 C5 F7 . . 110.89(15) ?
    C4 C5 F6 . . 111.66(15) ?
    C4 C5 F7 . . 109.16(16) ?
    C4 C5 C1 . . 105.08(14) ?
    C7 C6 O2 . . 133.91(17) ?
    C10 C6 O2 . . 116.23(15) ?
    C10 C6 C7 . . 109.82(16) ?
    C6 C7 F15 . . 127.73(17) ?
    C8 C7 F15 . . 117.98(15) ?
    C8 C7 C6 . . 114.29(16) ?
    F17 C8 F16 . . 105.98(14) ?
    C7 C8 F16 . . 112.53(16) ?
    C7 C8 F17 . . 113.01(16) ?
    C9 C8 F16 . . 110.84(16) ?
    C9 C8 F17 . . 111.36(16) ?
    C9 C8 C7 . . 103.24(15) ?
    F19 C9 F18 . . 107.48(17) ?
    C8 C9 F18 . . 109.68(16) ?
    C8 C9 F19 . . 112.29(17) ?
    C10 C9 F18 . . 109.21(16) ?
    C10 C9 F19 . . 113.19(16) ?
    C10 C9 C8 . . 104.95(15) ?
    F21 C10 F20 . . 106.06(14) ?
    C6 C10 F20 . . 113.34(15) ?
    C6 C10 F21 . . 110.95(15) ?
    C9 C10 F20 . . 111.73(15) ?
    C9 C10 F21 . . 110.42(15) ?
    C9 C10 C6 . . 104.44(14) ?
    C12 C11 O3 . . 134.00(18) ?
    C15 C11 O3 . . 115.30(16) ?
    C15 C11 C12 . . 110.70(16) ?
    C11 C12 F8 . . 127.44(17) ?
    C13 C12 F8 . . 118.43(17) ?
    C13 C12 C11 . . 114.13(17) ?
    F10 C13 F9 . . 105.80(17) ?
    C12 C13 F9 . . 111.57(17) ?
    C12 C13 F10 . . 113.02(18) ?
    C14 C13 F9 . . 110.79(18) ?
    C14 C13 F10 . . 111.31(17) ?
    C14 C13 C12 . . 104.47(16) ?
    F12 C14 F11 . . 108.02(17) ?
    C13 C14 F11 . . 110.69(18) ?
    C13 C14 F12 . . 111.12(17) ?
    C15 C14 F11 . . 110.45(16) ?
    C15 C14 F12 . . 111.18(17) ?
    C15 C14 C13 . . 105.40(15) ?
    F14 C15 F13 . . 106.17(15) ?
    C11 C15 F13 . . 111.80(15) ?
    C11 C15 F14 . . 111.93(15) ?
    C14 C15 F13 . . 110.77(15) ?
    C14 C15 F14 . . 111.00(15) ?
    C14 C15 C11 . . 105.26(15) ?
    H16a C16 O1 . . 110.45(9) ?
    H16b C16 O1 . . 110.45(9) ?
    H16b C16 H16a . . 108.6 ?
    C19 C16 O1 . . 106.40(13) ?
    C19 C16 H16a . . 110.45(9) ?
    C19 C16 H16b . . 110.45(9) ?
    H17a C17 O2 . . 110.09(9) ?
    H17b C17 O2 . . 110.09(9) ?
    H17b C17 H17a . . 108.4 ?
    C19 C17 O2 . . 108.07(13) ?
    C19 C17 H17a . . 110.09(9) ?
    C19 C17 H17b . . 110.09(9) ?
    H18a C18 O3 . . 110.44(9) ?
    H18b C18 O3 . . 110.44(9) ?
    H18b C18 H18a . . 108.6 ?
    C19 C18 O3 . . 106.45(14) ?
    C19 C18 H18a . . 110.44(9) ?
    C19 C18 H18b . . 110.44(9) ?
    C17 C19 C16 . . 108.89(14) ?
    C18 C19 C16 . . 108.24(14) ?
    C18 C19 C17 . . 110.82(14) ?
    C20 C19 C16 . . 110.53(14) ?
    C20 C19 C17 . . 107.11(14) ?
    C20 C19 C18 . . 111.24(14) ?
    H20a C20 C19 . . 109.5 ?
    H20b C20 C19 . . 109.5 ?
    H20b C20 H20a . . 109.5 ?
    H20c C20 C19 . . 109.5 ?
    H20c C20 H20a . . 109.5 ?
    H20c C20 H20b . . 109.5 ?
loop_
    _geom_torsion_atom_site_label_1
    _geom_torsion_atom_site_label_2
    _geom_torsion_atom_site_label_3
    _geom_torsion_atom_site_label_4
    _geom_torsion_site_symmetry_1
    _geom_torsion_site_symmetry_2
    _geom_torsion_site_symmetry_3
    _geom_torsion_site_symmetry_4
    _geom_torsion
    _geom_torsion_publ_flag
    F1 C2 C1 O1 . . . . 0.3(3) ?
    F1 C2 C1 C5 . . . . -177.52(19) ?
    F1 C2 C3 F2 . . . . -48.42(18) ?
    F1 C2 C3 F3 . . . . 71.38(17) ?
    F1 C2 C3 C4 . . . . -170.27(17) ?
    F2 C3 C2 C1 . . . . 132.64(16) ?
    F2 C3 C4 F4 . . . . -21.91(17) ?
    F2 C3 C4 F5 . . . . 97.46(16) ?
    F2 C3 C4 C5 . . . . -139.63(16) ?
    F3 C3 C2 C1 . . . . -107.57(17) ?
    F3 C3 C4 F4 . . . . -139.60(14) ?
    F3 C3 C4 F5 . . . . -20.24(16) ?
    F3 C3 C4 C5 . . . . 102.68(15) ?
    F4 C4 C3 C2 . . . . 100.02(16) ?
    F4 C4 C5 F6 . . . . 23.43(17) ?
    F4 C4 C5 F7 . . . . 141.78(15) ?
    F4 C4 C5 C1 . . . . -99.23(16) ?
    F5 C4 C3 C2 . . . . -140.61(16) ?
    F5 C4 C5 F6 . . . . -96.19(16) ?
    F5 C4 C5 F7 . . . . 22.16(17) ?
    F5 C4 C5 C1 . . . . 141.15(16) ?
    F6 C5 C1 O1 . . . . 46.89(17) ?
    F6 C5 C1 C2 . . . . -134.85(16) ?
    F6 C5 C4 C3 . . . . 141.43(16) ?
    F7 C5 C1 O1 . . . . -73.39(17) ?
    F7 C5 C1 C2 . . . . 104.87(17) ?
    F7 C5 C4 C3 . . . . -100.21(15) ?
    F8 C12 C11 O3 . . . . 0.8(3) ?
    F8 C12 C11 C15 . . . . -179.4(2) ?
    F8 C12 C13 F9 . . . . -59.5(2) ?
    F8 C12 C13 F10 . . . . 59.58(19) ?
    F8 C12 C13 C14 . . . . -179.26(19) ?
    F9 C13 C12 C11 . . . . 120.75(19) ?
    F9 C13 C14 F11 . . . . -2.68(19) ?
    F9 C13 C14 F12 . . . . 117.35(17) ?
    F9 C13 C14 C15 . . . . -122.11(17) ?
    F10 C13 C12 C11 . . . . -120.16(18) ?
    F10 C13 C14 F11 . . . . -120.11(17) ?
    F10 C13 C14 F12 . . . . -0.08(18) ?
    F10 C13 C14 C15 . . . . 120.46(17) ?
    F11 C14 C13 C12 . . . . 117.60(18) ?
    F11 C14 C15 F13 . . . . 3.45(19) ?
    F11 C14 C15 F14 . . . . 121.15(17) ?
    F11 C14 C15 C11 . . . . -117.56(18) ?
    F12 C14 C13 C12 . . . . -122.37(17) ?
    F12 C14 C15 F13 . . . . -116.45(17) ?
    F12 C14 C15 F14 . . . . 1.24(18) ?
    F12 C14 C15 C11 . . . . 122.54(17) ?
    F13 C15 C11 O3 . . . . 58.00(17) ?
    F13 C15 C11 C12 . . . . -121.86(17) ?
    F13 C15 C14 C13 . . . . 123.05(16) ?
    F14 C15 C11 O3 . . . . -60.98(16) ?
    F14 C15 C11 C12 . . . . 119.16(16) ?
    F14 C15 C14 C13 . . . . -119.26(16) ?
    F15 C7 C6 O2 . . . . 1.5(3) ?
    F15 C7 C6 C10 . . . . -176.0(2) ?
    F15 C7 C8 F16 . . . . -52.69(18) ?
    F15 C7 C8 F17 . . . . 67.32(18) ?
    F15 C7 C8 C9 . . . . -172.25(19) ?
    F16 C8 C7 C6 . . . . 127.91(17) ?
    F16 C8 C9 F18 . . . . -19.40(16) ?
    F16 C8 C9 F19 . . . . 100.03(16) ?
    F16 C8 C9 C10 . . . . -136.61(16) ?
    F17 C8 C7 C6 . . . . -112.08(16) ?
    F17 C8 C9 F18 . . . . -137.13(15) ?
    F17 C8 C9 F19 . . . . -17.70(17) ?
    F17 C8 C9 C10 . . . . 105.67(16) ?
    F18 C9 C8 C7 . . . . 101.32(16) ?
    F18 C9 C10 F20 . . . . 23.24(17) ?
    F18 C9 C10 F21 . . . . 141.03(15) ?
    F18 C9 C10 C6 . . . . -99.64(16) ?
    F19 C9 C8 C7 . . . . -139.25(18) ?
    F19 C9 C10 F20 . . . . -96.44(18) ?
    F19 C9 C10 F21 . . . . 21.34(19) ?
    F19 C9 C10 C6 . . . . 140.67(18) ?
    F20 C10 C6 O2 . . . . 46.61(17) ?
    F20 C10 C6 C7 . . . . -135.38(16) ?
    F20 C10 C9 C8 . . . . 140.77(16) ?
    F21 C10 C6 O2 . . . . -72.58(15) ?
    F21 C10 C6 C7 . . . . 105.42(16) ?
    F21 C10 C9 C8 . . . . -101.44(16) ?
    O1 C1 C2 C3 . . . . 179.1(2) ?
    O1 C1 C5 C4 . . . . 168.79(17) ?
    O1 C16 C19 C17 . . . . 173.11(13) ?
    O1 C16 C19 C18 . . . . -66.34(15) ?
    O1 C16 C19 C20 . . . . 55.72(15) ?
    O2 C6 C7 C8 . . . . -179.2(2) ?
    O2 C6 C10 C9 . . . . 168.45(17) ?
    O2 C17 C19 C16 . . . . 50.98(15) ?
    O2 C17 C19 C18 . . . . -67.96(15) ?
    O2 C17 C19 C20 . . . . 170.53(14) ?
    O3 C11 C12 C13 . . . . -179.5(2) ?
    O3 C11 C15 C14 . . . . 178.33(17) ?
    O3 C18 C19 C16 . . . . 174.23(13) ?
    O3 C18 C19 C17 . . . . -66.43(15) ?
    O3 C18 C19 C20 . . . . 52.62(15) ?
    C1 C2 C3 C4 . . . . 10.78(17) ?
    C1 C5 C4 C3 . . . . 18.77(16) ?
    C2 C3 C4 C5 . . . . -17.70(15) ?
    C6 C7 C8 C9 . . . . 8.35(19) ?
    C6 C10 C9 C8 . . . . 17.88(15) ?
    C7 C8 C9 C10 . . . . -15.89(16) ?
    C11 C12 C13 C14 . . . . 1.00(19) ?
    C11 C15 C14 C13 . . . . 2.03(16) ?
    C12 C13 C14 C15 . . . . -1.83(17) ?
_iucr_refine_instructions_details
;
TITL arjiv-65-aabs_a.res in P2(1)/c
REM Old TITL ARJIV-65-AABS in P2(1)/c
REM SHELXT solution in P2(1)/c: R1 0.142, Rweak 0.013, Alpha 0.026
REM <I/s> 1.250 for 154 systematic absences, Orientation as input
REM Formula found by SHELXT: C20 O10 F14
CELL 1.54184 7.0271 19.2243 17.7558 90 97.332 90
ZERR 4 0.0001 0.0001 0.0001 0 0.001 0
LATT 1
SYMM -X,0.5+Y,0.5-Z
SFAC C H F O
UNIT 80 36 84 12
L.S. 10
PLAN  20
SIZE 0.07 0.093 0.226
TEMP -173.14
CONF
BOND
FMAP 2
list 4
MORE -1
HTAB
ACTA
BOND $H
OMIT 3 16 12
OMIT 3 17 10
OMIT 3 17 11
WGHT 0.033615 2.692953
FVAR 0.432799
REM <olex2.extras>
REM <HklSrc "%.\\ARJIV-65-AABS.hkl">
REM </olex2.extras>
F1    3     0.16671  0.06887  0.41851  11.00000  0.02140  0.03301  0.02322 =
 0.00373 -0.00392 -0.00688
F2    3     0.05627  0.07023  0.56596  11.00000  0.02327  0.04770  0.04016 =
 -0.00234  0.01562 -0.00133
F3    3     0.26356 -0.01232  0.56315  11.00000  0.04513  0.02058  0.02630 =
 0.00290  0.00836 -0.00358
F4    3     0.29905  0.15059  0.64289  11.00000  0.04114  0.03352  0.04091 =
 -0.01459  0.02296 -0.00239
F5    3     0.45313  0.05472  0.67162  11.00000  0.05142  0.04111  0.02355 =
 0.01015 -0.00310 -0.00631
F6    3     0.60320  0.18574  0.58931  11.00000  0.03867  0.03681  0.02466 =
 -0.00921  0.00611 -0.01573
F7    3     0.69217  0.07832  0.57776  11.00000  0.02422  0.06054  0.02304 =
 -0.00483 -0.00278  0.01714
F8    3     0.54974  0.40300  0.39070  11.00000  0.03662  0.02667  0.05019 =
 -0.00909  0.02112 -0.00050
F9    3     0.66674  0.53068  0.32545  11.00000  0.04354  0.02042  0.10177 =
 0.01013  0.00475  0.00974
F10   3     0.85916  0.50227  0.42497  11.00000  0.06887  0.04160  0.03805 =
 -0.02190  0.01377 -0.02075
F11   3     0.92827  0.51416  0.24445  11.00000  0.10657  0.02373  0.04106 =
 0.01551  0.02043  0.00140
F12   3     1.12533  0.48847  0.34431  11.00000  0.03464  0.03887  0.07214 =
 -0.02400  0.00204 -0.01319
F13   3     0.92808  0.38965  0.20407  11.00000  0.04109  0.03379  0.01509 =
 0.00199  0.00344 -0.00733
F14   3     1.11525  0.36215  0.30559  11.00000  0.02542  0.02817  0.03072 =
 0.00286  0.00021  0.00034
F15   3     0.53049  0.16320  0.06431  11.00000  0.01814  0.05521  0.02413 =
 -0.00704  0.00708  0.00396
F16   3     0.26253  0.22500 -0.04917  11.00000  0.03592  0.04163  0.01966 =
 0.00703  0.00627 -0.00827
F17   3     0.17650  0.11897 -0.03126  11.00000  0.04211  0.03343  0.02020 =
 -0.00643  0.00168 -0.00706
F18   3     0.00273  0.27674  0.01901  11.00000  0.05307  0.04642  0.03192 =
 0.01641  0.00742  0.02152
F19   3    -0.13285  0.17587  0.00174  11.00000  0.02381  0.09415  0.02534 =
 -0.00910 -0.00092 -0.01559
F20   3    -0.00523  0.25007  0.15861  11.00000  0.02347  0.02897  0.02640 =
 -0.00287  0.00466  0.00723
F21   3    -0.03121  0.13923  0.14101  11.00000  0.02255  0.02937  0.03161 =
 0.00309  0.00636 -0.00743
O1    4     0.54484  0.15167  0.43624  11.00000  0.02016  0.02507  0.01478 =
 0.00133  0.00137 -0.00515
O2    4     0.34863  0.18994  0.21007  11.00000  0.01673  0.02513  0.01386 =
 -0.00097  0.00075  0.00179
O3    4     0.74688  0.29766  0.29659  11.00000  0.03361  0.01597  0.02790 =
 -0.00470  0.01462 -0.00674
C1    1     0.44855  0.12012  0.48619  11.00000  0.01786  0.01867  0.01666 =
 0.00106  0.00356  0.00290
C2    1     0.28530  0.08400  0.48122  11.00000  0.01710  0.02132  0.01833 =
 0.00010 -0.00058  0.00111
C3    1     0.23879  0.05780  0.55538  11.00000  0.02106  0.02261  0.02440 =
 0.00034  0.00792  0.00099
C4    1     0.38390  0.09592  0.61344  11.00000  0.03055  0.02378  0.01751 =
 -0.00046  0.00642  0.00191
C5    1     0.53977  0.12188  0.56695  11.00000  0.01874  0.02673  0.01871 =
 -0.00361  0.00123  0.00103
C6    1     0.27480  0.18792  0.13720  11.00000  0.01837  0.01697  0.01592 =
 0.00081  0.00124 -0.00093
C7    1     0.34856  0.17718  0.07275  11.00000  0.01757  0.02650  0.01942 =
 -0.00087  0.00422 -0.00023
C8    1     0.20730  0.18092  0.00375  11.00000  0.02595  0.02828  0.01423 =
 0.00051  0.00502 -0.00441
C9    1     0.02445  0.20780  0.03398  11.00000  0.02113  0.04107  0.01967 =
 0.00259 -0.00093  0.00048
C10   1     0.06191  0.19687  0.12074  11.00000  0.01861  0.02163  0.01795 =
 -0.00045  0.00452 -0.00006
C11   1     0.78222  0.36440  0.31298  11.00000  0.02662  0.01531  0.01620 =
 0.00036  0.00013 -0.00249
C12   1     0.70042  0.41170  0.35294  11.00000  0.02628  0.01986  0.02438 =
 -0.00054  0.00422 -0.00064
C13   1     0.79209  0.48097  0.35442  11.00000  0.03582  0.01624  0.03422 =
 -0.00306  0.00095  0.00240
C14   1     0.95572  0.47250  0.30511  11.00000  0.03655  0.01919  0.02744 =
 0.00369  0.00146 -0.00653
C15   1     0.94898  0.39496  0.28019  11.00000  0.02714  0.01928  0.01624 =
 0.00223  0.00120 -0.00219
C16   1     0.47002  0.14610  0.35623  11.00000  0.01909  0.01960  0.01386 =
 0.00045 -0.00087 -0.00259
AFIX 23
H16a  2     0.46247  0.09673  0.34028  11.00000 -1.20000
H16b  2     0.34007  0.16670  0.34662  11.00000 -1.20000
AFIX 0
C17   1     0.55241  0.17454  0.22766  11.00000  0.01462  0.02008  0.01713 =
 -0.00108  0.00126  0.00112
AFIX 23
H17a  2     0.57786  0.12577  0.21408  11.00000 -1.20000
H17b  2     0.62798  0.20554  0.19828  11.00000 -1.20000
AFIX 0
C18   1     0.59887  0.26292  0.33273  11.00000  0.02125  0.01702  0.01976 =
 -0.00116  0.00608 -0.00354
AFIX 23
H18a  2     0.62182  0.26940  0.38846  11.00000 -1.20000
H18b  2     0.47089  0.28201  0.31370  11.00000 -1.20000
AFIX 0
C19   1     0.60955  0.18591  0.31262  11.00000  0.01760  0.01606  0.01513 =
 -0.00017  0.00148 -0.00067
C20   1     0.81462  0.15762  0.33228  11.00000  0.01839  0.02154  0.01949 =
 -0.00028  0.00040  0.00087
AFIX 137
H20a  2     0.86081  0.16785  0.38555  11.00000 -1.50000
H20b  2     0.81449  0.10719  0.32423  11.00000 -1.50000
H20c  2     0.89922  0.17980  0.29958  11.00000 -1.50000
AFIX 0
HKLF 4
END
Q1 1 -0.125 0.125 0.016667 11 0.05 0.9
Q2 1 -0.083333 0.236111 0 11 0.05 0.9
Q3 1 0.166667 0.194444 0.133333 11 0.05 0.34
Q4 1 0.541667 0.166667 0.333333 11 0.05 0.34
Q5 1 0.333333 0.069444 0.583333 11 0.05 0.32
  REM The information below was added by Olex2.
  REM
  REM R1 = 0.0373 for 4160 Fo > 4sig(Fo) and 0.0402 for all 4403 data
  REM 398 parameters refined using 0 restraints
  REM Highest difference peak 0.9043, deepest hole -0.4892
  REM Mean Shift 0.0001, Max Shift 0.0006.
  REM +++ Tabular Listing of Refinement Information +++
  REM R1_all = 0.0402
  REM R1_gt = 0.0373
  REM wR_ref = 0.0879
  REM GOOF = 1.0712
  REM Shift_max = 0.0006
  REM Shift_mean = 0.0001
  REM Reflections_all = 4403
  REM Reflections_gt = 4160
  REM Parameters = 398
  REM Hole = -0.4892
  REM Peak = 0.9043
  REM Flack = n/a
;
