# Supplementary material for: Crystal structure and Hirshfeld surface analysis of 1,3,3,4,4,5,5-hepta­fluoro-2-(3-[(2,3,3,4,4,5,5-hepta­fluoro­cyclo­penten-1-yl)­oxy]-2-{[(2,3,3,4,4,5,5-hepta­fluoro­cyclo­penten-1-yl)­oxy]meth­yl}-2-methyl­prop­oxy)cyclo­pentene
Source: Acta Crystallogr E Crystallogr Commun. 2025 Jan 1;81(Pt 1):11–4. doi: 10.1107/S2056989024011484 (PMC11701774; doi:10.1107/S2056989024011484)
Supplement: Supplementary file 2 [file e-81-00011-Isup2.hkl]

data_I
_audit_creation_date               2024-08-28
_audit_creation_method
;
Olex2 1.5
(compiled 2024.02.16 svn.r378c4104 for OlexSys, GUI svn.r6928)
;
_audit_contact_author_address      ?
_audit_contact_author_email        ?
_audit_contact_author_name         ''
_audit_contact_author_phone        ?
_publ_contact_author_id_orcid      ?
_publ_section_references
;
Bourhis, L.J., Dolomanov, O.V., Gildea, R.J., Howard, J.A.K., Puschmann, H.
 (2015). Acta Cryst. A71, 59-75.

Dolomanov, O.V., Bourhis, L.J., Gildea, R.J, Howard, J.A.K. & Puschmann, H.
 (2009), J. Appl. Cryst. 42, 339-341.

Sheldrick, G.M. (2015). Acta Cryst. A71, 3-8.
;
_chemical_formula_moiety           'C20 H9 F21 O3'
_chemical_formula_sum              'C20 H9 F21 O3'
_chemical_formula_weight           696.259
_chemical_oxdiff_formula           'C20 H9 O3 F21'
loop_
  _atom_type_symbol
  _atom_type_scat_dispersion_real
  _atom_type_scat_dispersion_imag
  _atom_type_scat_Cromer_Mann_a1
  _atom_type_scat_Cromer_Mann_a2
  _atom_type_scat_Cromer_Mann_a3
  _atom_type_scat_Cromer_Mann_a4
  _atom_type_scat_Cromer_Mann_b1
  _atom_type_scat_Cromer_Mann_b2
  _atom_type_scat_Cromer_Mann_b3
  _atom_type_scat_Cromer_Mann_b4
  _atom_type_scat_Cromer_Mann_c
  _atom_type_scat_source
  _atom_type_scat_dispersion_source
 C 0.01788 0.00908 2.31000 1.02000 1.58860 0.86500 20.84390 10.20750 0.56870
 51.65120 0.21560 'International Tables Volume C Table 6.1.1.4 (pp. 500-502)'
 'Brennan, Cowan, Rev. Sci. Instrum., 1992, 63, 850'
 F 0.07327 0.05351 3.53920 2.64120 1.51700 1.02430 10.28250 4.29440 0.26150
 26.14760 0.27760 'International Tables Volume C Table 6.1.1.4 (pp. 500-502)'
 'Brennan, Cowan, Rev. Sci. Instrum., 1992, 63, 850'
 H 0.00000 0.00000 0.49300 0.32291 0.14019 0.04081 10.51090 26.12570 3.14236
 57.79970 0.00304 'International Tables Volume C Table 6.1.1.4 (pp. 500-502)'
 'Brennan, Cowan, Rev. Sci. Instrum., 1992, 63, 850'
 O 0.04960 0.03234 3.04850 2.28680 1.54630 0.86700 13.27710 5.70110 0.32390
 32.90890 0.25080 'International Tables Volume C Table 6.1.1.4 (pp. 500-502)'
 'Brennan, Cowan, Rev. Sci. Instrum., 1992, 63, 850'

_space_group_crystal_system        'monoclinic'
_space_group_IT_number             14
_space_group_name_H-M_alt          'P 1 21/c 1'
_space_group_name_Hall             '-P 2ybc'
loop_
  _space_group_symop_id
  _space_group_symop_operation_xyz
 1 x,y,z
 2 -x,y+1/2,-z+1/2
 3 -x,-y,-z
 4 x,-y-1/2,z-1/2

_symmetry_Int_Tables_number        14
_cell_length_a                     7.0271(1)
_cell_length_b                     19.2243(1)
_cell_length_c                     17.7558(1)
_cell_angle_alpha                  90
_cell_angle_beta                   97.332(1)
_cell_angle_gamma                  90
_cell_volume                       2379.04(4)
_cell_formula_units_Z              4
_cell_measurement_reflns_used      18314
_cell_measurement_temperature      100.0(4)
_cell_measurement_theta_max        68.7280
_cell_measurement_theta_min        3.4000
_exptl_absorpt_coefficient_mu      2.214
_exptl_absorpt_correction_T_max    1.000
_exptl_absorpt_correction_T_min    0.681
_exptl_absorpt_correction_type     gaussian
_exptl_absorpt_process_details
;
CrysAlisPro 1.171.40.58a (Rigaku Oxford Diffraction, 2019)
Numerical absorption correction based on gaussian integration over
   a multifaceted crystal model
Empirical absorption correction using spherical harmonics,
 implemented in SCALE3 ABSPACK scaling algorithm.
;
_exptl_crystal_colour              colourless
_exptl_crystal_colour_primary      colourless
_exptl_crystal_density_diffrn      1.944
_exptl_crystal_density_meas        'not measured'
_exptl_crystal_density_method      'not measured'
_exptl_crystal_description         needle
_exptl_crystal_F_000               1376.511
loop_
  _exptl_crystal_face_index_h
  _exptl_crystal_face_index_k
  _exptl_crystal_face_index_l
  _exptl_crystal_face_perp_dist
 0 -1 5 0.0343
 0 0 -1 0.0432
 0 5 1 0.1187
 0 -1 0 0.1073
 5 1 -3 0.0317
 0 1 0 0.1102
 1 0 5 0.0409
 0 5 -3 0.1071
 0 4 -5 0.0876
 -2 -1 5 0.0412
 -3 5 2 0.0938
 -5 -1 1 0.0394
 2 5 -4 0.0682
 1 1 -5 0.0334
 1 -1 -5 0.0466
 -1 -4 11 0.0363
 3 -8 -5 0.0895
 -4 -1 4 0.0354
 -3 -4 -6 0.0641
 -1 0 -11 0.0442
 4 0 -8 0.0369
 4 -2 -7 0.0475

_exptl_crystal_size_max            0.226
_exptl_crystal_size_mid            0.093
_exptl_crystal_size_min            0.07
loop_
  _exptl_oxdiff_crystal_face_indexfrac_h
  _exptl_oxdiff_crystal_face_indexfrac_k
  _exptl_oxdiff_crystal_face_indexfrac_l
  _exptl_oxdiff_crystal_face_x
  _exptl_oxdiff_crystal_face_y
  _exptl_oxdiff_crystal_face_z
 -0.0008 -1.0019 4.9994 0.1565 -0.2717 0.3154
 0.0001 0.0004 -0.9999 -0.0319 0.0640 -0.0503
 0.0016 4.9997 1.0006 0.0483 -0.3064 -0.2683
 -0.0003 -1.0000 -0.0001 -0.0033 0.0485 0.0637
 5.0011 1.0072 -2.9942 -1.0605 -0.3049 0.0736
 0.0003 1.0000 0.0001 0.0033 -0.0485 -0.0637
 0.9997 -0.0007 5.0006 -0.0339 -0.4098 0.3093
 0.0020 5.0012 -2.9990 -0.0795 -0.0503 -0.4697
 0.0018 4.0019 -4.9989 -0.1466 0.1262 -0.5066
 -2.0010 -1.0043 4.9972 0.5436 -0.0922 0.2001
 -2.9988 4.9957 1.9973 0.6610 -0.1013 -0.3910
 -5.0009 -1.0065 0.9944 0.9966 0.4330 -0.1742
 2.0023 5.0040 -3.9968 -0.4986 -0.1657 -0.4047
 1.0009 1.0031 -4.9983 -0.3500 0.1819 -0.2577
 1.0002 -0.9969 -4.9986 -0.3566 0.2789 -0.1303
 -1.0024 -4.0054 10.9973 0.5319 -0.4207 0.7509
 2.9980 -7.9946 -4.9974 -0.7666 0.4388 0.4312
 -4.0011 -1.0064 3.9951 0.8989 0.1512 0.0344
 -3.0012 -4.0015 -6.0032 0.3760 0.8472 -0.2200
 -0.9992 0.0029 -11.0000 -0.1578 0.7940 -0.6113
 4.0011 0.0079 -7.9949 -1.0299 0.1534 -0.1720
 4.0003 -1.9925 -6.9953 -1.0045 0.1863 0.0058

_exptl_transmission_factor_max     'not measured'
_exptl_transmission_factor_min     'not measured'
_diffrn_reflns_av_R_equivalents    0.0197
_diffrn_reflns_av_unetI/netI       0.0127
_diffrn_reflns_Laue_measured_fraction_full  0.9991
_diffrn_reflns_Laue_measured_fraction_max  0.9950
_diffrn_reflns_limit_h_max         8
_diffrn_reflns_limit_h_min         -8
_diffrn_reflns_limit_k_max         21
_diffrn_reflns_limit_k_min         -23
_diffrn_reflns_limit_l_max         21
_diffrn_reflns_limit_l_min         -21
_diffrn_reflns_number              23552
_diffrn_reflns_point_group_measured_fraction_full  0.9991
_diffrn_reflns_point_group_measured_fraction_max  0.9950
_diffrn_reflns_theta_full          67.6840
_diffrn_reflns_theta_max           68.89
_diffrn_reflns_theta_min           3.40
_diffrn_ambient_environment        N~2~
_diffrn_ambient_temperature        100.0(4)
_diffrn_detector                   'Hybrid Pixel Array Detector'
_diffrn_detector_area_resol_mean   10.0000
_diffrn_detector_type              HyPix3000
_diffrn_measured_fraction_theta_full  0.9991
_diffrn_measured_fraction_theta_max  0.9950
_diffrn_measurement_details
;
List of Runs (angles in degrees, time in seconds):

  # Type    Start    End  Width  t~exp~   \w     \q     \k     \f   Frames
--------------------------------------------------------------------------
  1  \w   -108.00 -27.00   0.50    1.00    --  -42.80 -50.00-158.00  162
  2  \w    -22.00  58.00   0.50    1.00    --   42.80 -50.00-158.00  160
  3  \w     27.00 108.00   0.50    1.00    --   42.80  50.00 -11.00  162
  4  \w    -22.00  58.00   0.50    1.00    --   42.80 -50.00-158.00  160
  5  \w    -57.00 -14.00   0.50    2.00    --  -80.25  50.00 -11.00   86
  6  \w   -145.00 -65.00   0.50    2.00    --  -80.25 -50.00-158.00  160
  7  \w     79.00 160.00   0.50    2.00    --   94.32  50.00 -11.00  162
  8  \w     29.00  57.00   0.50    2.00    --   94.32 -50.00-158.00   56
  9  \w    -97.00 -19.00   0.50    1.00    --  -42.80 138.00-150.00  156
 10  \w    -97.00 -19.00   0.50    1.00    --  -42.80 138.00-150.00  156
 11  \w    -57.00  23.00   0.50    1.00    --  -42.80  50.00 -11.00  160
 12  \w    -28.00  26.00   0.50    1.00    --  -42.80  21.00 120.00  108
 13  \w    -57.00  23.00   0.50    1.00    --  -42.80  50.00 -11.00  160
 14  \w   -108.00 -27.00   0.50    1.00    --  -42.80 -50.00-158.00  162
 15  \w    -37.00  22.00   0.50    1.00    --  -42.80  32.00-180.00  118
 16  \w    -30.00  24.00   0.50    1.00    --   42.80 -11.00  60.00  108
 17  \w    -30.00  24.00   0.50    1.00    --   42.80 -11.00-150.00  108
 18  \w    -22.00  48.00   0.50    1.00    --   42.80 -43.00 120.00  140
 19  \w    -47.00 -15.00   0.50    2.00    --  -80.25  42.00-150.00   64
 20  \w    -47.00 -15.00   0.50    2.00    --  -80.25  42.00 150.00   64
 21  \w     99.00 156.00   0.50    2.00    --   94.32 117.00 150.00  114
 22  \w     82.00 159.00   0.50    2.00    --   94.32  42.00 150.00  154
 23  \w    105.00 163.00   0.50    2.00    --   94.32  96.00-150.00  116
 24  \w     29.00  57.00   0.50    2.00    --   94.32 -50.00  60.00   56
 25  \w     29.00  57.00   0.50    2.00    --   94.32 -50.00-120.00   56
 26  \w     76.00 161.00   0.50    2.00    --   94.32  59.00 -90.00  170
 27  \w     73.00 160.00   0.50    2.00    --   94.32  68.00  30.00  174
 28  \w     29.00  83.00   0.50    2.00    --   94.32 -68.00  90.00  108
 29  \w     29.00  83.00   0.50    2.00    --   94.32 -68.00  60.00  108
 30  \w     88.00 162.00   0.50    2.00    --   94.32  25.00 -30.00  148
 31  \w     33.00 110.00   0.50    2.00    --   94.32-117.00-120.00  154
 32  \w     28.00  68.00   0.50    2.00    --   94.32 -59.00 120.00   80
 33  \w     29.00  57.00   0.50    2.00    --   94.32 -50.00-180.00   56
 34  \w     29.00  83.00   0.50    2.00    --   94.32 -68.00-150.00  108
 35  \w     29.00  83.00   0.50    2.00    --   94.32 -68.00 -60.00  108
 36  \w    105.00 163.00   0.50    2.00    --   94.32  96.00-120.00  116
 37  \w     99.00 156.00   0.50    2.00    --   94.32 117.00 120.00  114
 38  \w     82.00 159.00   0.50    2.00    --   94.32  42.00  60.00  154
 39  \w     32.00  59.00   0.50    2.00    --   94.32 -59.00 -90.00   54
 40  \w     29.00  55.00   0.50    2.00    --   94.32 -50.00  30.00   52
 41  \w     31.00  56.00   0.50    2.00    --   94.32 -50.00 150.00   50
;
_diffrn_measurement_device         'four-circle diffractometer'
_diffrn_measurement_device_type    'XtaLAB Synergy, Dualflex, HyPix3000'
_diffrn_measurement_method         '\f and \w scans'
_diffrn_orient_matrix_type        
 'CrysAlisPro convention (1999,Acta A55,543-557)'
_diffrn_orient_matrix_UB_11        -0.1936038000
_diffrn_orient_matrix_UB_12        0.0033317000
_diffrn_orient_matrix_UB_13        0.0319335000
_diffrn_orient_matrix_UB_21        -0.0895731000
_diffrn_orient_matrix_UB_22        -0.0484319000
_diffrn_orient_matrix_UB_23        -0.0640569000
_diffrn_orient_matrix_UB_31        0.0576750000
_diffrn_orient_matrix_UB_32        -0.0637621000
_diffrn_orient_matrix_UB_33        0.0503184000
_diffrn_radiation_monochromator    mirror
_diffrn_radiation_probe            x-ray
_diffrn_radiation_type             'Cu K\a'
_diffrn_radiation_wavelength       1.54184
_diffrn_source                     'micro-focus sealed X-ray tube'
_diffrn_source_type                'PhotonJet (Cu) X-ray Source'
_reflns_Friedel_coverage           0.0
_reflns_limit_h_max                8
_reflns_limit_h_min                -8
_reflns_limit_k_max                23
_reflns_limit_k_min                0
_reflns_limit_l_max                21
_reflns_limit_l_min                0
_reflns_number_gt                  4160
_reflns_number_total               4403
_reflns_threshold_expression       I>=2u(I)
_computing_cell_refinement         'CrysAlisPro 1.171.40.58a (Rigaku OD, 2019)'
_computing_data_collection         'CrysAlisPro 1.171.40.58a (Rigaku OD, 2019)'
_computing_data_reduction          'CrysAlisPro 1.171.40.58a (Rigaku OD, 2019)'
_computing_molecular_graphics      'Mercury (Macrae <i>et al.</i>, 2008)'
_computing_publication_material    'Olex2 1.5 (Dolomanov <i>et al.</i>, 2009)'
_computing_structure_refinement    'SHELXL 2018/3 (Sheldrick, 2015<i>b</i>)'
_computing_structure_solution      'SHELXT 2018/2 (Sheldrick, 2015<i>a</i>)'
_refine_diff_density_max           0.9043
_refine_diff_density_min           -0.4892
_refine_diff_density_rms           0.0665
_refine_ls_d_res_high              0.8264
_refine_ls_d_res_low               12.9857
_refine_ls_goodness_of_fit_ref     1.0712
_refine_ls_hydrogen_treatment      constr
_refine_ls_matrix_type             full
_refine_ls_number_constraints      13
_refine_ls_number_parameters       398
_refine_ls_number_reflns           4403
_refine_ls_number_restraints       0
_refine_ls_R_factor_all            0.0402
_refine_ls_R_factor_gt             0.0373
_refine_ls_restrained_S_all        1.0712
_refine_ls_shift/su_max            0.0006
_refine_ls_shift/su_mean           0.0001
_refine_ls_structure_factor_coef   Fsqd
_refine_ls_weighting_details      
 'w=1/[\s^2^(Fo^2^)+(0.0336P)^2^+2.6930P] where P=(Fo^2^+2Fc^2^)/3'
_refine_ls_weighting_scheme        calc
_refine_ls_wR_factor_gt            0.0868
_refine_ls_wR_factor_ref           0.0879
_olex2_refinement_description
;
1. Fixed Uiso
 At 1.2 times of:
  All C(H,H) groups
 At 1.5 times of:
  All C(H,H,H) groups
2.a Secondary CH2 refined with riding coordinates:
 C16(H16a,H16b), C17(H17a,H17b), C18(H18a,H18b)
2.b Idealised Me refined as rotating group:
 C20(H20a,H20b,H20c)
;
_atom_sites_solution_primary       dual
loop_
  _atom_site_label
  _atom_site_type_symbol
  _atom_site_fract_x
  _atom_site_fract_y
  _atom_site_fract_z
  _atom_site_U_iso_or_equiv
  _atom_site_adp_type
  _atom_site_occupancy
  _atom_site_refinement_flags_posn
 F1 F 0.16671(15) 0.06887(6) 0.41851(6) 0.0265(3) Uani 1.000000 .
 F2 F 0.05627(16) 0.07023(7) 0.56596(7) 0.0360(3) Uani 1.000000 .
 F3 F 0.26356(18) -0.01232(6) 0.56315(6) 0.0303(3) Uani 1.000000 .
 F4 F 0.29905(18) 0.15059(7) 0.64289(7) 0.0370(3) Uani 1.000000 .
 F5 F 0.4531(2) 0.05472(7) 0.67162(7) 0.0394(3) Uani 1.000000 .
 F6 F 0.60320(18) 0.18574(7) 0.58931(7) 0.0332(3) Uani 1.000000 .
 F7 F 0.69217(16) 0.07832(7) 0.57776(7) 0.0364(3) Uani 1.000000 .
 F8 F 0.54974(18) 0.40300(6) 0.39070(8) 0.0365(3) Uani 1.000000 .
 F9 F 0.6667(2) 0.53068(7) 0.32545(11) 0.0556(4) Uani 1.000000 .
 F10 F 0.8592(2) 0.50227(8) 0.42497(8) 0.0489(4) Uani 1.000000 .
 F11 F 0.9283(3) 0.51416(7) 0.24445(8) 0.0562(4) Uani 1.000000 .
 F12 F 1.12533(19) 0.48847(7) 0.34431(9) 0.0490(4) Uani 1.000000 .
 F13 F 0.92808(17) 0.38965(6) 0.20407(6) 0.0300(3) Uani 1.000000 .
 F14 F 1.11525(16) 0.36215(6) 0.30559(7) 0.0284(3) Uani 1.000000 .
 F15 F 0.53049(15) 0.16320(7) 0.06431(6) 0.0321(3) Uani 1.000000 .
 F16 F 0.26253(17) 0.22500(7) -0.04917(6) 0.0322(3) Uani 1.000000 .
 F17 F 0.17650(18) 0.11897(6) -0.03126(6) 0.0321(3) Uani 1.000000 .
 F18 F 0.0027(2) 0.27674(7) 0.01901(7) 0.0436(3) Uani 1.000000 .
 F19 F -0.13285(18) 0.17587(9) 0.00174(7) 0.0481(4) Uani 1.000000 .
 F20 F -0.00523(15) 0.25007(6) 0.15861(6) 0.0261(2) Uani 1.000000 .
 F21 F -0.03121(15) 0.13923(6) 0.14101(7) 0.0276(3) Uani 1.000000 .
 O1 O 0.54484(17) 0.15167(7) 0.43624(7) 0.0201(3) Uani 1.000000 .
 O2 O 0.34863(17) 0.18994(7) 0.21007(7) 0.0187(3) Uani 1.000000 .
 O3 O 0.7469(2) 0.29766(7) 0.29659(8) 0.0249(3) Uani 1.000000 .
 C1 C 0.4486(2) 0.12012(9) 0.48619(10) 0.0176(4) Uani 1.000000 .
 C2 C 0.2853(3) 0.08400(10) 0.48122(10) 0.0192(4) Uani 1.000000 .
 C3 C 0.2388(3) 0.05780(10) 0.55538(11) 0.0223(4) Uani 1.000000 .
 C4 C 0.3839(3) 0.09592(10) 0.61344(10) 0.0237(4) Uani 1.000000 .
 C5 C 0.5398(3) 0.12188(10) 0.56695(10) 0.0215(4) Uani 1.000000 .
 C6 C 0.2748(2) 0.18792(9) 0.13720(10) 0.0172(4) Uani 1.000000 .
 C7 C 0.3486(3) 0.17718(10) 0.07275(10) 0.0210(4) Uani 1.000000 .
 C8 C 0.2073(3) 0.18092(10) 0.00375(10) 0.0226(4) Uani 1.000000 .
 C9 C 0.0244(3) 0.20780(12) 0.03398(11) 0.0276(4) Uani 1.000000 .
 C10 C 0.0619(3) 0.19687(10) 0.12074(10) 0.0192(4) Uani 1.000000 .
 C11 C 0.7822(3) 0.36440(9) 0.31298(10) 0.0196(4) Uani 1.000000 .
 C12 C 0.7004(3) 0.41170(10) 0.35294(11) 0.0234(4) Uani 1.000000 .
 C13 C 0.7921(3) 0.48097(10) 0.35442(12) 0.0291(4) Uani 1.000000 .
 C14 C 0.9557(3) 0.47250(10) 0.30511(12) 0.0280(4) Uani 1.000000 .
 C15 C 0.9490(3) 0.39496(10) 0.28019(10) 0.0210(4) Uani 1.000000 .
 C16 C 0.4700(2) 0.14610(9) 0.35623(10) 0.0178(4) Uani 1.000000 .
 H16a H 0.4625(2) 0.09673(9) 0.34028(10) 0.0213(4) Uiso 1.000000 R
 H16b H 0.3401(2) 0.16670(9) 0.34662(10) 0.0213(4) Uiso 1.000000 R
 C17 C 0.5524(2) 0.17454(9) 0.22766(10) 0.0173(4) Uani 1.000000 .
 H17a H 0.5779(2) 0.12577(9) 0.21408(10) 0.0208(4) Uiso 1.000000 R
 H17b H 0.6280(2) 0.20554(9) 0.19828(10) 0.0208(4) Uiso 1.000000 R
 C18 C 0.5989(3) 0.26292(9) 0.33273(10) 0.0190(4) Uani 1.000000 .
 H18a H 0.6218(3) 0.26940(9) 0.38846(10) 0.0229(4) Uiso 1.000000 R
 H18b H 0.4709(3) 0.28201(9) 0.31370(10) 0.0229(4) Uiso 1.000000 R
 C19 C 0.6095(2) 0.18591(9) 0.31262(10) 0.0163(3) Uani 1.000000 .
 C20 C 0.8146(2) 0.15762(10) 0.33228(10) 0.0200(4) Uani 1.000000 .
 H20a H 0.8608(8) 0.1678(6) 0.3856(2) 0.0300(6) Uiso 1.000000 GR
 H20b H 0.8145(4) 0.10719(14) 0.3242(7) 0.0300(6) Uiso 1.000000 GR
 H20c H 0.8992(5) 0.1798(5) 0.2996(5) 0.0300(6) Uiso 1.000000 GR

loop_
  _atom_site_aniso_label
  _atom_site_aniso_U_11
  _atom_site_aniso_U_22
  _atom_site_aniso_U_33
  _atom_site_aniso_U_12
  _atom_site_aniso_U_13
  _atom_site_aniso_U_23
 F1 0.0214(5) 0.0330(6) 0.0232(6) -0.0069(5) -0.0039(4) 0.0037(5)
 F2 0.0233(6) 0.0477(8) 0.0402(7) -0.0013(5) 0.0156(5) -0.0023(6)
 F3 0.0451(7) 0.0206(6) 0.0263(6) -0.0036(5) 0.0084(5) 0.0029(5)
 F4 0.0411(7) 0.0335(7) 0.0409(7) -0.0024(6) 0.0230(6) -0.0146(6)
 F5 0.0514(8) 0.0411(7) 0.0236(6) -0.0063(6) -0.0031(5) 0.0101(5)
 F6 0.0387(7) 0.0368(7) 0.0247(6) -0.0157(5) 0.0061(5) -0.0092(5)
 F7 0.0242(6) 0.0605(9) 0.0230(6) 0.0171(6) -0.0028(5) -0.0048(6)
 F8 0.0366(7) 0.0267(6) 0.0502(8) -0.0005(5) 0.0211(6) -0.0091(6)
 F9 0.0435(8) 0.0204(6) 0.1018(13) 0.0097(6) 0.0048(8) 0.0101(7)
 F10 0.0689(10) 0.0416(8) 0.0381(8) -0.0207(7) 0.0138(7) -0.0219(6)
 F11 0.1066(13) 0.0237(7) 0.0411(8) 0.0014(8) 0.0204(8) 0.0155(6)
 F12 0.0346(7) 0.0389(8) 0.0721(10) -0.0132(6) 0.0020(7) -0.0240(7)
 F13 0.0411(7) 0.0338(7) 0.0151(5) -0.0073(5) 0.0034(5) 0.0020(5)
 F14 0.0254(6) 0.0282(6) 0.0307(6) 0.0003(5) 0.0002(5) 0.0029(5)
 F15 0.0181(5) 0.0552(8) 0.0241(6) 0.0040(5) 0.0071(4) -0.0070(5)
 F16 0.0359(6) 0.0416(7) 0.0197(6) -0.0083(5) 0.0063(5) 0.0070(5)
 F17 0.0421(7) 0.0334(7) 0.0202(6) -0.0071(5) 0.0017(5) -0.0064(5)
 F18 0.0531(8) 0.0464(8) 0.0319(7) 0.0215(7) 0.0074(6) 0.0164(6)
 F19 0.0238(6) 0.0941(12) 0.0253(6) -0.0156(7) -0.0009(5) -0.0091(7)
 F20 0.0235(5) 0.0290(6) 0.0264(6) 0.0072(5) 0.0047(4) -0.0029(5)
 F21 0.0226(5) 0.0294(6) 0.0316(6) -0.0074(5) 0.0064(5) 0.0031(5)
 O1 0.0202(6) 0.0251(7) 0.0148(6) -0.0052(5) 0.0014(5) 0.0013(5)
 O2 0.0167(6) 0.0251(7) 0.0139(6) 0.0018(5) 0.0008(5) -0.0010(5)
 O3 0.0336(7) 0.0160(6) 0.0279(7) -0.0067(6) 0.0146(6) -0.0047(5)
 C1 0.0179(8) 0.0187(8) 0.0167(9) 0.0029(7) 0.0036(7) 0.0011(7)
 C2 0.0171(8) 0.0213(9) 0.0183(9) 0.0011(7) -0.0006(7) 0.0001(7)
 C3 0.0211(9) 0.0226(9) 0.0244(10) 0.0010(7) 0.0079(7) 0.0003(8)
 C4 0.0306(10) 0.0238(10) 0.0175(9) 0.0019(8) 0.0064(8) -0.0005(7)
 C5 0.0187(9) 0.0267(10) 0.0187(9) 0.0010(7) 0.0012(7) -0.0036(8)
 C6 0.0184(8) 0.0170(8) 0.0159(8) -0.0009(7) 0.0012(7) 0.0008(7)
 C7 0.0176(8) 0.0265(10) 0.0194(9) -0.0002(7) 0.0042(7) -0.0009(7)
 C8 0.0259(9) 0.0283(10) 0.0142(8) -0.0044(8) 0.0050(7) 0.0005(7)
 C9 0.0211(9) 0.0411(12) 0.0197(10) 0.0005(8) -0.0009(7) 0.0026(8)
 C10 0.0186(9) 0.0216(9) 0.0179(9) -0.0001(7) 0.0045(7) -0.0004(7)
 C11 0.0266(9) 0.0153(9) 0.0162(8) -0.0025(7) 0.0001(7) 0.0004(7)
 C12 0.0263(9) 0.0199(9) 0.0244(10) -0.0006(8) 0.0042(8) -0.0005(8)
 C13 0.0358(11) 0.0162(9) 0.0342(11) 0.0024(8) 0.0009(9) -0.0031(8)
 C14 0.0366(11) 0.0192(10) 0.0274(10) -0.0065(8) 0.0015(8) 0.0037(8)
 C15 0.0271(9) 0.0193(9) 0.0162(9) -0.0022(7) 0.0012(7) 0.0022(7)
 C16 0.0191(8) 0.0196(9) 0.0139(8) -0.0026(7) -0.0009(7) 0.0004(7)
 C17 0.0146(8) 0.0201(9) 0.0171(8) 0.0011(7) 0.0013(6) -0.0011(7)
 C18 0.0212(9) 0.0170(9) 0.0198(9) -0.0035(7) 0.0061(7) -0.0012(7)
 C19 0.0176(8) 0.0161(9) 0.0151(8) -0.0007(7) 0.0015(6) -0.0002(7)
 C20 0.0184(8) 0.0215(9) 0.0195(9) 0.0009(7) 0.0004(7) -0.0003(7)

loop_
  _geom_bond_atom_site_label_1
  _geom_bond_atom_site_label_2
  _geom_bond_distance
  _geom_bond_site_symmetry_2
  _geom_bond_publ_flag
 F1 C2 1.335(2) . ?
 F2 C3 1.341(2) . ?
 F3 C3 1.364(2) . ?
 F4 C4 1.347(2) . ?
 F5 C4 1.343(2) . ?
 F6 C5 1.349(2) . ?
 F7 C5 1.354(2) . ?
 F8 C12 1.334(2) . ?
 F9 C13 1.356(2) . ?
 F10 C13 1.345(3) . ?
 F11 C14 1.336(2) . ?
 F12 C14 1.337(2) . ?
 F13 C15 1.345(2) . ?
 F14 C15 1.354(2) . ?
 F15 C7 1.333(2) . ?
 F16 C8 1.358(2) . ?
 F17 C8 1.348(2) . ?
 F18 C9 1.357(3) . ?
 F19 C9 1.328(2) . ?
 F20 C10 1.342(2) . ?
 F21 C10 1.359(2) . ?
 O1 C1 1.329(2) . ?
 O1 C16 1.454(2) . ?
 O2 C6 1.332(2) . ?
 O2 C17 1.457(2) . ?
 O3 C11 1.332(2) . ?
 O3 C18 1.453(2) . ?
 C1 C2 1.334(3) . ?
 C1 C5 1.495(2) . ?
 C2 C3 1.485(3) . ?
 C3 C4 1.540(3) . ?
 C4 C5 1.536(3) . ?
 C6 C7 1.331(3) . ?
 C6 C10 1.497(2) . ?
 C7 C8 1.477(3) . ?
 C8 C9 1.543(3) . ?
 C9 C10 1.544(3) . ?
 C11 C12 1.328(3) . ?
 C11 C15 1.494(3) . ?
 C12 C13 1.478(3) . ?
 C13 C14 1.540(3) . ?
 C14 C15 1.554(3) . ?
 C16 H16a 0.9900 . ?
 C16 H16b 0.9900 . ?
 C16 C19 1.530(2) . ?
 C17 H17a 0.9900 . ?
 C17 H17b 0.9900 . ?
 C17 C19 1.527(2) . ?
 C18 H18a 0.9900 . ?
 C18 H18b 0.9900 . ?
 C18 C19 1.527(2) . ?
 C19 C20 1.538(2) . ?
 C20 H20a 0.9800 . ?
 C20 H20b 0.9800 . ?
 C20 H20c 0.9800 . ?

loop_
  _geom_angle_atom_site_label_1
  _geom_angle_atom_site_label_2
  _geom_angle_atom_site_label_3
  _geom_angle
  _geom_angle_site_symmetry_1
  _geom_angle_site_symmetry_3
  _geom_angle_publ_flag
 C16 O1 C1 117.84(13) . . ?
 C17 O2 C6 116.93(13) . . ?
 C18 O3 C11 118.06(14) . . ?
 C2 C1 O1 134.45(17) . . ?
 C5 C1 O1 115.95(15) . . ?
 C5 C1 C2 109.57(16) . . ?
 C1 C2 F1 127.48(17) . . ?
 C3 C2 F1 118.77(15) . . ?
 C3 C2 C1 113.75(16) . . ?
 F3 C3 F2 105.90(15) . . ?
 C2 C3 F2 112.73(16) . . ?
 C2 C3 F3 112.67(15) . . ?
 C4 C3 F2 112.63(15) . . ?
 C4 C3 F3 109.73(15) . . ?
 C4 C3 C2 103.32(15) . . ?
 F5 C4 F4 107.25(15) . . ?
 C3 C4 F4 110.08(16) . . ?
 C3 C4 F5 112.23(16) . . ?
 C5 C4 F4 109.66(16) . . ?
 C5 C4 F5 113.06(16) . . ?
 C5 C4 C3 104.57(14) . . ?
 F7 C5 F6 107.20(15) . . ?
 C1 C5 F6 112.84(16) . . ?
 C1 C5 F7 110.89(15) . . ?
 C4 C5 F6 111.66(15) . . ?
 C4 C5 F7 109.16(16) . . ?
 C4 C5 C1 105.08(14) . . ?
 C7 C6 O2 133.91(17) . . ?
 C10 C6 O2 116.23(15) . . ?
 C10 C6 C7 109.82(16) . . ?
 C6 C7 F15 127.73(17) . . ?
 C8 C7 F15 117.98(15) . . ?
 C8 C7 C6 114.29(16) . . ?
 F17 C8 F16 105.98(14) . . ?
 C7 C8 F16 112.53(16) . . ?
 C7 C8 F17 113.01(16) . . ?
 C9 C8 F16 110.84(16) . . ?
 C9 C8 F17 111.36(16) . . ?
 C9 C8 C7 103.24(15) . . ?
 F19 C9 F18 107.48(17) . . ?
 C8 C9 F18 109.68(16) . . ?
 C8 C9 F19 112.29(17) . . ?
 C10 C9 F18 109.21(16) . . ?
 C10 C9 F19 113.19(16) . . ?
 C10 C9 C8 104.95(15) . . ?
 F21 C10 F20 106.06(14) . . ?
 C6 C10 F20 113.34(15) . . ?
 C6 C10 F21 110.95(15) . . ?
 C9 C10 F20 111.73(15) . . ?
 C9 C10 F21 110.42(15) . . ?
 C9 C10 C6 104.44(14) . . ?
 C12 C11 O3 134.00(18) . . ?
 C15 C11 O3 115.30(16) . . ?
 C15 C11 C12 110.70(16) . . ?
 C11 C12 F8 127.44(17) . . ?
 C13 C12 F8 118.43(17) . . ?
 C13 C12 C11 114.13(17) . . ?
 F10 C13 F9 105.80(17) . . ?
 C12 C13 F9 111.57(17) . . ?
 C12 C13 F10 113.02(18) . . ?
 C14 C13 F9 110.79(18) . . ?
 C14 C13 F10 111.31(17) . . ?
 C14 C13 C12 104.47(16) . . ?
 F12 C14 F11 108.02(17) . . ?
 C13 C14 F11 110.69(18) . . ?
 C13 C14 F12 111.12(17) . . ?
 C15 C14 F11 110.45(16) . . ?
 C15 C14 F12 111.18(17) . . ?
 C15 C14 C13 105.40(15) . . ?
 F14 C15 F13 106.17(15) . . ?
 C11 C15 F13 111.80(15) . . ?
 C11 C15 F14 111.93(15) . . ?
 C14 C15 F13 110.77(15) . . ?
 C14 C15 F14 111.00(15) . . ?
 C14 C15 C11 105.26(15) . . ?
 H16a C16 O1 110.45(9) . . ?
 H16b C16 O1 110.45(9) . . ?
 H16b C16 H16a 108.6 . . ?
 C19 C16 O1 106.40(13) . . ?
 C19 C16 H16a 110.45(9) . . ?
 C19 C16 H16b 110.45(9) . . ?
 H17a C17 O2 110.09(9) . . ?
 H17b C17 O2 110.09(9) . . ?
 H17b C17 H17a 108.4 . . ?
 C19 C17 O2 108.07(13) . . ?
 C19 C17 H17a 110.09(9) . . ?
 C19 C17 H17b 110.09(9) . . ?
 H18a C18 O3 110.44(9) . . ?
 H18b C18 O3 110.44(9) . . ?
 H18b C18 H18a 108.6 . . ?
 C19 C18 O3 106.45(14) . . ?
 C19 C18 H18a 110.44(9) . . ?
 C19 C18 H18b 110.44(9) . . ?
 C17 C19 C16 108.89(14) . . ?
 C18 C19 C16 108.24(14) . . ?
 C18 C19 C17 110.82(14) . . ?
 C20 C19 C16 110.53(14) . . ?
 C20 C19 C17 107.11(14) . . ?
 C20 C19 C18 111.24(14) . . ?
 H20a C20 C19 109.5 . . ?
 H20b C20 C19 109.5 . . ?
 H20b C20 H20a 109.5 . . ?
 H20c C20 C19 109.5 . . ?
 H20c C20 H20a 109.5 . . ?
 H20c C20 H20b 109.5 . . ?

loop_
  _geom_torsion_atom_site_label_1
  _geom_torsion_atom_site_label_2
  _geom_torsion_atom_site_label_3
  _geom_torsion_atom_site_label_4
  _geom_torsion
  _geom_torsion_site_symmetry_1
  _geom_torsion_site_symmetry_2
  _geom_torsion_site_symmetry_3
  _geom_torsion_site_symmetry_4
  _geom_torsion_publ_flag
 F1 C2 C1 O1 0.3(3) . . . . ?
 F1 C2 C1 C5 -177.52(19) . . . . ?
 F1 C2 C3 F2 -48.42(18) . . . . ?
 F1 C2 C3 F3 71.38(17) . . . . ?
 F1 C2 C3 C4 -170.27(17) . . . . ?
 F2 C3 C2 C1 132.64(16) . . . . ?
 F2 C3 C4 F4 -21.91(17) . . . . ?
 F2 C3 C4 F5 97.46(16) . . . . ?
 F2 C3 C4 C5 -139.63(16) . . . . ?
 F3 C3 C2 C1 -107.57(17) . . . . ?
 F3 C3 C4 F4 -139.60(14) . . . . ?
 F3 C3 C4 F5 -20.24(16) . . . . ?
 F3 C3 C4 C5 102.68(15) . . . . ?
 F4 C4 C3 C2 100.02(16) . . . . ?
 F4 C4 C5 F6 23.43(17) . . . . ?
 F4 C4 C5 F7 141.78(15) . . . . ?
 F4 C4 C5 C1 -99.23(16) . . . . ?
 F5 C4 C3 C2 -140.61(16) . . . . ?
 F5 C4 C5 F6 -96.19(16) . . . . ?
 F5 C4 C5 F7 22.16(17) . . . . ?
 F5 C4 C5 C1 141.15(16) . . . . ?
 F6 C5 C1 O1 46.89(17) . . . . ?
 F6 C5 C1 C2 -134.85(16) . . . . ?
 F6 C5 C4 C3 141.43(16) . . . . ?
 F7 C5 C1 O1 -73.39(17) . . . . ?
 F7 C5 C1 C2 104.87(17) . . . . ?
 F7 C5 C4 C3 -100.21(15) . . . . ?
 F8 C12 C11 O3 0.8(3) . . . . ?
 F8 C12 C11 C15 -179.4(2) . . . . ?
 F8 C12 C13 F9 -59.5(2) . . . . ?
 F8 C12 C13 F10 59.58(19) . . . . ?
 F8 C12 C13 C14 -179.26(19) . . . . ?
 F9 C13 C12 C11 120.75(19) . . . . ?
 F9 C13 C14 F11 -2.68(19) . . . . ?
 F9 C13 C14 F12 117.35(17) . . . . ?
 F9 C13 C14 C15 -122.11(17) . . . . ?
 F10 C13 C12 C11 -120.16(18) . . . . ?
 F10 C13 C14 F11 -120.11(17) . . . . ?
 F10 C13 C14 F12 -0.08(18) . . . . ?
 F10 C13 C14 C15 120.46(17) . . . . ?
 F11 C14 C13 C12 117.60(18) . . . . ?
 F11 C14 C15 F13 3.45(19) . . . . ?
 F11 C14 C15 F14 121.15(17) . . . . ?
 F11 C14 C15 C11 -117.56(18) . . . . ?
 F12 C14 C13 C12 -122.37(17) . . . . ?
 F12 C14 C15 F13 -116.45(17) . . . . ?
 F12 C14 C15 F14 1.24(18) . . . . ?
 F12 C14 C15 C11 122.54(17) . . . . ?
 F13 C15 C11 O3 58.00(17) . . . . ?
 F13 C15 C11 C12 -121.86(17) . . . . ?
 F13 C15 C14 C13 123.05(16) . . . . ?
 F14 C15 C11 O3 -60.98(16) . . . . ?
 F14 C15 C11 C12 119.16(16) . . . . ?
 F14 C15 C14 C13 -119.26(16) . . . . ?
 F15 C7 C6 O2 1.5(3) . . . . ?
 F15 C7 C6 C10 -176.0(2) . . . . ?
 F15 C7 C8 F16 -52.69(18) . . . . ?
 F15 C7 C8 F17 67.32(18) . . . . ?
 F15 C7 C8 C9 -172.25(19) . . . . ?
 F16 C8 C7 C6 127.91(17) . . . . ?
 F16 C8 C9 F18 -19.40(16) . . . . ?
 F16 C8 C9 F19 100.03(16) . . . . ?
 F16 C8 C9 C10 -136.61(16) . . . . ?
 F17 C8 C7 C6 -112.08(16) . . . . ?
 F17 C8 C9 F18 -137.13(15) . . . . ?
 F17 C8 C9 F19 -17.70(17) . . . . ?
 F17 C8 C9 C10 105.67(16) . . . . ?
 F18 C9 C8 C7 101.32(16) . . . . ?
 F18 C9 C10 F20 23.24(17) . . . . ?
 F18 C9 C10 F21 141.03(15) . . . . ?
 F18 C9 C10 C6 -99.64(16) . . . . ?
 F19 C9 C8 C7 -139.25(18) . . . . ?
 F19 C9 C10 F20 -96.44(18) . . . . ?
 F19 C9 C10 F21 21.34(19) . . . . ?
 F19 C9 C10 C6 140.67(18) . . . . ?
 F20 C10 C6 O2 46.61(17) . . . . ?
 F20 C10 C6 C7 -135.38(16) . . . . ?
 F20 C10 C9 C8 140.77(16) . . . . ?
 F21 C10 C6 O2 -72.58(15) . . . . ?
 F21 C10 C6 C7 105.42(16) . . . . ?
 F21 C10 C9 C8 -101.44(16) . . . . ?
 O1 C1 C2 C3 179.1(2) . . . . ?
 O1 C1 C5 C4 168.79(17) . . . . ?
 O1 C16 C19 C17 173.11(13) . . . . ?
 O1 C16 C19 C18 -66.34(15) . . . . ?
 O1 C16 C19 C20 55.72(15) . . . . ?
 O2 C6 C7 C8 -179.2(2) . . . . ?
 O2 C6 C10 C9 168.45(17) . . . . ?
 O2 C17 C19 C16 50.98(15) . . . . ?
 O2 C17 C19 C18 -67.96(15) . . . . ?
 O2 C17 C19 C20 170.53(14) . . . . ?
 O3 C11 C12 C13 -179.5(2) . . . . ?
 O3 C11 C15 C14 178.33(17) . . . . ?
 O3 C18 C19 C16 174.23(13) . . . . ?
 O3 C18 C19 C17 -66.43(15) . . . . ?
 O3 C18 C19 C20 52.62(15) . . . . ?
 C1 C2 C3 C4 10.78(17) . . . . ?
 C1 C5 C4 C3 18.77(16) . . . . ?
 C2 C3 C4 C5 -17.70(15) . . . . ?
 C6 C7 C8 C9 8.35(19) . . . . ?
 C6 C10 C9 C8 17.88(15) . . . . ?
 C7 C8 C9 C10 -15.89(16) . . . . ?
 C11 C12 C13 C14 1.00(19) . . . . ?
 C11 C15 C14 C13 2.03(16) . . . . ?
 C12 C13 C14 C15 -1.83(17) . . . . ?

loop_
  _diffrn_refln_index_h
  _diffrn_refln_index_k
  _diffrn_refln_index_l
  _diffrn_refln_intensity_net
  _diffrn_refln_intensity_u
 0 0 -1 0.37 0.1
 0 0 1 0.24 0.08
 0 0 2 805.7 13.43
 0 0 2 801.9 13.43
 0 0 -2 788.01 13.25
 0 0 2 779.06 13.41
 0 0 3 0.09 0.23
 0 0 3 0.23 0.23
 0 0 -3 0.86 0.2
 0 0 -3 0.07 0.21
 0 0 3 0.2 0.24
 0 0 4 1129.98 18.46
 0 0 -4 1068.5 18.02
 0 0 4 1133.89 18.47
 0 0 -4 1129.09 18.31
 0 0 4 1086.15 18.44
 0 0 -5 0.78 0.26
 0 0 5 1.08 0.41
 0 0 5 1.04 0.39
 0 0 -5 0.1 0.26
 0 0 5 0.12 0.35
 0 0 5 0.47 0.38
 0 0 5 0.35 0.36
 0 0 6 796.84 14.93
 0 0 6 870.33 15.05
 0 0 6 866.96 15.04
 0 0 -6 860.55 14.73
 0 0 6 854.9 14.97
 0 0 6 860.24 15.11
 0 0 6 855.4 15.11
 0 0 6 846.7 15.06
 0 0 7 0.33 0.48
 0 0 7 0.19 0.5
 0 0 7 0.29 0.43
 0 0 7 0.39 0.43
 0 0 7 0.69 0.4
 0 0 7 0.75 0.43
 0 0 8 4262.03 68.97
 0 0 8 4116.8 68.9
 0 0 8 4198.33 68.98
 0 0 8 4284.42 69.01
 0 0 8 4302.8 67.73
 0 0 8 4218.66 68.96
 0 0 8 4133.84 68.88
 0 0 9 0.13 0.47
 0 0 9 0.27 0.53
 0 0 9 0.33 0.38
 0 0 9 1.86 0.63
 0 0 9 2.05 0.6
 0 0 10 134.79 3.47
 0 0 10 133.39 3.42
 0 0 10 121.31 4.25
 0 0 10 127.5 4.3
 0 0 10 130.62 4.22
 0 0 10 135.98 3.45
 0 0 10 127.15 4.19
 0 0 11 0.5 0.49
 0 0 11 0.14 0.48
 0 0 -11 -0.08 0.55
 0 0 11 0.09 0.59
 0 0 11 0.45 0.66
 0 0 11 -0.09 0.42
 0 0 11 3.81 0.82
 0 0 11 4.76 0.89
 0 0 12 314.93 6.94
 0 0 -12 321.66 8.21
 0 0 12 318.25 6.95
 0 0 12 312.14 8.4
 0 0 12 314.67 8.13
 0 0 12 321.16 8.46
 0 0 12 318.82 6.96
 0 0 12 325.32 8.26
 0 0 13 0.47 0.72
 0 0 13 0.23 0.64
 0 0 -13 0.22 0.63
 0 0 13 0.17 0.55
 0 0 13 0.23 0.5
 0 0 13 -0.29 0.55
 0 0 14 1509.4 29.16
 0 0 14 1515.45 29.21
 0 0 14 1550.32 26.82
 0 0 -14 1508.85 28.86
 0 0 14 1532.33 26.81
 0 0 14 1539.12 26.79
 0 0 15 -0.42 0.68
 0 0 15 0.35 0.59
 0 0 -15 1.3 0.89
 0 0 15 0.14 0.72
 0 0 15 0.84 0.75
 0 0 16 148.64 4.56
 0 0 16 145.49 4.53
 0 0 17 -0.21 0.64
 0 0 17 0.29 0.68
 0 0 17 -0.5 0.59
 0 0 18 33.59 1.93
 0 0 18 33.29 1.94
 0 0 18 31.48 1.83
 0 0 19 0.12 0.52
 0 0 19 0.11 0.51
 0 0 19 0.54 0.61
 0 0 20 1.41 0.56
 0 0 20 1.56 0.61
 0 0 21 0.14 0.37
 0 0 21 0.15 0.4
 0 -1 1 227.44 3.97
 0 -1 1 230.25 3.85
 0 -1 1 227.13 3.85
 0 1 1 232.5 3.84
 0 1 1 231.49 3.84
 0 1 1 225.3 3.83
 0 -1 -1 222.61 3.96
 0 -1 1 230.51 3.84
 0 -1 1 225.84 3.84
 0 -1 1 223.28 3.95
 0 1 1 226.14 3.83
 0 1 2 1034.74 8.86
 0 1 2 1025.83 8.85
 0 -1 2 1005.92 8.86
 0 -1 2 1017.56 8.88
 0 -1 2 1015.87 8.63
 0 1 -2 985.31 8.3
 0 -1 2 972.22 8.99
 0 -1 2 1001.68 8.82
 0 1 2 1024.29 8.84
 0 -1 2 951.79 8.95
 0 -1 2 1014.27 8.83
 0 1 2 1020.42 8.83
 0 -1 -2 1062.96 8.97
 0 1 3 2519.35 40.24
 0 -1 3 2504.27 40.27
 0 1 3 2465.11 40.22
 0 -1 3 2470.44 40.25
 0 1 -3 2474.32 39.89
 0 1 3 2529.36 40.34
 0 1 -3 2431.07 39.73
 0 -1 3 2480.79 40.09
 0 -1 3 2442.41 40.4
 0 -1 3 2512.42 40.23
 0 1 3 2547.81 40.23
 0 -1 -3 2561.84 40.19
 0 -1 3 2459.41 40.4
 0 1 3 2526.08 40.23
 0 -1 3 2502.74 40.23
 0 1 -4 1115.27 18.17
 0 1 -4 1065.85 17.91
 0 -1 4 1122.91 18.43
 0 -1 4 1054.14 18.6
 0 -1 4 1089.93 18.64
 0 1 4 1153.94 18.57
 0 1 4 1140.67 18.57
 0 -1 -4 1123.92 18.4
 0 -1 4 1110.86 18.56
 0 -1 4 1107.7 18.57
 0 1 -5 1636.43 26.8
 0 1 5 1677.24 27.4
 0 -1 5 1674.67 27.43
 0 -1 -5 1626.57 26.99
 0 -1 5 1618.59 27.27
 0 -1 5 1583.83 27.35
 0 1 5 1633.38 27.25
 0 1 5 1671.74 27.29
 0 -1 5 1618.2 27.27
 0 1 6 654.37 11.7
 0 -1 6 656.04 11.72
 0 1 6 634.02 11.64
 0 -1 6 643.28 11.7
 0 -1 -6 625.97 11.48
 0 1 6 623.74 11.64
 0 -1 6 647.81 11.7
 0 -1 6 633.38 11.61
 0 -1 6 621.41 11.62
 0 1 6 635.18 11.6
 0 1 6 633.61 11.6
 0 -1 6 618.35 11.58
 0 1 7 1331.88 23.02
 0 -1 7 1350.53 23.08
 0 1 7 1325.82 23.02
 0 -1 7 1324 23.05
 0 1 7 1307.19 23.01
 0 -1 -7 1325.39 22.75
 0 -1 7 1317.53 23.02
 0 -1 7 1371.16 23.04
 0 -1 7 1329.23 22.96
 0 1 7 1327.1 22.98
 0 -1 7 1322.42 22.95
 0 1 7 1355.65 22.99
 0 -1 8 83.39 2.25
 0 -1 8 84.85 2.97
 0 1 8 81.86 2.9
 0 1 8 80.16 2.87
 0 -1 8 79.38 2.93
 0 1 8 82.18 2.25
 0 -1 -8 78.34 2.63
 0 -1 8 77.07 2.81
 0 1 8 82.83 2.83
 0 -1 8 73.29 2.74
 0 -1 8 86.8 2.96
 0 1 8 84.83 2.87
 0 -1 8 85.07 2.92
 0 1 8 81.83 2.9
 0 1 8 81.16 2.91
 0 -1 9 423.85 9.34
 0 1 9 436.42 9.37
 0 1 9 425.14 9.29
 0 -1 9 434 9.31
 0 -1 9 433.34 9.36
 0 1 9 459.75 9.47
 0 1 9 432.98 8.21
 0 -1 9 434.31 8.23
 0 1 9 445.07 9.36
 0 -1 9 432.37 9.35
 0 1 10 91.31 2.69
 0 -1 10 94.09 2.72
 0 -1 10 88.63 2.64
 0 1 -10 87.52 3.34
 0 1 10 94.86 2.72
 0 -1 -10 88.08 3.33
 0 -1 10 85.19 3.38
 0 1 10 93.32 3.51
 0 -1 10 88.82 3.38
 0 1 10 90.58 3.39
 0 1 10 90.51 3.48
 0 -1 10 88.23 3.42
 0 -1 10 88.27 2.65
 0 -1 10 87.09 3.39
 0 1 10 87.14 3.34
 0 1 11 98.59 3.02
 0 -1 11 105.87 3.11
 0 1 11 101.25 2.99
 0 -1 11 104.97 3.07
 0 1 -11 101.45 3.82
 0 -1 -11 107.81 3.93
 0 1 11 107.86 3.11
 0 -1 11 103.67 4.03
 0 -1 11 105.03 3.91
 0 1 11 99.74 3.79
 0 1 11 101.31 3.94
 0 -1 11 100.22 3.94
 0 1 11 104.74 4.01
 0 -1 11 102.54 3.07
 0 1 11 99.96 3.02
 0 -1 11 102.98 3.93
 0 1 11 102.26 3.85
 0 -1 12 493.02 9.71
 0 1 12 493.13 9.61
 0 1 -12 486.37 11.05
 0 -1 -12 495 11.13
 0 -1 12 483.69 9.63
 0 1 12 481.11 9.63
 0 1 12 471.42 11.26
 0 -1 12 480.35 11.3
 0 1 12 491.83 11.04
 0 -1 12 454.49 10.9
 0 -1 12 484.07 11.3
 0 1 12 465.15 11.19
 0 1 12 489.2 9.66
 0 -1 12 474.15 9.61
 0 1 12 482.25 11.06
 0 -1 12 468.16 11.04
 0 1 13 209.15 6.74
 0 -1 13 211.26 6.76
 0 1 13 195.91 6.55
 0 -1 13 204.76 6.67
 0 -1 13 213.8 5.34
 0 1 -13 206.37 6.49
 0 1 13 209.66 5.31
 0 -1 -13 209.65 6.59
 0 1 13 206.12 5.29
 0 -1 13 214.1 5.36
 0 -1 13 207.72 5.35
 0 1 13 214.36 5.29
 0 -1 14 149.82 5.75
 0 1 14 150.2 5.75
 0 1 14 148.29 5.7
 0 -1 14 149.42 5.74
 0 1 14 152.88 4.45
 0 1 -14 148.72 5.52
 0 -1 14 153.7 4.47
 0 -1 -14 150.68 5.58
 0 1 14 157.9 4.51
 0 -1 14 160.76 4.55
 0 -1 14 158.14 4.55
 0 1 14 151.4 4.4
 0 1 15 3.87 0.89
 0 -1 15 4.59 0.93
 0 1 15 3.24 0.82
 0 -1 -15 5.19 1.17
 0 -1 15 4.97 0.92
 0 1 -15 3.89 1.1
 0 -1 15 2.66 0.99
 0 1 15 2.94 1.08
 0 1 15 2.82 1
 0 -1 15 3.75 1.09
 0 1 16 233.07 6.06
 0 -1 16 223.2 6.01
 0 -1 16 236.2 6.12
 0 -1 16 226.56 5.97
 0 1 16 227.96 6
 0 1 17 83.75 3.22
 0 -1 17 84.43 3.27
 0 1 17 88.28 3.31
 0 -1 17 85.09 3.28
 0 1 17 86.3 3.24
 0 -1 17 81.71 3.16
 0 1 18 12.01 1.21
 0 -1 18 12.59 1.21
 0 1 18 12.02 1.19
 0 1 18 12.52 1.24
 0 -1 18 10.93 1.18
 0 1 19 2.69 0.68
 0 -1 19 4.17 0.76
 0 1 19 4.35 0.84
 0 -1 19 3.51 0.82
 0 -1 19 3.64 0.77
 0 1 20 26.58 1.49
 0 -1 20 25.44 1.47
 0 1 20 28.13 1.48
 0 -1 20 26.3 1.44
 0 1 21 68.97 2.21
 0 -1 21 69.64 2.23
 0 1 21 70.6 2.17
 0 -1 21 67.03 2.13
 0 2 0 135.12 2.34
 0 -2 0 130.79 2.54
 0 2 1 1056.65 16.58
 0 -2 1 1019.08 16.59
 0 -2 1 1040.07 16.6
 0 2 1 1057.6 16.57
 0 -2 1 1043.98 16.54
 0 2 1 1067.12 16.82
 0 -2 1 1014.34 17
 0 -2 1 1027.12 16.57
 0 -2 1 1027.43 16.54
 0 2 1 1047.57 16.57
 0 -2 1 1019.21 17
 0 -2 1 1020.19 16.66
 0 -2 1 1019.94 16.57
 0 2 1 1041.41 16.57
 0 -2 -1 1061.34 16.97
 0 -2 2 249.08 4.38
 0 2 2 241.78 4.34
 0 -2 2 241 4.36
 0 2 2 241 4.34
 0 2 2 247.5 4.56
 0 -2 2 248.22 4.63
 0 2 2 250.85 4.35
 0 -2 2 232.49 4.32
 0 -2 2 244.3 4.35
 0 2 2 254.98 4.36
 0 -2 2 242.62 4.6
 0 -2 -2 243.41 4.61
 0 -2 3 13.9 0.69
 0 2 3 14.3 0.69
 0 -2 3 13.99 0.69
 0 2 3 15.67 0.71
 0 2 -3 15.11 0.43
 0 -2 3 16.15 0.83
 0 -2 -3 14.33 0.77
 0 -2 3 14.64 0.79
 0 -2 3 15.05 0.71
 0 2 3 15.13 0.7
 0 2 3 13.88 0.68
 0 -2 3 15.18 0.71
 0 -2 4 653.9 11.22
 0 2 4 638.84 11.13
 0 -2 4 641.76 11.21
 0 2 4 645.76 11.15
 0 2 -4 623.39 10.54
 0 -2 4 634.39 11.35
 0 2 4 640.32 11.14
 0 -2 -4 640.32 11.22
 0 -2 4 617.75 11.3
 0 -2 4 651.93 11.17
 0 -2 4 648.11 11.16
 0 2 4 640.95 11.13
 0 -2 5 0.3 0.34
 0 2 5 0.39 0.36
 0 2 5 0.92 0.41
 0 -2 5 0.37 0.37
 0 -2 -5 0.23 0.38
 0 -2 5 0.04 0.39
 0 -2 5 0.26 0.4
 0 2 5 1.33 0.4
 0 -2 -5 0.19 0.33
 0 2 5 1.24 0.39
 0 -2 5 0.13 0.34
 0 -2 5 0.06 0.32
 0 2 6 1941.98 31.8
 0 -2 6 1885.63 31.83
 0 -2 6 1872.29 31.84
 0 2 6 1920.88 31.78
 0 -2 -6 1964.92 31.86
 0 2 6 1897.52 31.92
 0 -2 6 1914.16 31.91
 0 2 6 1906.83 31.74
 0 -2 6 1874.58 31.72
 0 -2 6 1888.4 31.74
 0 2 6 1906.56 31.73
 0 -2 -6 1879.01 31.52
 0 -2 6 1972.64 31.94
 0 2 7 71.12 2.51
 0 -2 7 71.84 2.53
 0 2 7 72.36 2.52
 0 -2 7 71.24 2.54
 0 2 7 72.12 2.6
 0 -2 -7 75.62 2.55
 0 -2 7 72.1 2.61
 0 -2 7 72.63 2.58
 0 -2 7 68.46 2.49
 0 2 7 75.52 2.56
 0 2 7 73.33 2.54
 0 -2 7 71.08 2.52
 0 -2 8 397.88 7.45
 0 2 8 395.35 8.46
 0 -2 8 393.61 8.51
 0 -2 8 389.08 8.49
 0 2 8 394.69 8.45
 0 2 8 397.2 7.44
 0 -2 -8 401.34 8.4
 0 -2 8 401.05 8.59
 0 -2 8 407.15 8.58
 0 -2 8 402.16 8.5
 0 2 8 395.28 8.45
 0 -2 8 409.13 8.55
 0 2 8 403.13 8.48
 0 2 9 761.58 13.55
 0 -2 9 768.93 13.55
 0 2 9 767.14 14.82
 0 -2 9 764.8 14.82
 0 -2 9 758.75 14.8
 0 2 9 773.88 14.83
 0 -2 9 752.45 14.82
 0 2 9 816.47 14.85
 0 -2 -9 759.59 14.53
 0 2 9 788.53 14.74
 0 -2 9 792.27 14.99
 0 2 10 296.63 6.06
 0 -2 10 289.79 6.06
 0 -2 -10 270.36 6.92
 0 -2 10 286.73 5.98
 0 2 -10 279.17 6.93
 0 2 10 279.81 5.95
 0 2 10 284.76 7.14
 0 2 10 281.25 7.18
 0 -2 10 284.92 7.12
 0 -2 10 286.01 7.16
 0 -2 10 280.44 7.13
 0 2 10 263.58 7.01
 0 -2 10 275.35 5.94
 0 -2 10 291.92 7.2
 0 2 10 278.09 7.04
 0 2 11 491.6 9.49
 0 -2 11 483.96 9.5
 0 -2 11 485.3 9.41
 0 2 -11 480.99 10.69
 0 2 11 485.49 9.43
 0 -2 -11 510.17 10.81
 0 2 11 468.51 10.84
 0 -2 11 468.03 10.89
 0 2 11 496.72 10.99
 0 -2 11 477.54 10.88
 0 -2 11 465.19 10.73
 0 2 11 472.11 10.78
 0 2 11 491.06 9.44
 0 -2 11 466.51 9.39
 0 2 11 502.85 10.87
 0 -2 11 471.79 10.82
 0 2 12 441.65 9.16
 0 -2 12 433.37 9.13
 0 2 12 457.37 9.13
 0 2 -12 460.01 10.51
 0 -2 -12 468.79 10.58
 0 -2 12 452.56 9.12
 0 -2 12 455.74 10.65
 0 2 12 449.52 10.73
 0 -2 12 425.81 10.58
 0 -2 12 426.34 10.59
 0 2 12 455.13 10.75
 0 2 12 465.75 10.55
 0 -2 12 452.42 9.13
 0 2 12 438.51 9.05
 0 2 12 475.4 10.6
 0 -2 12 447.41 10.65
 0 -2 13 2.24 0.9
 0 -2 13 2.93 0.92
 0 2 13 2.34 0.92
 0 2 13 1.53 0.8
 0 -2 13 2.21 0.66
 0 2 -13 1.83 0.82
 0 -2 -13 2.48 0.81
 0 2 13 1.51 0.6
 0 -2 13 1.06 0.6
 0 2 13 2.38 0.68
 0 -2 13 0.86 0.63
 0 -2 14 1.69 0.81
 0 2 14 2.34 0.88
 0 -2 14 1.68 0.94
 0 2 14 2.32 0.92
 0 -2 14 2.11 0.71
 0 -2 -14 1.92 0.86
 0 2 14 2.24 0.71
 0 2 -14 2.04 0.87
 0 2 14 2.81 0.73
 0 -2 14 2.07 0.73
 0 -2 14 2.22 0.79
 0 2 15 71.91 2.9
 0 -2 -15 67.12 3.71
 0 2 -15 67.47 3.72
 0 -2 15 68.06 2.83
 0 2 15 72.01 2.9
 0 -2 15 69.61 2.91
 0 -2 15 75.76 3
 0 2 15 65.04 3.75
 0 2 15 66.55 3.82
 0 -2 15 71.64 3.92
 0 -2 15 68.74 3.86
 0 -2 16 42.31 2.26
 0 2 16 44.99 2.29
 0 -2 16 38.77 2.2
 0 -2 16 42.33 2.2
 0 2 16 45.72 2.3
 0 -2 17 63.79 2.79
 0 2 17 69.14 2.86
 0 -2 17 70.34 2.92
 0 -2 17 62.6 2.72
 0 2 17 63.24 2.73
 0 -2 18 27.19 1.7
 0 2 18 28.77 1.77
 0 -2 18 27.94 1.73
 0 2 18 28.05 1.72
 0 2 18 25.68 1.71
 0 -2 18 25.61 1.73
 0 2 19 124.14 3.7
 0 -2 19 125.04 3.71
 0 2 19 120.2 3.72
 0 -2 19 126.64 3.82
 0 -2 19 124.73 3.68
 0 2 20 17.85 1.23
 0 -2 20 15.32 1.17
 0 2 20 16.25 1.14
 0 -2 20 16.27 1.14
 0 2 21 1.33 0.46
 0 -2 21 1.67 0.48
 0 2 21 2.19 0.5
 0 3 0 0.35 0.15
 0 -3 0 0.28 0.22
 0 -3 1 904.68 14.04
 0 -3 1 875.66 14.03
 0 3 1 903.18 14.38
 0 -3 1 894.11 14.16
 0 -3 1 927.65 14.81
 0 -3 1 919.7 14.82
 0 3 1 920.04 14.02
 0 -3 -1 889.63 14.67
 0 -3 1 889.23 14.02
 0 -3 1 899.28 14.15
 0 -3 1 847.16 14.32
 0 3 1 914.95 14.01
 0 -3 1 895.9 14.02
 0 -3 2 83.7 1.53
 0 3 2 87.5 1.5
 0 3 2 85.53 1.49
 0 -3 2 82.34 1.52
 0 -3 2 82.48 1.26
 0 3 2 86.91 1.81
 0 -3 2 85.73 2.01
 0 -3 2 85.33 1.51
 0 -3 2 84.13 1.5
 0 -3 2 82.85 1.98
 0 -3 -2 86.82 1.96
 0 3 2 87.63 1.5
 0 3 2 87.77 1.5
 0 3 3 1691.57 26.8
 0 -3 3 1569.71 26.79
 0 -3 3 1586.38 26.8
 0 3 3 1638.79 26.76
 0 3 3 1625.51 27.12
 0 -3 3 1684.55 27.31
 0 -3 3 1650.74 26.78
 0 -3 -3 1650.11 27.23
 0 3 3 1742.71 26.81
 0 3 3 1707.57 26.8
 0 -3 3 1650.47 27.26
 0 -3 3 1637.44 26.78
 0 -3 4 0.32 0.45
 0 -3 4 0.43 0.42
 0 3 4 0.45 0.34
 0 3 4 0.27 0.34
 0 -3 4 0.35 0.32
 0 -3 4 0.34 0.32
 0 -3 4 0.46 0.34
 0 -3 4 0.3 0.33
 0 3 4 1.01 0.38
 0 3 4 0.79 0.34
 0 -3 -4 0.66 0.42
 0 3 5 1012.81 17.17
 0 -3 5 990.93 17.2
 0 3 5 1000.15 17.16
 0 -3 5 980.98 17.21
 0 -3 -5 1039.68 17.74
 0 3 5 1022.93 17.51
 0 -3 5 1045.99 17.65
 0 -3 5 992.45 17.17
 0 -3 5 1040.41 17.62
 0 -3 -5 1008.77 17.37
 0 3 5 988.39 17.15
 0 3 5 1001.62 17.16
 0 -3 5 970.21 17.13
 0 3 6 116.94 3.19
 0 -3 6 117.92 3.22
 0 3 6 119.7 3.22
 0 -3 6 116.21 3.22
 0 -3 -6 121.69 3.45
 0 3 6 119.66 3.42
 0 -3 6 116.92 3.45
 0 -3 6 117.96 3.44
 0 -3 -6 118.62 3.25
 0 3 6 123.39 3.24
 0 -3 6 119.92 3.22
 0 3 6 117.7 3.19
 0 -3 6 118.51 3.2
 0 3 7 860.35 15.5
 0 3 7 857.6 15.48
 0 -3 7 864.14 14.55
 0 -3 7 842.84 15.59
 0 -3 7 857.92 15.61
 0 3 7 867.25 15.83
 0 -3 -7 865 15.73
 0 -3 7 855.35 15.82
 0 -3 -7 834.88 15.38
 0 -3 7 859.65 15.78
 0 -3 7 840.57 15.49
 0 3 7 851.68 15.46
 0 -3 7 850.76 15.53
 0 3 7 895.9 15.57
 0 -3 8 200.74 4.35
 0 3 8 208.82 4.35
 0 -3 -8 216.71 5.37
 0 3 8 203.78 5.39
 0 -3 8 208.25 5.51
 0 -3 8 201.78 5.21
 0 -3 8 200.7 5.19
 0 3 8 204.23 5.23
 0 -3 8 209.61 5.48
 0 3 8 203.74 5.21
 0 3 9 513.47 9.45
 0 -3 9 521.58 9.48
 0 3 9 511.12 10.65
 0 -3 9 516.77 10.68
 0 -3 9 517.86 10.89
 0 3 9 505.84 10.63
 0 -3 9 496.38 10.59
 0 -3 -9 505.55 10.61
 0 -3 9 507.98 10.88
 0 -3 10 1257.04 23.32
 0 3 10 1294.91 21.64
 0 -3 10 1295.05 21.69
 0 3 -10 1221.04 22.78
 0 -3 -10 1258.81 22.84
 0 -3 10 1252.92 21.52
 0 3 10 1258.79 21.51
 0 -3 10 1273.39 23.27
 0 -3 10 1225.43 23
 0 -3 10 1233.91 23.02
 0 3 10 1276.53 23.1
 0 3 10 1251.34 23.05
 0 -3 -10 1221.97 21.7
 0 -3 10 1261.23 21.55
 0 -3 -10 1298.87 23.04
 0 3 -11 278.79 7.33
 0 3 11 282.82 6.25
 0 -3 11 290.21 6.26
 0 -3 -11 292.72 7.41
 0 -3 11 308.04 6.51
 0 3 11 317.94 6.51
 0 -3 11 273.68 7.43
 0 3 11 278.14 7.5
 0 -3 11 283.51 7.63
 0 -3 11 266.48 7.4
 0 3 11 281.89 7.55
 0 3 11 297.8 7.5
 0 -3 11 284.25 6.29
 0 -3 -11 283.13 6.44
 0 3 11 287.02 7.38
 0 -3 11 288.7 7.72
 0 3 12 297.03 6.6
 0 -3 12 298.49 6.59
 0 -3 -12 294.64 7.82
 0 3 -12 290.06 7.75
 0 -3 12 298.83 6.75
 0 3 12 302.4 6.7
 0 -3 12 281.42 7.92
 0 -3 12 292.48 8.05
 0 -3 12 298.18 8.07
 0 3 12 305.07 7.94
 0 3 12 297.49 8.07
 0 3 12 294.5 8.03
 0 -3 -12 298.92 6.77
 0 3 12 292.76 6.55
 0 -3 12 287.27 6.57
 0 -3 12 288.49 8.07
 0 3 12 306.29 7.91
 0 3 13 40.93 2.06
 0 3 13 42.48 2.76
 0 3 13 43.48 2.79
 0 -3 13 38.12 2.68
 0 -3 13 45.22 2.86
 0 -3 13 43.93 2.15
 0 3 13 45.27 2.08
 0 -3 13 39.6 2
 0 -3 -13 40.53 2.11
 0 -3 -13 43.98 2.72
 0 3 -13 44.23 2.69
 0 -3 13 47.24 2.14
 0 3 13 44.62 2.08
 0 -3 14 540.14 11.27
 0 -3 14 536.8 13.16
 0 3 14 557.13 13.26
 0 -3 14 543.02 13.17
 0 3 14 545.65 13.16
 0 -3 14 550.38 11.41
 0 -3 14 551.85 11.27
 0 3 14 563.39 11.24
 0 3 -14 568.76 12.99
 0 3 14 568.6 11.27
 0 -3 14 551.73 11.2
 0 -3 -14 568.75 13.06
 0 -3 15 111.29 3.8
 0 -3 15 105.04 3.69
 0 3 15 110.96 3.71
 0 3 15 114.23 3.76
 0 -3 15 111.84 3.73
 0 -3 -15 115.14 4.89
 0 3 -15 115.86 4.9
 0 -3 15 115.63 5.02
 0 -3 15 114.68 5.03
 0 3 15 105.25 4.82
 0 3 15 101.52 4.79
 0 -3 16 156.38 4.77
 0 3 16 163.04 4.74
 0 -3 16 166.84 4.81
 0 -3 16 154.28 4.62
 0 3 16 157.42 4.66
 0 -3 17 168.27 4.96
 0 -3 17 172.69 4.88
 0 3 17 171.07 4.91
 0 3 17 181 4.99
 0 -3 17 181.43 4.99
 0 -3 18 1.2 0.65
 0 3 18 1.42 0.67
 0 -3 -18 1.83 0.69
 0 3 18 1.24 0.63
 0 -3 18 1.74 0.73
 0 3 18 2.53 0.69
 0 -3 18 2.4 0.66
 0 -3 19 9.55 1
 0 -3 19 10.67 1.1
 0 3 19 10.25 1.05
 0 -3 19 10.54 1.05
 0 3 20 15.79 1.13
 0 -3 20 15.42 1.15
 0 -3 20 16.17 1.12
 0 3 21 0.58 0.37
 0 3 21 0.2 0.36
 0 4 0 1664.64 16.4
 0 -4 0 1680.4 17.21
 0 -4 -1 4568.93 70.31
 0 4 -1 4476.41 70.32
 0 -4 1 4463.25 70.68
 0 4 1 4536.73 70.85
 0 4 -1 4336.41 70.36
 0 -4 1 4607.14 71.51
 0 -4 1 4597.64 71.48
 0 -4 -1 4474.95 71.28
 0 -4 1 4415.26 70.93
 0 -4 1 4517.82 70.34
 0 4 1 4452.47 70.32
 0 -4 1 4493.1 70.33
 0 -4 1 4418.9 70.65
 0 4 1 4464.03 70.32
 0 -4 2 206.37 3.75
 0 -4 2 198.39 3.72
 0 4 2 197.07 4.1
 0 -4 2 204.6 3.61
 0 -4 2 200.3 4.49
 0 -4 2 206.32 4.5
 0 -4 2 204.36 3.65
 0 -4 2 201.96 3.71
 0 -4 2 202.77 3.71
 0 4 2 202.7 3.69
 0 4 2 203.92 3.7
 0 -4 -2 205.01 4.39
 0 -4 3 958.92 16.01
 0 -4 3 948.97 16.01
 0 4 3 955.33 15.93
 0 4 3 963.18 15.94
 0 4 3 973.15 16.43
 0 -4 3 985.9 16.79
 0 -4 3 929.59 15.95
 0 -4 3 969.28 15.97
 0 4 3 984.6 15.97
 0 4 3 979.43 15.95
 0 -4 3 985.66 16.78
 0 -4 -3 962 16.66
 0 4 4 45.57 1.48
 0 -4 4 46.18 1.55
 0 -4 4 46.18 1.55
 0 4 4 48.25 1.51
 0 4 4 45.15 1.73
 0 -4 4 48 1.9
 0 4 4 48.98 1.52
 0 -4 -4 47.84 1.82
 0 -4 4 47.25 1.88
 0 -4 4 44.96 1.49
 0 4 4 46.31 1.49
 0 -4 4 48.45 1.53
 0 -4 5 43.81 1.67
 0 4 5 44.67 1.63
 0 4 5 44.84 1.63
 0 -4 5 45.88 1.69
 0 -4 -5 49.37 2.02
 0 4 5 49.4 1.92
 0 -4 5 45.98 1.99
 0 4 5 49.79 1.69
 0 -4 5 47.12 1.99
 0 -4 5 48.47 1.69
 0 -4 -5 48.65 1.92
 0 -4 5 49.29 1.7
 0 4 5 47.5 1.66
 0 4 6 2.63 0.54
 0 4 6 2.22 0.5
 0 -4 6 2.57 0.54
 0 -4 6 2.51 0.55
 0 -4 -6 3.16 0.66
 0 4 6 2.41 0.58
 0 -4 6 1.78 0.63
 0 -4 6 1.64 0.6
 0 -4 -6 3.44 0.61
 0 4 6 2.04 0.46
 0 4 6 2.16 0.47
 0 -4 6 1.63 0.47
 0 -4 6 1.99 0.47
 0 -4 -7 87.19 3.02
 0 4 7 81.64 2.97
 0 -4 7 85.8 3.14
 0 -4 7 82.6 2.74
 0 4 7 79.92 2.69
 0 -4 7 86.18 3.12
 0 -4 7 81.33 2.74
 0 -4 -7 83.25 2.82
 0 4 7 83.42 2.74
 0 -4 8 61.94 1.9
 0 4 8 63.45 1.88
 0 -4 -8 62.91 2.62
 0 4 8 56.5 2.54
 0 -4 8 59.86 2.7
 0 -4 8 55.2 2.36
 0 4 8 53.81 2.32
 0 4 8 59.47 2.42
 0 -4 8 59.7 2.43
 0 -4 8 60.62 2.69
 0 4 -9 0.7 0.49
 0 -4 9 0.66 0.39
 0 4 9 0.34 0.36
 0 -4 -9 0.26 0.43
 0 -4 9 1.03 0.58
 0 -4 9 0.97 0.51
 0 4 9 1.36 0.54
 0 4 9 0.75 0.41
 0 -4 -9 0.98 0.6
 0 -4 9 0.97 0.61
 0 -4 9 1.15 0.61
 0 -4 10 795.65 15.74
 0 4 10 768.9 13.88
 0 -4 10 755.66 13.91
 0 -4 -10 769.02 14.98
 0 -4 10 771.78 13.74
 0 4 -10 753.16 14.91
 0 4 10 791.46 13.78
 0 4 10 762.96 15.2
 0 4 10 762.65 15.17
 0 -4 10 766.51 15.22
 0 -4 10 758.43 15.17
 0 -4 10 777.15 15.61
 0 -4 -10 747 14.05
 0 -4 10 756.64 13.79
 0 -4 -10 781.9 15.39
 0 4 11 110.95 3.21
 0 -4 11 112.63 3.22
 0 -4 -11 117.02 4.11
 0 4 -11 107.86 3.97
 0 -4 11 106.23 3.3
 0 4 11 117.54 3.35
 0 4 11 124.41 4.31
 0 -4 11 112.04 4.22
 0 4 11 104.52 4.06
 0 -4 11 111.56 4.19
 0 4 11 109.19 4.14
 0 -4 11 108.46 4.34
 0 -4 -11 108.77 3.41
 0 -4 11 108.67 3.24
 0 4 11 112.42 4.1
 0 -4 11 105 4.32
 0 -4 -12 454.14 10.42
 0 4 12 439.95 8.94
 0 4 -12 434.91 10.26
 0 -4 12 452.71 8.96
 0 -4 12 437.44 9.14
 0 -4 12 423.86 9.02
 0 4 12 448.59 9.09
 0 -4 12 438.36 10.83
 0 -4 12 436.04 10.53
 0 4 12 417.41 10.29
 0 -4 12 453.32 10.61
 0 4 12 418.99 10.41
 0 4 12 422.53 10.46
 0 4 12 438.52 8.89
 0 -4 12 421.28 8.92
 0 -4 -12 443.41 9.22
 0 -4 12 433.25 10.87
 0 4 12 454.64 10.49
 0 4 13 645.05 12.54
 0 -4 13 632.34 12.51
 0 -4 13 616.24 14.11
 0 -4 13 612.37 14.11
 0 4 13 641.46 14.29
 0 4 13 624.69 14.21
 0 -4 13 628.66 12.59
 0 -4 13 630.68 12.39
 0 -4 -13 644.99 12.68
 0 4 13 657.62 12.38
 0 4 -13 631.32 13.91
 0 4 13 635.73 12.35
 0 -4 -13 659.65 14.14
 0 -4 13 639.59 12.32
 0 -4 14 215.24 5.63
 0 -4 14 210.99 6.95
 0 4 14 217.01 7.05
 0 -4 14 210.88 6.94
 0 4 14 225.06 7.17
 0 -4 14 207.99 5.7
 0 -4 -14 216.38 5.75
 0 4 14 203.98 5.4
 0 -4 14 208.67 5.54
 0 4 14 213.47 5.49
 0 -4 -14 213.58 6.85
 0 -4 14 208.69 5.45
 0 4 -14 213.38 6.8
 0 -4 15 10.39 1.23
 0 -4 15 10.82 1.64
 0 -4 15 13.38 1.76
 0 4 15 12.5 1.22
 0 -4 -15 15.29 1.41
 0 -4 15 12.06 1.27
 0 4 -15 15 1.77
 0 -4 15 14.3 1.31
 0 4 15 11.68 1.19
 0 -4 15 11.29 1.19
 0 -4 16 12.99 1.33
 0 -4 16 13.26 1.3
 0 4 16 11.8 1.25
 0 4 16 11.26 1.18
 0 -4 16 10.21 1.17
 0 -4 16 12.36 1.26
 0 -4 17 0.99 0.72
 0 -4 17 0.46 0.63
 0 4 17 0.71 0.68
 0 -4 17 0.52 0.57
 0 4 17 0.13 0.57
 0 4 18 62.51 2.57
 0 -4 18 58.67 2.56
 0 -4 -18 61.6 2.47
 0 -4 18 61.9 2.52
 0 4 18 64.05 2.55
 0 4 18 60.31 2.47
 0 -4 18 60.79 2.48
 0 -4 -19 173.56 4.42
 0 -4 19 179.72 4.59
 0 -4 19 182.81 4.76
 0 4 19 180.15 4.65
 0 4 20 6.38 0.78
 0 -4 20 5.92 0.77
 0 -4 -20 6.26 0.7
 0 -5 0 0.87 0.34
 0 5 0 0.47 0.22
 0 -5 0 0.06 0.21
 0 -5 0 0.26 0.34
 0 -5 1 5019.81 82.65
 0 5 1 5057.21 82.77
 0 -5 1 5107.79 83.63
 0 -5 1 5059.31 83.65
 0 -5 1 4846.9 82.61
 0 -5 1 5285.79 83.07
 0 -5 -1 5090.78 83.3
 0 5 2 0.6 0.34
 0 -5 2 1.64 0.56
 0 -5 2 1.37 0.52
 0 -5 -2 0.4 0.41
 0 5 3 152.45 3.58
 0 -5 3 146.29 3.94
 0 -5 3 148.11 3.98
 0 -5 -3 150.98 3.84
 0 5 4 590.18 11.1
 0 -5 -4 627.44 11.55
 0 -5 4 587.15 11.53
 0 -5 4 597.24 11.54
 0 -5 -4 615.99 11.39
 0 5 5 442.26 9.01
 0 -5 -5 473.64 9.39
 0 -5 5 443.48 9.39
 0 -5 5 469.05 8.58
 0 5 5 462.58 8.52
 0 -5 5 444.9 9.41
 0 -5 -5 462.01 9.22
 0 5 5 460.65 8.52
 0 -5 5 455.67 8.54
 0 -5 -6 694.55 12.99
 0 5 6 661.51 12.75
 0 -5 6 676.09 13.19
 0 -5 -6 671.68 12.82
 0 -5 6 662.34 12.23
 0 5 6 669.67 12.2
 0 5 6 670.9 12.2
 0 -5 6 671.1 13.15
 0 -5 6 667.78 12.23
 0 5 -7 362.74 7.53
 0 -5 -7 354.37 8.16
 0 5 7 362.42 8.15
 0 -5 7 357.94 8.39
 0 -5 7 373.44 7.7
 0 5 7 371.71 7.66
 0 -5 -7 380.86 8.09
 0 5 7 372.96 7.65
 0 -5 7 357.6 7.62
 0 -5 7 356.46 8.36
 0 5 -8 435.24 9.07
 0 -5 -8 467.57 9.24
 0 5 8 451.15 9.3
 0 -5 -8 440.55 9.52
 0 -5 8 428.88 9.21
 0 -5 8 428.71 9.99
 0 5 8 469.07 9.36
 0 -5 8 436.02 9.24
 0 5 8 444.01 9.73
 0 -5 -8 462.12 9.87
 0 -5 8 449.45 10.14
 0 -5 9 28.84 2.06
 0 5 9 30.44 1.42
 0 -5 9 31.86 1.48
 0 5 -9 29.68 1.73
 0 -5 -9 32.66 1.82
 0 5 9 30.35 1.82
 0 5 9 31.87 1.87
 0 -5 9 27.72 1.74
 0 -5 9 32.58 2.15
 0 -5 9 29.65 1.81
 0 -5 -9 30.76 1.53
 0 -5 -9 32.14 2.01
 0 -5 10 421.36 9.84
 0 5 10 394.38 7.87
 0 -5 10 392.77 7.92
 0 -5 10 344.25 7.56
 0 -5 10 387.38 7.92
 0 -5 -10 415.03 8.97
 0 5 -10 397.79 8.84
 0 5 10 382.21 8.94
 0 -5 10 396.39 9.05
 0 -5 10 380.93 8.92
 0 -5 10 410.5 9.7
 0 5 10 389.99 9
 0 -5 -10 372.09 8.05
 0 -5 10 385.16 7.78
 0 -5 -10 405.36 9.37
 0 -5 11 20.11 1.94
 0 5 11 20.23 1.31
 0 -5 11 20.39 1.33
 0 -5 11 19.76 1.35
 0 -5 11 18.43 1.19
 0 5 -11 19.14 1.58
 0 5 11 17.25 1.6
 0 -5 11 17.24 1.6
 0 5 11 19.82 1.71
 0 -5 11 19.98 1.88
 0 -5 11 19.86 1.71
 0 -5 11 21.06 1.32
 0 -5 -11 19.83 1.38
 0 -5 -11 20.34 1.77
 0 5 12 530.59 10.39
 0 -5 12 529.95 10.36
 0 -5 12 529.11 10.69
 0 5 12 534.86 10.62
 0 -5 12 529.88 10.62
 0 -5 12 505.32 11.94
 0 -5 12 536.48 12.7
 0 -5 -12 542.52 10.9
 0 -5 12 527.83 10.49
 0 -5 12 525.4 12.7
 0 -5 13 183.85 5.11
 0 5 13 204.97 5.25
 0 -5 13 186.79 5.05
 0 -5 -13 199.25 5.41
 0 5 13 200.73 5.07
 0 -5 13 192.59 4.98
 0 -5 13 195.91 5.26
 0 -5 13 189.45 5.07
 0 -5 14 20.5 1.56
 0 -5 14 17.67 1.42
 0 5 14 19.16 1.41
 0 -5 -14 20.51 1.61
 0 -5 14 21.08 1.47
 0 5 14 19.28 1.4
 0 -5 14 20.95 1.6
 0 -5 14 19.13 1.45
 0 -5 15 614.99 12.56
 0 -5 15 597.34 12.39
 0 5 15 628.07 12.3
 0 -5 -15 651.99 12.89
 0 -5 15 616.29 12.26
 0 5 15 636.46 12.37
 0 -5 15 599.59 12.34
 0 -5 16 116.62 3.92
 0 -5 -16 116.75 4
 0 5 16 115.81 3.75
 0 5 16 120.75 3.82
 0 -5 16 114.07 3.7
 0 -5 16 110.36 3.75
 0 -5 17 1.39 0.76
 0 -5 17 0.85 0.64
 0 5 17 1.17 0.63
 0 -5 17 1.06 0.59
 0 5 18 26.68 1.62
 0 -5 18 23.98 1.64
 0 -5 -18 24.22 1.56
 0 -5 19 43.84 2.01
 0 5 19 45.57 1.97
 0 -5 -19 46.29 1.93
 0 5 20 9.67 0.86
 0 -5 -20 12.34 0.89
 0 -6 0 3200.15 51.22
 0 -6 0 3117.43 50.78
 0 -6 0 3172.68 50.95
 0 -6 1 704.09 12.37
 0 -6 -1 725.36 13.15
 0 -6 1 732.13 12.84
 0 6 1 723.66 12.47
 0 -6 -2 672.95 12.72
 0 -6 2 707.84 13.12
 0 -6 2 690.39 13.04
 0 6 2 692.59 12.19
 0 -6 -3 573.65 10.84
 0 -6 3 571.94 11.13
 0 -6 3 560 11.07
 0 6 3 557.69 10.35
 0 -6 -3 570.86 10.88
 0 -6 -4 6.69 0.84
 0 -6 4 6.49 0.91
 0 -6 4 7.54 0.95
 0 6 4 6.49 0.74
 0 -6 -4 8.97 0.93
 0 -6 -5 130.5 3.88
 0 -6 5 135.82 4.18
 0 -6 5 132.25 4.13
 0 -6 -5 134.66 3.97
 0 6 5 130.16 3.71
 0 -6 -6 0.32 0.49
 0 -6 6 1.41 0.7
 0 -6 6 2.28 0.76
 0 -6 -6 0.66 0.54
 0 6 6 1.47 0.57
 0 -6 7 128.73 4.42
 0 -6 -7 135.5 4.22
 0 -6 7 134.78 4.52
 0 6 7 128.58 4.08
 0 -6 -7 135 4.28
 0 -6 -8 3.63 0.79
 0 6 8 3.32 0.82
 0 -6 -8 3.58 0.81
 0 -6 8 2.37 0.83
 0 -6 8 2.21 0.82
 0 -6 9 170.77 5.66
 0 -6 9 158.41 4.08
 0 -6 9 172.15 4.2
 0 6 9 185.86 4.23
 0 -6 9 174.88 5.69
 0 -6 -9 163.13 4.33
 0 -6 -9 169.96 5.46
 0 -6 10 99.18 4.26
 0 -6 10 96.96 2.97
 0 -6 10 83.25 2.81
 0 -6 10 96.02 2.97
 0 6 10 99.78 2.97
 0 -6 10 94.49 4.16
 0 -6 -10 90.3 3.08
 0 -6 -10 93.98 3.87
 0 -6 11 478.45 11.9
 0 -6 11 507.93 9.95
 0 -6 11 502.06 9.95
 0 -6 11 446.67 9.46
 0 -6 11 499.35 9.94
 0 6 11 529.76 9.97
 0 -6 11 509.16 12.08
 0 -6 -11 465.96 10.08
 0 -6 -11 522.01 11.7
 0 -6 12 29.89 2.51
 0 -6 12 27.55 1.67
 0 6 12 30.39 1.71
 0 -6 12 27.36 2.39
 0 -6 -12 27.01 1.75
 0 -6 -12 30.99 2.34
 0 -6 12 27.87 1.65
 0 -6 12 28.98 1.7
 0 -6 13 4.41 0.91
 0 -6 13 4.44 0.83
 0 -6 13 5.38 0.89
 0 6 13 6.31 0.91
 0 -6 -13 6.24 1.01
 0 -6 13 3.4 0.77
 0 -6 14 438.32 9.45
 0 -6 14 438.28 9.68
 0 -6 14 431.99 9.53
 0 6 14 451.64 9.58
 0 -6 -14 449.25 9.91
 0 -6 15 48.5 2.34
 0 -6 15 49.15 2.39
 0 -6 -15 47.2 2.52
 0 -6 16 345.36 8.16
 0 -6 -16 376.58 8.57
 0 -6 17 10.68 1.19
 0 -6 -17 11.35 1.23
 0 6 18 21.34 1.4
 0 -6 18 19.36 1.42
 0 -6 -18 22.66 1.45
 0 -6 -19 14.73 1.11
 0 -6 -20 31.06 1.36
 0 -7 0 0.59 0.38
 0 -7 0 2.36 0.4
 0 -7 -1 966.13 17.32
 0 -7 -1 944.45 16.83
 0 -7 -2 817.41 14.87
 0 -7 2 783.73 15.28
 0 -7 2 791.15 15.26
 0 -7 -3 15.43 1.19
 0 -7 3 15.94 1.34
 0 -7 3 15.55 1.33
 0 7 3 15.38 1
 0 -7 -3 14.95 1.15
 0 -7 -4 548.87 10.91
 0 -7 4 544.36 11.23
 0 -7 4 524.19 11.18
 0 7 4 524.27 10.33
 0 -7 -4 557.18 10.9
 0 -7 -5 4.36 0.81
 0 -7 5 3.28 0.86
 0 -7 5 3.25 0.87
 0 7 5 4.2 0.72
 0 -7 -5 4.65 0.8
 0 -7 -6 52.72 2.48
 0 -7 6 53.95 2.75
 0 -7 6 47.83 2.59
 0 -7 -6 53.53 2.5
 0 7 6 48.82 2.27
 0 -7 -7 196.54 5.53
 0 7 7 184.99 5.28
 0 -7 -7 193.73 5.57
 0 -7 7 188.49 5.84
 0 -7 7 191.85 5.88
 0 -7 8 0.92 0.75
 0 -7 8 0.41 0.69
 0 -7 8 -0.7 0.82
 0 -7 8 1.24 0.53
 0 -7 -8 1.18 0.64
 0 -7 -8 0.34 0.45
 0 -7 -8 1.51 0.65
 0 -7 9 117.99 4.67
 0 -7 9 97.07 3.08
 0 -7 9 111.09 3.29
 0 7 9 117.91 3.17
 0 -7 -9 104.71 4.06
 0 -7 9 109.87 4.51
 0 -7 -9 101.94 3.28
 0 -7 -9 109.52 4.22
 0 -7 10 220.63 7.04
 0 -7 10 199.81 5.04
 0 -7 10 220.96 5.19
 0 7 10 226.79 5.2
 0 -7 10 228.56 5.4
 0 -7 10 216.61 6.97
 0 -7 -10 205.11 5.38
 0 -7 -10 217.86 6.61
 0 -7 11 1007.23 20.88
 0 -7 11 992.04 20.83
 0 7 11 1070.52 18.15
 0 -7 -11 1024.98 18.57
 0 -7 -11 1038.73 20.34
 0 -7 11 1001.84 18.1
 0 -7 12 21.67 2.29
 0 -7 12 22.07 2.33
 0 7 12 25.17 1.59
 0 -7 -12 25.16 1.75
 0 -7 -12 27.04 2.25
 0 -7 12 23.52 1.61
 0 -7 13 71.18 2.88
 0 -7 13 68.8 2.8
 0 7 13 73.36 2.86
 0 -7 -13 66.78 3
 0 -7 14 140.61 4.32
 0 7 14 138.65 4.3
 0 -7 -14 141 4.63
 0 -7 15 0.57 0.62
 0 -7 -15 0.42 0.73
 0 -7 16 21.92 1.61
 0 -7 -16 25.66 1.84
 0 -7 17 22.67 1.58
 0 -7 -17 27.24 1.79
 0 -7 -18 13.42 1.2
 0 -7 -18 11.42 1.11
 0 -7 -19 237.26 5.34
 0 -7 -20 4.51 0.57
 0 -8 0 92.02 2.95
 0 -8 -1 2588.78 42.62
 0 -8 -1 2598.56 43.28
 0 -8 -1 2620 42.88
 0 -8 -2 409.19 8.74
 0 -8 -2 424.18 8.64
 0 -8 -3 1167.47 20.86
 0 -8 3 1128.62 21.35
 0 -8 3 1137.11 21.3
 0 -8 -3 1182.35 20.64
 0 -8 -4 2.82 0.72
 0 -8 4 2.2 0.82
 0 -8 4 1.76 0.73
 0 -8 -4 2.47 0.67
 0 8 4 2.64 0.62
 0 -8 -5 1366.2 23.98
 0 -8 5 1275.84 24.33
 0 -8 5 1313.09 24.43
 0 -8 -5 1339.76 23.8
 0 8 5 1297.41 23.16
 0 -8 -6 730.26 14.29
 0 -8 -6 723.03 14.25
 0 8 6 688.97 13.68
 0 -8 6 682.76 14.68
 0 -8 6 690.35 14.76
 0 -8 7 0.53 0.69
 0 -8 7 0.21 0.68
 0 -8 7 -0.95 0.82
 0 -8 7 0.85 0.53
 0 -8 -7 0.26 0.58
 0 -8 -7 0.28 0.43
 0 -8 -7 2.12 0.8
 0 -8 7 2.21 0.54
 0 8 7 0.46 0.55
 0 -8 8 5.49 1.2
 0 -8 8 5.11 1.14
 0 -8 8 2.94 0.73
 0 -8 8 6.11 0.82
 0 -8 -8 5.87 1.06
 0 -8 -8 6.17 0.8
 0 -8 8 4.86 0.7
 0 -8 -8 5.11 0.98
 0 -8 9 37.03 2.69
 0 -8 9 32.5 2.56
 0 -8 9 28.66 1.66
 0 8 9 37.01 1.65
 0 -8 9 30.89 1.7
 0 -8 -9 38.92 2.45
 0 -8 -9 32.45 1.76
 0 -8 -9 35.75 2.38
 0 -8 10 769.32 16.63
 0 -8 10 775.47 16.74
 0 8 10 763.35 13.7
 0 -8 10 728.17 13.96
 0 -8 -10 735.39 14.16
 0 -8 -10 801.33 16.12
 0 -8 11 173.07 6.53
 0 -8 11 177.04 6.63
 0 8 11 188.73 4.74
 0 -8 11 174.26 4.8
 0 -8 -11 173.72 4.99
 0 -8 -11 177.58 6.17
 0 -8 11 165.54 4.49
 0 -8 12 21.55 2.34
 0 -8 12 19.05 2.24
 0 8 12 24.29 1.57
 0 -8 -12 24.94 1.78
 0 -8 -12 25.48 2.29
 0 -8 12 21.58 1.52
 0 8 13 82.07 3.12
 0 -8 -13 83.48 3.47
 0 -8 -13 79.11 4.19
 0 -8 -14 56.28 2.83
 0 8 14 51.65 2.48
 0 -8 -15 0.25 0.68
 0 -8 -16 19.03 1.62
 0 -8 -17 2.25 0.74
 0 -8 -17 1.71 0.75
 0 -8 -18 12.27 1.09
 0 -8 -18 12.15 1.12
 0 -8 -19 120.01 3.25
 0 -8 -20 22.08 1.06
 0 -9 0 1.04 0.36
 0 -9 -1 944.38 17.12
 0 -9 -1 910.82 15.74
 0 -9 -2 386.44 8.5
 0 -9 -2 371.39 7.85
 0 -9 -2 383.07 8.12
 0 -9 -3 1407.04 25.03
 0 -9 -3 1389.89 24.65
 0 -9 -4 636.97 12.73
 0 -9 4 595.18 13.13
 0 -9 4 593.47 13.15
 0 -9 -4 615 12.4
 0 -9 -5 462.25 10.2
 0 -9 -5 458.47 10.02
 0 -9 5 433.95 10.6
 0 -9 5 430.49 10.62
 0 -9 6 697.41 14.81
 0 -9 6 688.94 14.82
 0 -9 6 661.44 12.36
 0 -9 6 707.7 12.77
 0 -9 -6 706.33 14.34
 0 -9 -6 671.07 12.61
 0 -9 -6 695.19 14.15
 0 9 6 657.27 13.48
 0 -9 6 677.72 12.47
 0 -9 7 25.75 2.17
 0 -9 7 19.21 1.94
 0 -9 7 14.73 1.2
 0 -9 7 18.38 1.3
 0 -9 -7 23.92 1.91
 0 -9 -7 19.49 1.28
 0 -9 7 20.91 1.26
 0 -9 -7 20.29 1.73
 0 -9 8 178.63 6.3
 0 -9 8 190.35 6.51
 0 -9 8 162.3 4.37
 0 -9 8 174.96 4.65
 0 -9 -8 193.32 6.03
 0 -9 -8 172.97 4.66
 0 -9 8 178.96 4.48
 0 -9 -8 187.08 5.91
 0 -9 9 1041.27 21.91
 0 -9 9 1010 21.88
 0 -9 9 1019.04 18.68
 0 -9 9 1082.49 19.22
 0 -9 -9 1148.83 21.38
 0 -9 -9 1046.19 19.23
 0 -9 -9 1100.66 21.2
 0 -9 10 12.11 1.81
 0 -9 10 16.3 2.03
 0 -9 10 12.4 1.22
 0 -9 -10 12.83 1.25
 0 -9 -10 11.43 1.54
 0 -9 11 3.56 1.18
 0 -9 11 2.51 1.08
 0 -9 11 3.18 0.83
 0 9 11 3.18 0.67
 0 -9 -11 3.86 0.88
 0 -9 -11 3.82 1.04
 0 -9 12 1.31 1.01
 0 -9 12 1.78 0.97
 0 9 12 0.37 0.56
 0 -9 -12 0.57 0.69
 0 -9 -12 0.28 0.7
 0 9 13 37.99 2.06
 0 -9 -13 37.82 2.32
 0 -9 -13 35.88 2.91
 0 -9 14 144.18 4
 0 -9 -14 116.85 4.34
 0 -9 -15 257.99 6.9
 0 -9 -15 264.29 6.93
 0 -9 -16 -0.31 0.74
 0 -9 -17 42.33 2.05
 0 -9 -17 49.66 2.33
 0 -9 -18 25.99 1.44
 0 -9 -18 27.45 1.59
 0 -9 -19 3.82 0.6
 0 -9 -19 5.22 0.68
 0 -10 0 646.99 11.51
 0 -10 -1 613.91 11.06
 0 -10 -2 13.63 1.32
 0 -10 -2 15.52 0.97
 0 -10 -3 32.54 1.76
 0 -10 -3 32 2.06
 0 -10 -3 28.39 1.77
 0 -10 -3 26.82 1.33
 0 -10 -4 532.83 11.56
 0 -10 -4 525.03 10.89
 0 -10 -4 528.19 10.31
 0 -10 -4 516.67 10.12
 0 -10 -4 532.22 11.23
 0 -10 4 522.58 9.97
 0 -10 5 43.54 1.83
 0 -10 -5 43.97 1.91
 0 -10 -5 45.88 2.06
 0 -10 -5 50.78 2.75
 0 -10 5 48.48 1.94
 0 -10 -5 45.08 2.5
 0 -10 5 46.37 2.88
 0 -10 5 52.11 3.01
 0 -10 6 935.03 19.05
 0 -10 6 918.64 19.08
 0 -10 6 890.44 16.22
 0 -10 -6 951.47 16.96
 0 -10 -6 914.93 16.47
 0 -10 -6 954.25 18.56
 0 -10 -6 890.68 16.52
 0 -10 -6 926.33 18.19
 0 -10 6 910.65 16.39
 0 -10 7 1130.28 22.34
 0 -10 7 1129.48 22.27
 0 -10 7 1038.97 19.1
 0 -10 7 1110.87 19.64
 0 -10 -7 1177.43 21.82
 0 -10 -7 1075.29 19.55
 0 -10 7 1082.75 19.28
 0 -10 -7 1104.18 21.31
 0 -10 8 207.51 7.13
 0 -10 8 213.04 7.16
 0 -10 8 202.12 5.26
 0 -10 -8 226.7 6.81
 0 -10 -8 198.01 5.24
 0 -10 -8 215.14 6.62
 0 -10 9 8.07 1.17
 0 -10 -9 7.29 0.99
 0 -10 9 5.73 1.43
 0 -10 9 6.25 1.42
 0 -10 -9 6.34 1.2
 0 -10 -10 824.49 15.77
 0 -10 10 833.32 18.61
 0 -10 10 824.43 18.52
 0 -10 -10 867.76 17.96
 0 -10 -10 838.21 15.23
 0 -10 11 289.24 6.67
 0 -10 -11 288.49 8.81
 0 -10 -11 296.64 7.37
 0 -10 11 282.43 9.3
 0 -10 11 298.8 9.43
 0 -10 -12 313.72 9.44
 0 -10 -12 294.62 8.96
 0 -10 -12 312.52 7.84
 0 -10 12 290.24 9.64
 0 -10 12 287.02 9.66
 0 -10 -13 45.05 2.6
 0 10 13 45.13 2.22
 0 -10 -13 40.63 2.48
 0 -10 -14 0.44 0.8
 0 -10 -14 0.69 0.73
 0 -10 -15 12.33 1.39
 0 -10 -15 10.57 1.29
 0 -10 -16 15.08 1.4
 0 -10 -16 14.59 1.28
 0 -10 -17 6.98 0.96
 0 -10 -17 6.54 0.84
 0 -10 -18 24.56 1.45
 0 -10 -18 23.91 1.31
 0 -10 -19 1.57 0.45
 0 -10 -19 2.07 0.47
 0 -11 0 0.55 0.46
 0 -11 0 -0.04 0.32
 0 -11 0 0.05 0.44
 0 -11 -1 126.22 3.55
 0 -11 -1 120.6 3.49
 0 -11 -1 129.96 3.52
 0 -11 1 120.07 3.42
 0 -11 -1 125.39 3.27
 0 -11 -1 127.59 3.55
 0 -11 1 126.72 3.48
 0 -11 -2 286.41 6.37
 0 -11 -2 270.25 6.24
 0 -11 -2 284.94 6.23
 0 -11 2 284.59 6.16
 0 -11 2 279.92 6.02
 0 -11 -2 280.67 5.99
 0 -11 2 287.23 6.15
 0 -11 -2 293.84 6.32
 0 -11 -3 60.25 2.36
 0 -11 -3 56.24 2.25
 0 -11 -3 64.39 2.32
 0 -11 -3 54.78 2.16
 0 -11 3 57.66 2.15
 0 -11 3 55.68 2.11
 0 -11 -3 58.34 2.1
 0 -11 -4 11.95 1.04
 0 -11 -4 11.32 1.1
 0 -11 -4 10.79 1.17
 0 -11 -4 13.2 1.46
 0 -11 -4 13.24 1.07
 0 -11 -4 12.44 1.03
 0 -11 4 11.24 0.96
 0 -11 -4 12.86 1
 0 -11 4 9.94 0.94
 0 -11 -4 10.79 1.2
 0 -11 -5 3.8 0.7
 0 -11 -5 3.56 0.75
 0 -11 5 1.77 0.76
 0 -11 -5 2.45 0.71
 0 -11 -5 3.04 0.94
 0 -11 -5 4.07 0.71
 0 -11 -5 2.97 0.64
 0 -11 -5 4.16 0.69
 0 -11 5 4.27 0.73
 0 -11 -5 2.44 0.76
 0 -11 6 68.2 2.49
 0 -11 -6 68.22 2.58
 0 -11 -6 75.58 2.92
 0 -11 -6 71.13 3.54
 0 -11 -6 69.69 3.21
 0 -11 -6 65.33 2.55
 0 -11 -6 68.51 2.52
 0 -11 -6 74.66 3.45
 0 -11 6 71.64 2.57
 0 -11 7 365.46 10.33
 0 -11 7 377.4 10.36
 0 -11 7 348.7 7.58
 0 -11 -7 363.21 7.86
 0 -11 -7 363.33 8.33
 0 -11 -7 368.95 9.25
 0 -11 -7 374.89 8.07
 0 -11 -7 368.59 9.53
 0 -11 -7 358.02 7.76
 0 -11 8 150.73 6.14
 0 -11 8 154.51 6.25
 0 -11 8 145.9 4.1
 0 -11 -8 153.69 4.74
 0 -11 -8 153.43 5.39
 0 -11 -8 149.05 4.44
 0 -11 -8 149.4 4.22
 0 -11 -8 143.35 5.45
 0 -11 9 139.26 6.03
 0 -11 9 125.62 5.73
 0 -11 9 131.23 3.88
 0 -11 -9 132.14 4.45
 0 -11 -9 133.33 5.18
 0 -11 -9 126.43 4.16
 0 -11 -9 141.83 5.49
 0 -11 -9 131.05 3.94
 0 -11 -10 1.05 0.84
 0 -11 -10 0.8 0.55
 0 -11 -10 1.53 0.91
 0 -11 -10 0.77 0.71
 0 -11 -10 1.33 0.75
 0 -11 10 1.68 1.1
 0 -11 10 1.71 1.09
 0 -11 11 60.74 4.12
 0 -11 11 64.22 4.24
 0 -11 -11 70.55 3.27
 0 -11 -11 62.91 3.67
 0 -11 -11 66.12 3.07
 0 -11 -11 67.71 3.99
 0 -11 -12 200.41 6.09
 0 -11 -12 194.18 5.86
 0 -11 -12 189.13 7.18
 0 -11 -13 556.7 11.84
 0 -11 -13 550.88 11.68
 0 -11 -14 0.25 0.8
 0 -11 -14 0.7 0.77
 0 -11 -15 58.55 2.77
 0 -11 -15 63.32 2.87
 0 -11 -15 55.99 2.42
 0 -11 -16 1.06 0.65
 0 -11 -16 0.33 0.59
 0 -11 -17 3.73 0.75
 0 -11 -17 4.69 0.76
 0 -11 -18 5.54 0.74
 0 -11 -18 4.59 0.65
 0 -12 0 470.74 9.58
 0 -12 0 501.53 9.64
 0 -12 0 467.57 9.51
 0 -12 0 476.68 9.12
 0 -12 0 475.62 9.56
 0 -12 1 142.46 3.81
 0 -12 -1 124.12 3.74
 0 -12 -1 137.56 3.87
 0 -12 1 131.62 3.74
 0 -12 -1 131.22 3.77
 0 -12 1 135.51 3.78
 0 -12 -1 134.08 3.55
 0 -12 -1 140.61 3.89
 0 -12 1 131.4 3.75
 0 -12 -2 223.47 5.52
 0 -12 -2 216.83 5.42
 0 -12 2 216.66 5.28
 0 -12 -2 224.22 5.41
 0 -12 -2 227.8 5.17
 0 -12 -2 237.09 5.53
 0 -12 2 224.15 5.33
 0 -12 -3 141.5 4.07
 0 -12 -3 137.31 3.98
 0 -12 -3 135.81 3.87
 0 -12 3 130.03 3.73
 0 -12 -3 129.93 3.66
 0 -12 -3 137.46 3.9
 0 -12 -4 412.33 8.86
 0 -12 -4 428.72 9.11
 0 -12 -4 437.09 8.85
 0 -12 -4 422.75 8.79
 0 -12 4 412.65 8.58
 0 -12 -4 430.14 8.65
 0 -12 -5 210.72 5.41
 0 -12 -5 215.24 5.68
 0 -12 5 200.67 4.97
 0 -12 -5 224.28 6.27
 0 -12 -5 217.34 5.32
 0 -12 -5 218.09 5.35
 0 -12 -5 214.47 5.24
 0 -12 -6 527.29 11.65
 0 -12 6 485.47 9.86
 0 -12 -6 524.54 10.87
 0 -12 -6 501.64 10.35
 0 -12 -6 524.64 11.99
 0 -12 -6 507.18 10.19
 0 -12 -7 533.83 12.08
 0 -12 -7 519.81 10.7
 0 -12 -7 530.76 12.47
 0 -12 -7 521.91 10.46
 0 -12 -8 25.41 1.87
 0 -12 -8 18.55 1.86
 0 -12 -8 23.24 1.66
 0 -12 -8 19.85 1.44
 0 -12 -8 18.25 1.95
 0 -12 -9 9.02 1.27
 0 -12 -9 6.98 1.25
 0 -12 -9 6.49 1.04
 0 -12 -9 7.39 0.99
 0 -12 -9 8 1.41
 0 -12 -10 208.47 6.16
 0 -12 -10 200.84 6.91
 0 -12 -10 208.06 5.91
 0 -12 -10 204.52 7.29
 0 -12 -10 192.62 5.36
 0 -12 -11 34.04 2.33
 0 -12 -11 33.85 2.69
 0 -12 -11 37.33 2.29
 0 -12 -11 33.64 2.9
 0 -12 -11 34.78 1.95
 0 -12 -12 725.54 14.68
 0 -12 -12 708.83 14.34
 0 -12 -13 19.04 1.72
 0 -12 -13 19.68 1.78
 0 -12 -14 261.72 6.87
 0 -12 -14 264.39 6.97
 0 -12 -15 220.13 5.94
 0 -12 -15 220.12 5.96
 0 -12 -16 3.73 0.81
 0 -12 -16 2.91 0.63
 0 -12 -16 2.57 0.74
 0 -12 -17 54.03 2.17
 0 -12 -17 48.28 1.85
 0 -12 -18 91 2.67
 0 -13 0 -0.11 0.47
 0 -13 0 0.23 0.5
 0 -13 0 -0.17 0.51
 0 -13 0 0.29 0.54
 0 -13 1 487.32 10.04
 0 -13 -1 491.55 10.17
 0 -13 1 528.45 10.14
 0 -13 -1 518.79 10.27
 0 -13 1 491.23 10.05
 0 -13 -1 487.45 10.08
 0 -13 -1 510.76 9.75
 0 -13 -1 491.49 10.13
 0 -13 1 495.87 10.08
 0 -13 -2 47.35 2.2
 0 -13 -2 47.84 2.19
 0 -13 2 44.21 2.03
 0 -13 -2 44.55 2.1
 0 -13 -2 46.76 1.99
 0 -13 2 45.39 2.06
 0 -13 -2 44.45 2.09
 0 -13 -3 1.94 0.66
 0 -13 -3 3.38 0.74
 0 -13 3 1.81 0.61
 0 -13 -3 2.46 0.69
 0 -13 -3 2.14 0.59
 0 -13 3 1.56 0.58
 0 -13 -3 1.51 0.61
 0 -13 -4 14.38 1.3
 0 -13 -4 14.03 1.26
 0 -13 -4 13.61 1.22
 0 -13 4 12.68 1.11
 0 -13 -4 13.91 1.13
 0 -13 -4 15.86 1.26
 0 -13 -5 35.08 2.06
 0 -13 -5 36.25 1.95
 0 -13 -5 39.29 1.97
 0 -13 -5 34.54 1.88
 0 -13 -5 32.66 1.78
 0 -13 6 136.63 3.83
 0 -13 -6 142.96 4.57
 0 -13 -6 131.89 4.15
 0 -13 -6 133.64 4.06
 0 -13 -7 2.95 0.9
 0 -13 -7 4.42 1.01
 0 -13 -7 4.93 0.84
 0 -13 -7 4.55 1.1
 0 -13 -8 421.19 9.85
 0 -13 -8 432.86 10.83
 0 -13 8 422.6 8.75
 0 -13 -8 416.75 9.43
 0 -13 -8 448.23 9.43
 0 -13 -8 415.67 9.11
 0 -13 -8 407.8 11.07
 0 -13 -9 95.58 3.94
 0 -13 -9 98.4 4.52
 0 -13 -9 95.99 3.5
 0 -13 -9 98.94 3.73
 0 -13 -9 92.6 4.65
 0 -13 -9 95.07 3.43
 0 -13 -10 39.71 2.51
 0 -13 -10 34.95 2.74
 0 -13 -10 40.69 2.38
 0 -13 -10 45.2 3.26
 0 -13 -10 44.37 2.25
 0 -13 -11 97.42 3.86
 0 -13 -11 86.67 3.32
 0 -13 -11 93.08 3.97
 0 -13 -12 69.92 3.42
 0 -13 -12 69.14 3.24
 0 -13 -13 28.82 2.03
 0 -13 -13 27.41 1.92
 0 -13 -14 3.8 0.93
 0 -13 -14 4.69 0.98
 0 -13 -15 19.47 1.47
 0 -13 -15 20.44 1.53
 0 -13 -16 22.25 1.46
 0 -13 -16 21.87 1.43
 0 -13 -17 8.76 0.85
 0 -14 0 32.88 1.84
 0 -14 0 32.53 1.77
 0 -14 0 29.81 1.77
 0 -14 0 31.98 1.79
 0 -14 0 31.91 1.82
 0 -14 -1 5.32 0.88
 0 -14 -1 4.98 0.83
 0 -14 1 3.07 0.7
 0 -14 1 2.99 0.7
 0 -14 -1 4.02 0.79
 0 -14 1 3.47 0.76
 0 -14 -1 4.62 0.72
 0 -14 -1 4.22 0.79
 0 -14 1 3.76 0.74
 0 -14 -2 253.54 6.27
 0 -14 -2 256.61 6.31
 0 -14 2 237.02 6
 0 -14 -2 254.19 6.21
 0 -14 -2 255.57 5.89
 0 -14 -2 256.01 6.26
 0 -14 2 242.93 6.01
 0 -14 -3 40.24 2.11
 0 -14 -3 45.18 2.28
 0 -14 -3 42.06 2.15
 0 -14 3 41.64 2.04
 0 -14 -3 43.59 2.01
 0 -14 3 36.72 1.9
 0 -14 -3 41.37 2.11
 0 -14 -4 75.88 3.09
 0 -14 -4 69.99 2.9
 0 -14 4 71.78 2.74
 0 -14 -4 73.47 2.89
 0 -14 -4 71.7 2.74
 0 -14 -4 71.72 2.85
 0 -14 -5 883.95 17.06
 0 -14 -5 930.07 17.5
 0 -14 -5 886.18 16.91
 0 -14 -5 901.35 16.79
 0 -14 -5 923.76 16.94
 0 -14 -6 141.87 4.43
 0 -14 -6 138.79 4.21
 0 -14 -6 141.87 4.7
 0 -14 -7 139.96 4.43
 0 -14 -7 138.52 4.78
 0 -14 -8 223.43 6
 0 -14 -8 223.54 6.48
 0 -14 9 371.37 7.79
 0 -14 -9 356.6 8.21
 0 -14 -9 347.26 8.34
 0 -14 -9 346.15 10.1
 0 -14 -9 334.25 7.97
 0 -14 -9 357.44 8.86
 0 -14 10 373.82 7.83
 0 -14 -10 353.16 8.49
 0 -14 -10 359.91 8.96
 0 -14 11 266.89 6.1
 0 -14 -11 261.32 6.83
 0 -14 -11 242.65 6.2
 0 -14 -11 259.12 7.21
 0 -14 -12 1.27 0.86
 0 -14 -12 0.48 0.66
 0 -14 -13 24.76 1.75
 0 -14 -13 25.11 1.9
 0 -14 -14 13.16 1.29
 0 -14 -14 14.61 1.36
 0 -14 -15 44.71 2.08
 0 -14 -15 41.27 2.06
 0 -14 -16 36.8 1.72
 0 -14 -16 37.94 1.75
 0 -14 -17 6.8 0.69
 0 -15 0 -0.13 0.53
 0 -15 0 0.72 0.57
 0 -15 0 0.07 0.56
 0 -15 0 0.34 0.61
 0 -15 -1 150.24 4.47
 0 -15 1 140.27 4.26
 0 -15 -1 145.07 4.39
 0 -15 1 153.37 4.36
 0 -15 -1 142.57 4.28
 0 -15 1 144.78 4.34
 0 -15 -1 132.49 4.25
 0 -15 -1 138.46 3.95
 0 -15 -1 142.42 4.37
 0 -15 1 143.17 4.32
 0 -15 -2 852.14 16.41
 0 -15 -2 893.17 16.5
 0 -15 2 845.41 16.16
 0 -15 -2 826.93 16.26
 0 -15 -2 875.98 16.35
 0 -15 -2 878.88 15.95
 0 -15 -2 866.72 16.39
 0 -15 2 850.36 16.15
 0 -15 -3 117.37 4.05
 0 -15 -3 116.56 3.97
 0 -15 3 119.55 3.79
 0 -15 -3 120.28 3.96
 0 -15 -3 114.98 3.88
 0 -15 -3 119.71 3.7
 0 -15 3 117.84 3.73
 0 -15 -3 117.59 3.9
 0 -15 -4 61.45 2.87
 0 -15 -4 62.49 2.81
 0 -15 -4 63.59 2.8
 0 -15 -4 59.42 2.67
 0 -15 -4 59.61 2.56
 0 -15 -4 66.29 2.79
 0 -15 -5 145.29 4.74
 0 -15 -5 139.73 4.4
 0 -15 -5 146.89 4.55
 0 -15 -5 141.98 4.3
 0 -15 -5 143.17 4.38
 0 -15 -6 35.6 2.29
 0 -15 -6 31.55 1.88
 0 -15 -6 31.06 1.9
 0 -15 -6 32.35 2.01
 0 -15 -6 31.19 1.88
 0 -15 -7 142.84 4.6
 0 -15 -7 136.74 4.36
 0 -15 -7 142 4.91
 0 -15 -8 3.99 0.91
 0 -15 -8 2.96 0.78
 0 -15 -9 117.94 4.02
 0 -15 -9 114.67 3.91
 0 -15 -9 117.79 4.51
 0 -15 -10 124.65 4.56
 0 -15 -10 118.1 3.88
 0 -15 -10 118.94 3.93
 0 -15 -10 115.75 4.12
 0 -15 -11 3.72 1.09
 0 -15 -11 2.77 0.7
 0 -15 -11 2.4 0.78
 0 -15 -12 320.96 7.82
 0 -15 -12 306.54 7.39
 0 -15 -13 251.92 6.39
 0 -15 -13 264.91 6.69
 0 -15 -14 20.69 1.43
 0 -15 -14 19.71 1.45
 0 -15 -15 22.33 1.36
 0 -15 -15 20.16 1.32
 0 -15 -16 2.79 0.55
 0 -16 0 194.03 5.48
 0 -16 0 199.14 5.49
 0 -16 0 215.71 5.6
 0 -16 0 209.81 5.6
 0 -16 0 201.48 5.36
 0 -16 -1 17.13 1.5
 0 -16 -1 16.94 1.45
 0 -16 1 18.3 1.46
 0 -16 -1 20.06 1.52
 0 -16 1 19.37 1.51
 0 -16 -1 19.66 1.57
 0 -16 -1 19.45 1.36
 0 -16 1 18.4 1.5
 0 -16 -1 19.25 1.54
 0 -16 -1 17.21 1.43
 0 -16 -2 7.92 1.1
 0 -16 -2 7.34 1.05
 0 -16 -2 8.51 1.12
 0 -16 2 8.26 1.07
 0 -16 -2 9.43 1.14
 0 -16 -2 8.5 0.96
 0 -16 -2 9.76 1.15
 0 -16 2 8.23 1.06
 0 -16 -3 68.62 2.99
 0 -16 -3 67.31 2.9
 0 -16 3 68.72 2.86
 0 -16 -3 66.94 2.9
 0 -16 -3 67.46 2.71
 0 -16 -3 70.7 2.96
 0 -16 3 68.29 2.76
 0 -16 -4 45.42 2.47
 0 -16 -4 42.54 2.29
 0 -16 -4 38.59 2.19
 0 -16 -4 42.03 2.13
 0 -16 -4 48.04 2.4
 0 -16 -5 113.78 4.18
 0 -16 -5 117.76 4.03
 0 -16 -5 114.73 3.94
 0 -16 -5 118.69 3.86
 0 -16 -5 122.59 3.99
 0 -16 -6 33.44 2.21
 0 -16 -6 29.5 1.94
 0 -16 -6 27.06 1.8
 0 -16 -6 27.7 1.77
 0 -16 -6 27.74 1.8
 0 -16 -7 23.85 1.75
 0 -16 -7 21.28 1.57
 0 -16 -7 23.39 1.89
 0 -16 8 126.38 3.65
 0 -16 -8 121.06 4.05
 0 -16 -8 110.02 3.77
 0 -16 -8 116.16 4.37
 0 -16 -9 122.64 4.49
 0 -16 -9 118.83 3.88
 0 -16 -9 119.68 4
 0 -16 -10 52.97 2.78
 0 -16 -10 47.83 2.22
 0 -16 -10 49.43 2.31
 0 -16 -11 5.12 0.78
 0 -16 -11 3.18 0.95
 0 -16 -12 107.35 3.78
 0 -16 -12 96.62 3.06
 0 -16 -12 103.59 3.5
 0 -16 -13 11.5 1.12
 0 -16 -13 11.72 1.2
 0 -16 -14 45.52 1.94
 0 -16 -14 43.56 2
 0 -16 -15 1.96 0.5
 0 -16 -15 2.42 0.55
 0 -17 0 0.14 0.59
 0 -17 0 -0.28 0.61
 0 -17 0 0.6 0.7
 0 -17 0 0.51 0.69
 0 -17 1 0.7 0.67
 0 -17 -1 0.14 0.59
 0 -17 -1 0.22 0.63
 0 -17 -1 0.14 0.68
 0 -17 1 0.57 0.7
 0 -17 -1 0.07 0.7
 0 -17 -1 0.44 0.75
 0 -17 -2 3.52 0.89
 0 -17 -2 3.08 0.83
 0 -17 2 4.24 0.93
 0 -17 -2 3.17 0.88
 0 -17 -2 3.24 0.71
 0 -17 2 4.05 0.84
 0 -17 -2 4.01 0.97
 0 -17 -2 5.62 1.01
 0 -17 -3 311.82 7.71
 0 -17 -3 306.74 7.51
 0 -17 -3 315.58 7.54
 0 -17 -3 315.86 7.17
 0 -17 3 302.27 7.19
 0 -17 -3 299.92 7.45
 0 -17 -3 318.21 7.54
 0 -17 -4 54.3 2.69
 0 -17 -4 53.14 2.58
 0 -17 -4 51.16 2.51
 0 -17 -4 54.04 2.41
 0 -17 -4 54.68 2.59
 0 -17 -5 48.62 2.59
 0 -17 -5 42.67 2.32
 0 -17 -5 44.38 2.31
 0 -17 -5 45.28 2.22
 0 -17 -5 46.69 2.37
 0 -17 -6 130.99 4.5
 0 -17 -6 126.3 4.1
 0 -17 -6 130.34 4.27
 0 -17 -6 128.17 4.06
 0 -17 -6 130.68 4.12
 0 -17 -7 56.24 2.86
 0 -17 -7 54.42 2.46
 0 -17 -7 57.06 2.67
 0 -17 -8 31.66 2.17
 0 -17 -8 34.59 2.02
 0 -17 -8 33.76 1.88
 0 -17 -9 0.85 0.79
 0 -17 -9 1.79 0.7
 0 -17 -9 1.35 0.57
 0 -17 -9 1.3 0.71
 0 -17 -10 3.38 0.91
 0 -17 -10 2.44 0.74
 0 -17 -10 3.06 0.68
 0 -17 -10 3.99 0.85
 0 -17 -11 54.99 2.61
 0 -17 -11 56.01 2.2
 0 -17 -12 55.53 2.48
 0 -17 -12 56.88 2.08
 0 -17 -13 130.59 3.8
 0 -17 -14 8.25 0.83
 0 -18 0 113.54 3.91
 0 -18 0 119.67 3.8
 0 -18 0 114 3.89
 0 -18 -1 52.95 2.44
 0 -18 -1 49.75 2.49
 0 -18 1 49.84 2.46
 0 -18 -1 54.18 2.55
 0 -18 1 50.09 2.42
 0 -18 -1 48.94 2.46
 0 -18 -1 52.92 2.46
 0 -18 -2 308.39 7.34
 0 -18 -2 286.85 7.23
 0 -18 -2 296.48 7.15
 0 -18 -2 303.72 6.82
 0 -18 2 277.83 6.94
 0 -18 -2 300.85 7.27
 0 -18 -2 300.56 7.2
 0 -18 -3 85.26 3.36
 0 -18 -3 87.25 3.32
 0 -18 -3 84.67 3.29
 0 -18 -3 87.53 3.05
 0 -18 -3 86.12 3.31
 0 -18 3 78.21 3.02
 0 -18 -4 287.21 7.22
 0 -18 -4 279.18 7
 0 -18 -4 295.64 7.12
 0 -18 -4 273.64 6.63
 0 -18 -4 290.59 7.02
 0 -18 -4 281.18 7.04
 0 -18 -5 21.44 1.73
 0 -18 -5 22.08 1.64
 0 -18 -5 20.15 1.54
 0 -18 -5 21.15 1.49
 0 -18 -5 23.32 1.64
 0 -18 -5 19.36 1.63
 0 -18 -6 213.47 5.93
 0 -18 -6 206.51 5.61
 0 -18 -6 199.39 5.42
 0 -18 -6 203.37 5.32
 0 -18 -6 205.1 5.41
 0 -18 -6 201.7 5.58
 0 -18 -7 233.95 6.37
 0 -18 -7 235.1 6.08
 0 -18 -7 235.72 5.82
 0 -18 -7 232.61 6.06
 0 -18 -8 32.77 2.07
 0 -18 -8 29.39 1.79
 0 -18 -8 30.7 1.71
 0 -18 -8 31.41 1.87
 0 -18 -9 2.5 0.87
 0 -18 -9 2.5 0.68
 0 -18 -9 2.25 0.63
 0 -18 -9 3.07 0.78
 0 -18 -10 11.47 1.24
 0 -18 -10 12.16 1.07
 0 -18 -10 11.28 0.99
 0 -18 -10 12.22 1.11
 0 -18 -11 97.06 2.87
 0 -18 -11 99.7 3.38
 0 18 12 8.68 0.77
 0 -18 -12 9.17 0.99
 0 -18 -13 5.89 0.73
 0 -19 0 -0.21 0.65
 0 -19 -1 35.87 2.05
 0 -19 -1 38.67 2.07
 0 -19 -1 36.08 1.96
 0 -19 -1 37.12 2.05
 0 -19 1 33.68 1.93
 0 -19 -2 36.43 1.99
 0 -19 -2 35.3 2.02
 0 -19 -2 37.59 2.07
 0 -19 2 31.33 1.84
 0 -19 -2 35.47 2.05
 0 -19 -2 35.06 1.97
 0 -19 -3 374.47 8.38
 0 -19 -3 372.61 8.45
 0 -19 -3 395.29 8.62
 0 -19 3 359.55 8.06
 0 -19 -3 373.88 8.42
 0 -19 -3 378.7 8.44
 0 -19 -4 -0.21 0.6
 0 -19 -4 0.26 0.64
 0 -19 -4 0.07 0.59
 0 -19 -4 -0.06 0.47
 0 -19 -4 0.73 0.69
 0 -19 -4 0.28 0.68
 0 -19 -5 186.39 5.25
 0 -19 -5 189.26 5.15
 0 -19 -5 175.08 4.92
 0 -19 -5 178.94 4.77
 0 -19 -5 180.92 4.97
 0 -19 -5 184.84 5.1
 0 -19 -6 99.39 3.56
 0 -19 -6 94.15 3.21
 0 -19 -6 89.69 3.26
 0 -19 -6 93.72 3.12
 0 -19 -6 90.62 3.15
 0 -19 -6 94.93 3.35
 0 -19 -7 130.18 4.15
 0 -19 -7 120.18 3.83
 0 -19 -7 125.27 3.68
 0 -19 -7 125.63 3.89
 0 -19 -8 140.72 4.33
 0 -19 -8 143.99 4.1
 0 -19 -8 141.83 3.9
 0 -19 -8 139.24 4.06
 0 -19 -9 31.29 1.84
 0 -19 -9 32.64 1.67
 0 -19 -9 31.72 1.56
 0 -19 -9 34.1 1.72
 0 -19 -10 17.84 1.18
 0 -19 -10 16.86 1.33
 0 -19 -10 16.77 1.13
 0 -19 -11 23.42 1.41
 0 -19 -12 15.85 1.05
 0 19 12 14.79 0.85
 0 -20 0 0.44 0.65
 0 -20 1 5.54 0.88
 0 -20 -1 4.29 0.87
 0 -20 -1 4.55 0.82
 0 -20 -2 130.06 3.9
 0 -20 2 127.14 3.83
 0 -20 -2 127.86 3.95
 0 -20 -2 133.78 3.97
 0 -20 -2 128.97 3.88
 0 -20 -3 12.88 1.21
 0 -20 -3 13.41 1.26
 0 -20 -3 13.68 1.23
 0 -20 -3 12.62 1.19
 0 -20 -4 228.95 5.73
 0 -20 -4 227.89 5.77
 0 -20 -4 225.26 5.82
 0 -20 -4 220.79 5.7
 0 -20 -5 51.47 2.3
 0 -20 -5 49.94 2.2
 0 -20 -5 51.48 2.34
 0 -20 -5 52.7 2.3
 0 -20 -6 2.13 0.71
 0 -20 -6 1.36 0.62
 0 -20 -6 1.11 0.62
 0 -20 -6 1.81 0.64
 0 -20 -7 36.72 1.82
 0 -20 -7 38.81 1.95
 0 -20 -7 37.8 1.84
 0 -20 -8 5.09 0.78
 0 -20 -8 5.53 0.83
 0 -20 -8 5.35 0.76
 0 -20 -9 55.49 2.03
 0 -20 -9 52.33 2.16
 0 -20 -9 53.62 2.01
 0 -20 -10 8.95 0.88
 0 -20 -10 8.19 0.75
 0 -21 0 -0.05 0.52
 0 -21 -1 34.58 1.77
 0 -21 1 30.6 1.63
 0 -21 -2 6.02 0.87
 0 -21 2 6.83 0.84
 0 -21 -2 5.19 0.87
 0 -21 -3 3.05 0.7
 0 -21 -3 2.9 0.71
 0 -21 -3 2.71 0.64
 0 -21 -3 1.96 0.58
 0 -21 -4 16.44 1.2
 0 -21 -4 16.35 1.23
 0 -21 -4 15.89 1.2
 0 -21 -4 15.87 1.19
 0 -21 -5 3 0.69
 0 -21 -5 2.99 0.64
 0 -21 -5 2.7 0.66
 0 -21 -5 2.45 0.63
 0 -21 -6 0.38 0.52
 0 -21 -6 0.57 0.44
 0 -21 -6 0.74 0.51
 0 -21 -6 0.46 0.46
 0 -21 -7 3.65 0.64
 0 -21 -7 2.88 0.62
 0 -21 -7 4 0.65
 0 -21 -8 48.57 1.91
 0 -21 -8 47.59 1.79
 0 -21 -9 7.96 0.76
 0 -22 0 -0.04 0.45
 0 -22 1 7.85 0.81
 0 -22 -1 8.34 0.85
 0 -22 -2 2.62 0.54
 0 -22 -2 2.2 0.59
 0 -22 2 2.26 0.5
 0 -22 -3 7.78 0.78
 0 -22 -3 5 0.69
 0 -22 -4 4.22 0.65
 0 -22 -4 4.99 0.67
 0 -22 -5 33.86 1.53
 0 -22 -5 35.96 1.49
 0 -22 -5 38.15 1.59
 0 -22 -6 8.65 0.79
 0 -22 -6 9.56 0.81
 0 -23 0 0.16 0.35
 0 -23 -1 33.55 1.39
 0 -23 1 30.78 1.3
 0 -23 -2 25.63 1.21
 0 -23 -3 0.03 0.33
 -1 0 21 0.56 0.45
 -1 0 20 259.24 5.91
 -1 0 20 265.25 6.08
 -1 0 20 269.55 6.05
 -1 0 19 -0.24 0.49
 -1 0 19 0.06 0.61
 -1 0 19 -0.6 0.65
 -1 0 18 86.49 3.24
 -1 0 18 84.11 3.11
 -1 0 17 0.94 0.79
 -1 0 17 0.35 0.56
 -1 0 16 29.2 1.89
 -1 0 16 26.89 1.79
 -1 0 15 -0.41 0.79
 -1 0 15 0.41 0.78
 -1 0 15 0.07 0.68
 -1 0 15 -0.07 0.71
 1 0 -15 -0.39 0.81
 -1 0 15 0.14 0.61
 -1 0 14 224.28 7.37
 -1 0 14 245.24 7.6
 -1 0 14 237.57 6
 -1 0 14 246.81 6.09
 -1 0 14 248.88 6.05
 1 0 -14 230.77 7.32
 -1 0 13 0.29 0.53
 -1 0 13 0.57 0.72
 -1 0 13 0.46 0.66
 1 0 -13 -0.11 0.65
 -1 0 13 0.46 0.55
 -1 0 12 608.05 11.63
 -1 0 12 598.21 13.24
 -1 0 12 595.41 13.26
 -1 0 12 590.72 11.53
 1 0 -12 635.74 13.22
 -1 0 11 0.46 0.41
 -1 0 11 0.71 0.6
 -1 0 11 0.71 0.58
 1 0 -11 0.69 0.62
 -1 0 10 156.72 3.84
 1 0 -10 158.44 4.75
 -1 0 10 143.77 4.69
 -1 0 10 156.44 4.82
 1 0 -9 0.06 0.51
 -1 0 9 0.07 0.46
 -1 0 9 0.2 0.52
 1 0 -8 804.74 15.03
 -1 0 8 810.38 15.09
 -1 0 8 814.82 15.11
 1 0 -7 0.45 0.38
 -1 0 7 0.35 0.32
 1 0 -7 0.05 0.45
 -1 0 7 0.39 0.44
 -1 0 7 0.39 0.48
 1 0 -6 388.8 7.7
 -1 0 6 401.74 7.53
 1 0 -6 401.29 7.88
 -1 0 6 412.52 8
 -1 0 6 409.13 7.98
 -1 0 6 397.47 7.53
 -1 0 5 0.09 0.28
 -1 0 5 0.12 0.3
 1 0 -5 0.21 0.32
 -1 0 5 1.24 0.43
 -1 0 5 1 0.42
 -1 0 4 123.05 2.56
 -1 0 4 113.57 2.51
 -1 0 3 0.2 0.16
 -1 0 3 0.09 0.16
 1 0 -3 0.37 0.32
 1 0 -2 3067.19 49.21
 -1 0 2 3119.53 49.3
 -1 0 2 3069.55 49.3
 1 0 -1 0.17 0.2
 -1 0 1 0.12 0.21
 -1 0 1 0.12 0.19
 1 0 0 252.5 4.63
 -1 0 0 253.87 4.66
 -1 0 0 255.71 4.67
 -1 0 -1 0.35 0.22
 -1 0 -1 0.15 0.23
 -1 0 -1 0.66 0.17
 1 0 2 5613.81 90.16
 -1 0 -2 5715.99 89.75
 1 0 2 5650.21 90.14
 1 0 3 0.27 0.31
 1 0 3 0.38 0.37
 -1 0 -3 0.22 0.22
 1 0 3 0.3 0.35
 1 0 4 9999 155.93
 1 0 4 9767.3 156.03
 1 0 4 9709.18 156
 1 0 5 1.91 0.49
 1 0 5 0.33 0.41
 1 0 5 0.72 0.45
 1 0 5 2.94 0.53
 1 0 5 1.7 0.47
 1 0 5 0.48 0.4
 1 0 5 0.48 0.37
 1 0 6 2354.49 38.95
 1 0 6 2356.27 39.22
 1 0 6 2384.61 39.15
 1 0 6 2328.39 39.06
 1 0 6 2261.51 39.16
 1 0 6 2405.71 39.19
 1 0 6 2409.2 39.19
 1 0 7 0.1 0.47
 1 0 7 0.52 0.57
 1 0 7 0.34 0.5
 1 0 7 0.17 0.34
 1 0 7 0.17 0.49
 1 0 7 0.28 0.48
 1 0 8 300.06 6.83
 1 0 8 281.48 6.95
 1 0 8 300.27 5.99
 1 0 8 301.19 7.02
 1 0 8 294.34 6.97
 1 0 8 288.39 7.01
 1 0 8 308.99 7.12
 1 0 8 305.78 7.12
 1 0 9 0.34 0.52
 1 0 9 1.83 0.7
 1 0 9 1.31 0.66
 1 0 9 1.42 0.61
 1 0 9 0.9 0.55
 1 0 9 1.56 0.47
 1 0 9 0.92 0.65
 1 0 9 0.38 0.54
 1 0 10 167.15 3.92
 1 0 10 162 3.95
 1 0 10 139.78 4.86
 1 0 10 150.35 5.02
 1 0 10 151.45 4.96
 1 0 10 155.56 3.91
 1 0 10 157.41 5.03
 1 0 10 143.66 3.88
 1 0 10 154.36 4.96
 1 0 10 150.59 3.92
 1 0 10 147.5 4.94
 1 0 11 0.28 0.41
 1 0 11 -0.1 0.47
 1 0 11 0.4 0.65
 1 0 11 0.1 0.62
 1 0 11 0.34 0.42
 1 0 11 0.2 0.63
 1 0 11 -0.05 0.44
 1 0 11 -0.1 0.54
 1 0 11 0.3 0.6
 1 0 11 0.1 0.48
 1 0 11 0.2 0.56
 1 0 12 20.58 1.4
 1 0 12 23.29 2.02
 1 0 12 22.22 1.97
 1 0 12 23.23 1.48
 1 0 12 20.19 1.94
 1 0 12 24.98 2.01
 1 0 12 20.35 1.9
 1 0 12 20.65 1.33
 1 0 12 23.03 1.94
 1 0 13 1.27 0.62
 1 0 13 0.19 0.57
 1 0 13 0.63 0.67
 1 0 13 0.25 0.62
 1 0 13 0.43 0.55
 1 0 13 -0.24 0.72
 1 0 13 0.12 0.7
 1 0 14 347.07 8.01
 -1 0 -14 375.28 9.76
 1 0 14 355.2 8.12
 1 0 14 371.25 10.15
 1 0 14 370.18 9.94
 1 0 14 357.57 9.98
 1 0 14 356.5 8.08
 1 0 14 348.76 9.79
 1 0 15 0.96 0.71
 1 0 15 0.21 0.64
 -1 0 -15 0.26 0.72
 1 0 15 -0.29 0.78
 1 0 15 0.14 0.67
 1 0 15 0.35 0.69
 1 0 15 0.83 0.7
 1 0 15 0.42 0.63
 1 0 16 2.89 0.83
 1 0 16 2.75 0.8
 1 0 17 -0.07 0.66
 1 0 18 284.02 6.65
 1 0 18 271.92 6.58
 1 0 19 0.54 0.56
 1 0 19 0.05 0.5
 1 0 20 3.18 0.62
 -1 1 21 6.33 0.73
 -1 -1 21 6.89 0.77
 -1 1 21 6.21 0.73
 -1 1 20 12.03 1.09
 -1 -1 20 14.38 1.17
 -1 1 20 10.72 1.05
 -1 -1 20 12.81 1.13
 -1 1 20 12.13 1.03
 -1 -1 20 14.47 1.1
 -1 -1 19 102.9 3.37
 -1 1 19 102.79 3.35
 -1 1 19 98.22 3.34
 -1 -1 19 96.46 3.35
 -1 -1 19 99.45 3.26
 -1 1 19 98.74 3.25
 -1 -1 18 3.48 0.9
 -1 1 18 4.83 0.94
 -1 -1 18 3.49 0.86
 -1 1 18 3.86 0.79
 -1 -1 18 5.07 0.88
 -1 1 17 85.18 3.27
 -1 -1 17 81.73 3.25
 -1 1 17 78.94 3.11
 -1 -1 17 90.85 3.29
 -1 -1 16 18.23 1.45
 -1 1 16 17.05 1.44
 -1 1 16 17.41 1.5
 -1 -1 16 18.38 1.56
 -1 1 16 18.49 1.53
 1 -1 -15 467.82 11.42
 1 1 -15 460.51 11.36
 -1 -1 15 440.64 9.43
 -1 1 15 436.64 9.4
 -1 1 15 425.79 9.41
 -1 -1 15 422.43 9.45
 -1 -1 15 427.29 9.46
 -1 1 15 434.1 9.44
 -1 -1 15 429.2 11.34
 -1 1 15 436.45 11.4
 -1 -1 15 436.68 11.37
 -1 1 15 436.59 11.38
 1 1 -14 4.44 1.09
 1 -1 -14 6 1.18
 -1 1 14 5.66 0.91
 -1 -1 14 4.41 0.83
 -1 -1 14 6.16 0.97
 -1 1 14 3.75 0.83
 -1 -1 14 4.93 0.91
 -1 1 14 5.33 1.22
 -1 -1 14 5.09 1.18
 -1 -1 14 3.92 1.1
 -1 1 14 4.67 1.15
 -1 -1 13 166.27 4.49
 1 -1 -13 172.75 5.76
 -1 1 13 170.78 4.51
 1 1 -13 161.27 5.61
 -1 -1 13 156.88 4.47
 -1 1 13 163.59 4.49
 -1 -1 13 158.64 4.48
 -1 1 13 162.1 5.71
 -1 -1 13 160.53 5.69
 -1 1 13 166.26 5.75
 -1 -1 13 157.4 5.66
 -1 -1 12 575.19 12.97
 -1 -1 12 590.67 13.03
 -1 1 12 599.22 13.11
 -1 1 12 595.75 13.07
 -1 1 12 593.63 11.34
 1 -1 -12 599.78 12.98
 -1 -1 12 598.84 11.35
 1 1 -12 592.86 12.98
 -1 -1 12 586.13 11.43
 -1 1 12 585.22 11.36
 -1 1 11 65.04 3.07
 -1 -1 11 72.2 3.2
 -1 -1 11 68.63 3.13
 -1 1 11 69.32 3.17
 -1 1 11 70.34 2.41
 -1 -1 11 68.55 2.42
 1 -1 -11 73.19 3.18
 1 1 -11 66.8 3.06
 -1 1 10 1529.49 28.02
 -1 -1 10 1574.19 28.06
 -1 1 10 1547.82 28.04
 -1 -1 10 1565.43 28.02
 1 -1 -10 1597.91 28
 1 1 -10 1596.06 28.05
 -1 1 10 1603.72 26.57
 -1 -1 10 1600.45 26.63
 -1 -1 10 1571.42 26.64
 1 1 -9 1085.26 19.31
 1 -1 -9 1107.42 19.38
 -1 -1 9 1030.29 19.31
 -1 1 9 1056.42 19.32
 -1 1 9 1043.15 19.28
 -1 -1 9 1013.8 19.29
 1 -1 -8 1254.59 21.85
 1 1 -8 1241.73 21.99
 1 -1 -8 1257.39 22.02
 -1 1 8 1249.26 22.12
 -1 -1 8 1269.55 22.15
 -1 -1 8 1241.87 22.11
 -1 1 8 1251.92 22.1
 1 -1 -7 34.34 1.62
 1 -1 -7 32.73 1.57
 -1 -1 7 31.37 1.21
 -1 1 7 33.88 1.24
 1 1 -7 34.15 1.63
 1 -1 -7 32.61 1.61
 -1 1 7 34.14 1.67
 -1 -1 7 33.83 1.67
 -1 1 7 34.8 1.68
 -1 -1 7 33.81 1.67
 1 -1 -6 383.95 7.48
 1 -1 -6 381.28 7.53
 -1 1 6 380.75 7.17
 -1 -1 6 366.18 7.15
 1 -1 -6 362.08 7.44
 1 1 -6 370.08 7.44
 -1 -1 6 376.96 7.17
 -1 1 6 380.59 7.57
 -1 -1 6 386.55 7.57
 -1 1 6 358.84 7.09
 -1 1 6 387.8 7.6
 -1 -1 6 379.54 7.54
 1 -1 -5 249.45 5.38
 -1 -1 5 267.22 5.14
 1 1 -5 260.32 5.39
 1 -1 -5 258.99 5.39
 -1 -1 5 260.88 5.43
 -1 -1 5 262.06 5.44
 -1 1 5 267.07 5.48
 -1 1 5 264.15 5.47
 -1 -1 5 262.76 5.12
 -1 -1 4 133.57 2.8
 1 -1 -4 126.04 3.1
 -1 -1 4 133.89 2.8
 1 1 -3 432.77 7.45
 1 -1 -3 433.74 7.85
 -1 -1 3 434.73 7.41
 1 1 -3 436.49 7.77
 1 -1 -3 432.72 7.76
 -1 -1 3 431.36 7.4
 1 1 -2 326.34 5.69
 1 -1 -2 348.88 6.09
 -1 -1 2 303.41 5.59
 -1 -1 2 322.35 5.62
 -1 1 2 348.92 5.98
 -1 -1 2 333.3 5.96
 1 1 -2 336.83 5.97
 1 -1 -2 336.3 5.96
 -1 -1 2 342.78 6
 -1 1 2 348.75 6
 1 1 -1 4610.99 71.76
 1 -1 -1 4476.49 72.05
 -1 1 1 4711.39 71.99
 -1 -1 1 4474.21 71.96
 1 1 -1 4534.07 71.97
 1 -1 -1 4449.99 71.95
 -1 1 1 4465.53 71.95
 -1 -1 1 4514.16 71.98
 1 -1 0 201.68 3.66
 -1 1 0 204.64 3.84
 1 1 0 213.14 3.89
 -1 -1 0 204.79 3.85
 1 -1 0 214.23 3.88
 -1 1 0 204.77 3.84
 -1 -1 0 219.11 3.85
 1 -1 0 200.84 3.65
 -1 -1 0 207.78 3.86
 1 -1 1 115.43 2.55
 1 -1 1 124.39 2.58
 1 -1 1 124.37 2.62
 1 1 1 121.3 2.6
 1 1 1 125.63 2.63
 -1 -1 -1 122.36 2.56
 1 -1 1 121.97 2.6
 -1 1 -1 120.73 2.55
 -1 -1 -1 118.01 2.55
 1 -1 1 124.68 2.56
 -1 1 -1 124.2 2.28
 -1 1 -1 122.07 2.57
 -1 -1 -1 124.28 2.52
 1 -1 2 3106.14 50.96
 1 1 2 3274.78 50.92
 1 -1 2 3174.73 50.92
 1 -1 2 3217.37 50.91
 1 1 2 3205.53 50.91
 1 1 2 3110.05 50.92
 1 -1 2 3204.71 50.91
 1 -1 2 3223.21 50.94
 1 1 2 3163.26 50.9
 -1 1 -2 3181.19 50.35
 -1 -1 -2 3140.65 50.71
 1 -1 2 3102.82 50.97
 1 -1 3 241.89 4.94
 1 -1 3 250.64 4.63
 1 1 3 244.25 4.84
 1 -1 3 238.86 4.8
 1 1 3 232.28 4.75
 1 -1 3 237.93 4.96
 -1 -1 -3 226.86 4.54
 1 1 3 239.81 4.79
 -1 1 -3 224.23 4.19
 1 -1 3 233.9 4.78
 1 -1 4 4.2 0.62
 1 1 4 5.78 0.65
 1 -1 4 4.89 0.56
 1 1 4 5.39 0.62
 1 -1 4 4.73 0.61
 1 -1 4 4.46 0.59
 1 1 4 4.56 0.59
 1 -1 4 3.6 0.63
 1 1 5 214.48 4.86
 1 -1 5 207.42 4.55
 1 -1 5 211.61 4.91
 1 -1 5 213.66 4.81
 1 1 5 217.02 4.82
 1 1 5 218.3 4.81
 1 -1 5 209.94 4.78
 1 -1 5 209.86 4.82
 1 1 5 217.43 4.85
 1 -1 5 213.39 4.84
 1 -1 5 206.46 4.9
 1 1 5 215.21 4.83
 1 -1 6 333.11 6.85
 1 1 6 333.07 7.08
 1 -1 6 347.58 7.28
 1 -1 6 332.1 7.05
 1 1 6 338.95 7.12
 1 -1 6 342.4 7.14
 1 1 6 335.07 7.06
 1 -1 6 335.89 7.13
 1 -1 6 336.27 7.11
 1 1 6 335 7.16
 1 -1 6 344.08 7.3
 1 1 6 336.03 7.16
 1 -1 7 2423.77 35.94
 1 1 7 2397.34 36.28
 1 -1 7 2513.53 36.6
 1 1 7 2379.51 36.31
 1 1 7 2410.68 35.04
 1 -1 7 2301.17 36.25
 1 -1 7 2433.64 35.07
 1 -1 7 2358.23 36.34
 1 1 7 2299.51 36.2
 1 1 7 2405.01 36.35
 1 1 7 2407.99 36.38
 1 -1 7 2455.28 36.42
 1 -1 7 2422.68 36.4
 1 -1 7 2509.03 36.67
 1 1 8 3123.67 52.23
 1 -1 8 3170.7 52.49
 1 1 8 3339.14 52.44
 1 1 8 3138.57 52.2
 1 1 8 3155.41 50.91
 1 -1 8 3058.76 50.91
 1 1 8 3116.68 52.18
 1 -1 8 3151.69 52.23
 1 -1 8 3107.91 52.19
 1 -1 8 3153.92 52.32
 1 1 8 3157.55 52.34
 1 -1 8 3181.81 52.46
 1 -1 8 3140.76 52.32
 1 1 8 3070.68 52.28
 1 1 8 3212.3 52.4
 1 1 9 76.69 3.09
 1 1 9 77.46 3.15
 1 1 9 81.61 3.25
 1 -1 9 80.17 3.21
 1 -1 9 78.41 3.19
 1 1 9 82.81 3.26
 1 -1 9 74.82 3.13
 1 1 9 79.76 3.2
 1 -1 9 78.14 3.22
 1 -1 9 78.79 2.42
 1 1 9 79.41 3.19
 1 1 9 78.79 2.43
 1 -1 9 79.76 3.22
 1 1 9 75.06 3.11
 1 -1 9 75.44 3.15
 1 -1 10 8.1 1.14
 1 1 10 8.45 1.13
 1 1 10 7.92 0.81
 1 -1 10 7.21 0.79
 1 1 10 9.73 1.18
 1 -1 10 8.28 1.18
 1 1 10 6.95 0.75
 1 1 10 7.16 0.76
 1 -1 10 5.52 0.76
 1 1 10 6.93 1.08
 1 1 10 7.14 1.07
 1 1 10 10.86 1.3
 1 -1 10 9.02 1.19
 1 -1 10 7.22 1.12
 1 -1 10 6.02 0.75
 1 1 10 6.55 0.74
 1 -1 10 8.53 0.84
 1 -1 10 7.25 1.09
 1 1 10 12.25 1.36
 1 -1 10 7.07 1.06
 1 1 10 8.16 0.8
 1 1 10 7.82 1.07
 1 1 11 11.53 0.98
 1 -1 11 10.54 1
 1 1 11 10.1 0.93
 1 1 11 10.62 1.36
 1 -1 11 12.06 1.41
 1 -1 11 11.04 1.37
 1 1 11 11.51 1.38
 1 -1 11 11.35 1.37
 1 1 11 13.02 1.47
 1 -1 11 12.06 1.02
 1 1 11 11.35 1
 1 -1 11 10.7 1.37
 1 1 11 11.32 1.01
 1 -1 11 13.83 1.1
 1 1 11 10.92 1.38
 1 1 11 13.69 1.54
 1 -1 11 13.74 1.51
 1 -1 11 12.53 1.05
 1 1 11 13.7 1.49
 1 -1 11 13.55 1.54
 1 1 11 11.99 1.03
 1 1 12 113.31 3.5
 1 -1 12 113.44 4.6
 1 -1 12 111.62 3.48
 1 1 12 109.49 4.52
 1 -1 12 113.23 4.61
 1 1 12 117.43 4.65
 1 1 12 113.3 3.45
 1 1 12 111.91 3.42
 1 -1 12 112.8 3.5
 1 -1 12 115.8 4.58
 1 1 12 103.45 4.44
 1 -1 12 109.47 4.55
 1 1 12 106.49 4.48
 1 -1 12 104.19 4.43
 1 1 12 118.24 4.58
 1 1 12 114.82 3.47
 -1 -1 -12 116.43 3.58
 1 1 12 112.82 4.51
 1 -1 12 116.13 4.61
 1 -1 13 14.14 1.25
 1 1 13 13.93 1.24
 -1 1 -13 12.46 1.55
 1 1 13 12.53 1.14
 1 -1 13 13.16 1.2
 1 1 13 11.85 1.12
 1 -1 13 11.16 1.53
 1 1 13 13.29 1.69
 1 1 13 11.46 1.52
 1 -1 13 11.66 1.55
 1 -1 13 11.81 1.56
 1 1 13 11.41 1.56
 1 -1 13 13.92 1.21
 -1 -1 -13 11.47 1.15
 1 1 13 12.04 1.13
 1 -1 13 13.32 1.7
 1 1 13 14.27 1.69
 1 -1 14 5.38 0.95
 1 1 14 4.95 0.86
 1 -1 14 4.14 1.12
 1 1 14 7.88 1.32
 1 1 14 7.47 1.28
 1 -1 14 4.07 1.13
 1 1 14 5.78 1.23
 1 -1 14 3.55 1.04
 1 1 14 5.72 1.26
 1 -1 14 5.24 1.2
 1 -1 14 5.05 0.9
 1 1 14 4.56 0.88
 -1 1 -14 5.37 1.25
 1 1 14 6.14 0.96
 -1 -1 -14 5.38 1.16
 1 -1 14 6.35 0.99
 1 1 15 247.85 6.09
 1 -1 15 241.5 6.18
 1 1 15 231.33 7.63
 1 -1 15 230.93 7.76
 1 -1 15 225.71 7.71
 1 -1 15 240.1 7.85
 1 1 15 220.03 7.58
 1 1 15 241.78 7.91
 1 1 15 223.58 7.48
 1 -1 15 234.19 7.73
 1 -1 15 236.49 6.09
 1 1 15 243.97 6.16
 1 1 15 230.64 6.08
 -1 -1 -15 231.43 7.44
 1 -1 15 236.38 6.13
 -1 1 -15 237.87 7.54
 1 1 16 4.91 0.96
 1 -1 16 4.71 0.96
 1 1 16 3.67 0.88
 1 -1 16 4.46 0.93
 1 -1 16 4.03 0.91
 1 1 17 148.25 4.52
 1 -1 17 154.51 4.57
 1 -1 17 156.98 4.58
 1 -1 18 8.5 1.04
 1 1 18 7.04 0.98
 1 1 18 10.06 1.1
 1 -1 18 7.43 1.05
 1 1 19 2 0.62
 1 1 19 1.84 0.62
 1 -1 19 2.37 0.66
 1 1 20 16.14 1.11
 1 -1 20 16.71 1.13
 -1 -2 21 8.39 0.81
 -1 2 21 7.38 0.76
 -1 2 21 6.65 0.72
 -1 -2 20 11.02 1.06
 -1 2 20 13.01 1.11
 -1 2 20 13.14 1.04
 -1 -2 20 15.32 1.12
 -1 2 20 11.39 1.04
 -1 -2 20 12.42 1.12
 -1 -2 19 0.6 0.59
 -1 2 19 0.52 0.54
 -1 -2 19 0.81 0.56
 -1 2 19 -0.06 0.59
 -1 -2 19 0.31 0.59
 -1 -2 18 48.39 2.34
 -1 2 18 49.34 2.32
 -1 -2 18 47.34 2.36
 -1 -2 18 42.69 2.14
 -1 2 18 48.1 2.26
 1 -2 -17 22.16 1.51
 -1 -2 17 25.72 1.77
 -1 -2 17 22.28 1.71
 -1 2 17 23.45 1.68
 -1 -2 17 22.94 1.61
 -1 2 17 21.68 1.57
 -1 2 16 32.34 1.95
 -1 -2 16 30.13 1.95
 1 -2 -16 28.18 1.73
 -1 2 16 29.89 1.87
 -1 2 16 30.57 1.87
 -1 -2 16 30.96 1.87
 -1 -2 15 15.55 1.9
 -1 2 15 17.52 2
 -1 -2 15 18.1 2
 -1 2 15 19.51 2.11
 1 -2 -15 19.96 2.04
 1 2 -15 15.6 1.87
 -1 2 15 22.32 1.6
 -1 -2 15 19.79 1.5
 -1 2 15 22.75 1.61
 -1 -2 15 20.74 1.62
 -1 2 14 17.36 1.87
 -1 -2 14 17.55 1.93
 -1 -2 14 16 1.85
 -1 2 14 16.2 1.84
 -1 2 14 15.53 1.32
 1 2 -14 17.96 1.87
 -1 -2 14 18.53 1.42
 1 -2 -14 20.13 1.97
 -1 -2 14 18.17 1.44
 -1 2 14 16.71 1.34
 -1 -2 14 19.18 1.5
 -1 -2 13 854.76 18.06
 -1 2 13 860.08 18.02
 -1 -2 13 860.41 18.07
 -1 2 13 875.2 18.13
 1 -2 -13 899.08 18.04
 -1 2 13 875.7 16.13
 -1 -2 13 865.73 16.1
 1 2 -13 895.27 18.01
 -1 2 13 867.94 16.1
 -1 -2 13 868.42 16.23
 -1 -2 13 891.92 16.3
 -1 2 12 99.52 4.1
 -1 -2 12 101.14 4.1
 -1 2 12 98.17 4.07
 -1 -2 12 94.36 3.98
 -1 -2 12 97.8 3.08
 -1 2 12 98.91 3.12
 1 2 -12 102.98 4.06
 1 -2 -12 102.57 4.06
 -1 2 12 97.91 3.09
 -1 -2 12 97.48 3.17
 -1 -2 12 94.66 3.14
 -1 -2 11 172.53 4.25
 -1 2 11 171.64 4.24
 -1 -2 11 160.4 5.21
 -1 -2 11 164.39 5.24
 -1 2 11 155.32 5.16
 -1 2 11 166.88 5.3
 -1 2 11 165.97 4.18
 -1 -2 11 164.17 4.25
 1 -2 -11 169.44 5.24
 1 2 -11 177.5 5.34
 -1 -2 10 437.53 9.82
 -1 2 10 451.76 9.88
 -1 -2 10 436.43 9.81
 -1 2 10 439.7 9.84
 1 -2 -10 467.68 9.94
 1 2 -10 462.02 9.86
 -1 -2 10 439.23 8.65
 -1 2 10 446.44 8.54
 -1 -2 10 427.04 8.63
 1 -2 -9 767.15 14.19
 1 -2 -9 725.61 14.16
 1 2 -9 747.24 14.19
 -1 -2 9 740.86 14.26
 -1 -2 9 730.04 14.21
 -1 2 9 708.6 14.14
 -1 2 9 730.04 14.2
 1 -2 -8 373.42 7.95
 1 -2 -8 369.11 7.98
 1 2 -8 370.19 7.95
 -1 -2 8 373.92 8.02
 -1 2 8 365.45 8.01
 -1 -2 8 374.86 8.04
 -1 2 8 376.26 8.06
 1 -2 -7 175.15 4.53
 1 -2 -7 184.57 4.64
 -1 2 7 187.82 3.82
 -1 -2 7 179.06 4.36
 -1 -2 7 173.88 3.79
 1 -2 -7 179.89 4.49
 1 2 -7 174.17 4.44
 -1 -2 7 173.72 4.48
 -1 -2 7 177.03 4.51
 -1 2 7 185.96 4.57
 -1 2 7 183.16 4.55
 -1 -2 7 176.63 4.33
 1 -2 -6 2345.63 38.46
 1 -2 -6 2324.79 38.32
 -1 -2 6 2330.39 38.02
 1 -2 -6 2245.6 38.16
 1 2 -6 2303.16 38.19
 -1 -2 6 2294.84 38.23
 -1 -2 6 2314.59 38.25
 -1 2 6 2373.41 38.31
 -1 -2 6 2298.69 37.97
 -1 2 6 2358.18 38.3
 1 -2 -5 2990.54 49.13
 1 -2 -5 2957.22 48.99
 -1 -2 5 3014.77 48.66
 1 -2 -5 3000.57 48.82
 1 2 -5 2908.15 48.8
 -1 -2 5 2985 48.82
 -1 2 5 3075.27 48.88
 -1 2 5 2989.61 48.85
 -1 -2 5 3132.34 48.67
 -1 -2 5 3033.28 48.85
 -1 -2 4 1952.16 32.11
 1 -2 -4 1932.76 32.24
 1 2 -4 1954.2 32.25
 -1 2 4 2018.78 32.3
 -1 2 4 1965.38 32.27
 -1 -2 4 2025.26 32.13
 -1 -2 3 969.28 15.44
 -1 -2 3 937.81 15.41
 1 2 -3 919.73 15.54
 1 -2 -3 960.1 15.52
 1 2 -2 499.34 8.19
 -1 -2 2 484.89 8.55
 -1 -2 2 487.45 8.53
 1 2 -2 504.19 8.62
 -1 -2 2 519.31 8.65
 -1 2 2 545.13 8.66
 1 -2 -2 525.58 8.63
 -1 2 2 516.58 8.65
 -1 -2 2 527.34 8.66
 -1 2 1 525.51 8.95
 -1 -2 1 522.69 8.95
 1 2 -1 520.23 8.96
 1 -2 -1 531.37 8.97
 -1 -2 1 551.07 9.04
 -1 2 1 522.12 8.97
 -1 -2 1 525.99 8.97
 1 -2 0 614.71 10.79
 1 -2 0 650.51 10.66
 -1 -2 0 650.47 10.61
 -1 2 0 637.11 10.6
 -1 -2 0 635.13 10.6
 1 -2 0 629.37 10.63
 -1 2 0 605.06 10.58
 -1 -2 0 648.99 10.74
 1 -2 1 372.41 6.82
 1 -2 1 376.3 6.88
 -1 -2 -1 392.23 6.77
 1 -2 1 374.29 6.81
 1 2 1 393.54 6.84
 -1 2 -1 387.66 6.77
 1 2 1 399.81 6.84
 1 -2 1 383.97 6.81
 -1 2 -1 378.47 6.77
 -1 -2 -1 389.75 6.88
 1 -2 1 383.74 6.88
 -1 -2 -1 399.7 6.79
 1 -2 2 1371.65 22.05
 1 -2 2 1345.06 22.29
 1 -2 2 1329.78 22.14
 1 -2 2 1334.31 22.13
 1 2 2 1352.18 22.12
 1 2 2 1348.23 22.13
 -1 -2 -2 1332.51 22.12
 1 -2 2 1352.39 22.16
 1 -2 2 1351.79 22.28
 1 -2 2 1348.13 22.18
 1 -2 3 1893.57 30.23
 1 -2 3 1877 30.83
 1 2 3 1885.12 30.56
 1 -2 3 1873.9 30.6
 1 -2 3 1907.88 30.62
 1 2 3 1862.21 30.55
 1 -2 3 1876.55 30.81
 1 2 3 1841.98 30.61
 1 -2 3 1873.9 30.59
 1 -2 3 1880.18 30.59
 1 2 3 1811.6 30.58
 -1 -2 -3 1837.45 30.5
 1 -2 4 1150.17 19.52
 1 -2 4 1175.05 20.27
 1 2 4 1208.25 19.91
 1 2 4 1200.93 19.91
 1 -2 4 1159.94 19.87
 1 -2 4 1173.56 19.9
 1 -2 4 1169.53 19.92
 1 2 4 1174.93 19.94
 1 -2 4 1195.86 20.23
 1 -2 4 1170.16 19.91
 1 2 4 1168.14 19.92
 1 -2 5 1662.11 27.4
 1 2 5 1712.23 28.11
 1 -2 5 1620.05 28.11
 1 2 5 1686.18 27.85
 1 2 5 1687.83 27.87
 1 -2 5 1678.5 27.91
 1 -2 5 1638.43 27.87
 1 -2 5 1646.74 27.9
 1 -2 5 1665.36 28.2
 1 2 5 1672.45 27.92
 1 -2 5 1629.18 27.9
 1 2 5 1658.76 27.92
 1 2 6 4071.35 67.03
 1 -2 6 4271.46 67.32
 1 2 6 4215.58 66.92
 1 2 6 4162.65 66.93
 1 -2 6 4045.1 66.92
 1 -2 6 4068.51 66.87
 1 -2 6 4052.3 66.96
 1 2 6 4106.77 66.98
 1 -2 6 4267.22 67.27
 1 -2 6 4084.29 66.93
 1 2 6 4065.9 66.94
 1 2 7 4638.42 72.65
 1 -2 7 4687.25 72.82
 1 2 7 4619.71 71.24
 1 -2 7 4601.94 71.25
 1 -2 7 4586.39 72.47
 1 2 7 4559.33 72.41
 1 -2 7 4557.04 72.5
 1 2 7 4639.96 72.42
 1 -2 7 4697.02 72.81
 1 -2 7 4621.42 72.55
 1 2 7 4624.14 72.54
 1 -2 7 4638.71 72.52
 1 2 7 4678.04 72.55
 1 2 8 1351.28 23.74
 1 -2 8 1263.55 23.65
 1 -2 8 1296.73 23.56
 1 2 8 1320.3 23.5
 1 -2 8 1320.23 22.27
 1 2 8 1344.28 23.55
 1 2 8 1306.04 22.26
 1 -2 8 1308.21 23.57
 1 -2 8 1313.16 23.65
 1 2 8 1348.91 23.67
 1 -2 8 1308.68 23.62
 1 -2 8 1262.48 23.64
 1 2 8 1313.43 23.6
 1 2 9 32.74 1.99
 1 -2 9 30.51 2
 1 -2 9 29.46 1.92
 1 2 9 31.28 1.94
 1 2 9 31.21 1.97
 1 2 9 32.6 2
 1 -2 9 28.31 1.88
 1 2 9 28.38 1.87
 1 -2 9 29.02 1.98
 1 -2 9 30.47 1.42
 1 -2 9 32.71 1.99
 1 2 9 29.61 1.4
 1 2 9 33.21 1.96
 1 2 9 30.4 1.87
 1 -2 9 31.14 1.94
 1 -2 10 51.07 1.98
 1 -2 10 54.79 2.75
 1 2 10 51.53 2.63
 1 2 10 53.66 2.69
 1 -2 10 49.71 2.61
 1 2 10 48.69 1.96
 1 2 10 56.55 2.04
 1 -2 10 54.5 2.07
 1 -2 10 51.85 2.75
 1 -2 10 50.09 2.67
 1 2 10 46.65 2.59
 1 -2 10 49.5 2.63
 1 2 10 54.16 2.76
 1 2 10 49.96 2.67
 1 2 10 55.2 1.99
 1 -2 10 49.33 1.95
 1 2 10 51.74 2.67
 1 2 10 52.19 2.7
 1 -2 10 49.02 2.72
 1 2 10 47.97 1.95
 1 -2 10 47.27 1.95
 1 -2 11 8.51 1.3
 1 -2 11 11.24 1
 1 2 11 9.63 1.33
 1 2 11 11.29 1.02
 1 2 11 10.78 1.34
 1 2 11 12.06 1.39
 1 2 11 10.13 0.97
 1 -2 11 11.9 1.43
 1 -2 11 9.8 0.95
 1 -2 11 10.3 1.33
 1 2 11 11.74 1
 1 -2 11 12.25 1.07
 1 -2 11 10.38 1.34
 1 2 11 9.04 1.24
 1 -2 11 9.61 1.33
 1 2 11 9.11 1.34
 1 -2 11 10.12 1.29
 1 2 11 9.12 1.3
 1 2 11 11.42 0.97
 -1 -2 -11 10.58 1.03
 1 2 11 12.6 1.42
 1 -2 12 162.21 4.37
 1 2 12 158.45 4.35
 1 2 12 164.88 4.37
 1 -2 12 159.06 4.41
 1 -2 12 158.98 5.62
 1 2 12 156.94 5.61
 1 2 12 143.04 5.4
 1 -2 12 158.47 5.61
 1 2 12 153.65 5.47
 1 -2 12 161.06 5.64
 1 2 12 155.56 4.26
 -1 -2 -12 159.68 4.46
 1 -2 12 165.5 4.36
 1 2 12 155.61 5.49
 1 -2 12 158.88 5.65
 -1 2 -13 140.23 5.17
 1 -2 13 138.16 4.13
 -1 -2 -13 141.69 5.21
 1 2 13 140.82 4.16
 1 -2 13 140.31 4.19
 1 2 13 146.51 4.15
 1 -2 13 137.36 5.38
 1 -2 13 128.39 5.25
 1 2 13 125.19 5.22
 1 -2 13 140.4 5.42
 1 2 13 135.81 5.36
 1 2 13 133.75 5.22
 1 -2 13 134.5 4.02
 -1 -2 -13 139.84 4.24
 1 -2 13 135.07 5.39
 1 2 13 138.24 5.3
 -1 -2 -14 400.59 10.36
 -1 2 -14 393.12 10.35
 1 -2 14 386.3 8.7
 1 2 14 399.87 8.78
 1 -2 14 389.2 8.77
 1 2 14 392.55 8.68
 1 2 14 392.36 10.65
 1 -2 14 394.56 10.67
 1 -2 14 399.23 10.73
 1 -2 14 395.84 10.64
 1 2 14 399.18 10.68
 1 2 14 401.47 10.52
 1 -2 14 406.19 8.76
 1 2 14 410.92 8.8
 -1 -2 -14 409.47 8.96
 1 2 14 388.69 10.49
 1 -2 14 399.62 10.78
 1 -2 15 43.77 2.26
 1 2 15 47.6 2.34
 -1 -2 -15 50.78 2.47
 1 -2 15 45 2.29
 -1 2 -15 38.59 2.83
 1 2 15 45.52 2.3
 -1 -2 -15 46.59 3.04
 1 -2 15 45.53 2.35
 1 -2 16 239.27 6.22
 1 2 16 244.6 6.27
 1 -2 16 248.98 6.32
 1 2 16 252.94 6.35
 1 -2 16 245.4 6.36
 1 -2 17 102.66 3.54
 1 -2 17 102.36 3.52
 1 2 17 99.55 3.5
 1 -2 18 21.72 1.52
 1 2 18 21.7 1.5
 1 -2 18 23.32 1.56
 1 2 19 21.05 1.39
 1 -2 19 21.43 1.4
 1 2 19 20.57 1.35
 1 -2 20 0.33 0.44
 1 2 20 0.6 0.46
 -1 3 21 176.94 4.12
 -1 -3 21 179.2 4.16
 -1 3 20 12.54 1.03
 -1 3 20 14.83 1.08
 -1 -3 20 11.44 1.03
 1 -3 -19 1.81 0.62
 -1 -3 19 1.31 0.67
 -1 -3 19 1.17 0.66
 -1 3 19 1.24 0.62
 -1 -3 19 0.56 0.51
 -1 3 19 0.99 0.54
 1 -3 -18 3.86 0.81
 -1 -3 18 3.43 0.83
 -1 -3 18 2.51 0.8
 -1 3 18 4.41 0.85
 -1 -3 18 4.05 0.81
 -1 3 18 3.19 0.74
 1 -3 -17 0.06 0.61
 -1 -3 17 1.86 0.79
 -1 -3 17 0.74 0.74
 -1 3 17 0.27 0.63
 -1 -3 17 -0.2 0.57
 -1 3 17 -0.13 0.6
 -1 -3 16 140.9 4.52
 -1 3 16 146.04 4.4
 -1 -3 16 141.56 4.43
 1 -3 -16 145.52 4.33
 -1 3 16 143.74 4.37
 -1 -3 16 139.31 4.32
 -1 3 16 144.54 4.36
 1 3 -15 91.04 4.28
 -1 3 15 90.75 3.27
 1 -3 -15 90.35 4.28
 -1 -3 15 91.77 3.27
 -1 3 15 91.37 3.26
 -1 -3 15 90.01 3.4
 -1 -3 15 82.37 4.21
 -1 3 15 81.91 4.22
 -1 -3 15 86.95 4.3
 -1 3 15 85.98 4.29
 -1 3 14 15.14 1.26
 1 3 -14 13.56 1.65
 1 -3 -14 16.48 1.81
 -1 -3 14 13.17 1.22
 -1 3 14 12.15 1.21
 -1 -3 14 12.28 1.26
 -1 -3 14 12.49 1.62
 -1 3 14 12.13 1.63
 -1 3 14 13.46 1.68
 -1 -3 14 14.75 1.75
 1 -3 -13 116.09 4.64
 1 3 -13 114.37 4.56
 -1 3 13 122.33 3.68
 -1 -3 13 115.75 3.6
 -1 3 13 125.15 3.68
 -1 -3 13 117.51 3.7
 -1 -3 13 116.84 3.76
 -1 -3 13 114.97 4.69
 -1 3 13 117.61 4.73
 -1 3 13 119.14 4.75
 -1 -3 13 118.5 4.76
 -1 3 12 349.5 7.32
 1 3 -12 352.7 8.71
 1 -3 -12 349.95 8.72
 -1 -3 12 354.65 7.31
 -1 3 12 332.24 7.21
 -1 -3 12 333.96 7.37
 -1 -3 12 328.79 7.39
 -1 -3 12 331.75 8.68
 -1 3 12 336.91 8.74
 -1 3 12 330.19 8.67
 -1 -3 12 324.64 8.6
 1 3 -11 70.26 3.13
 -1 3 11 73.7 2.46
 1 -3 -11 76.77 3.28
 -1 -3 11 67.43 2.4
 -1 -3 11 69.86 3.18
 -1 3 11 73.23 3.28
 -1 -3 11 68.7 3.17
 -1 3 11 71.47 3.22
 -1 -3 11 70.54 2.52
 -1 3 11 73.51 2.43
 -1 -3 11 71.76 2.57
 -1 -3 10 5.36 0.72
 -1 -3 10 6.17 0.76
 -1 -3 10 5.22 0.89
 -1 3 10 5.69 0.88
 -1 3 10 6.23 0.97
 -1 -3 10 5.37 0.88
 1 -3 -10 4.76 0.87
 -1 -3 10 4.4 0.64
 1 3 -10 6.06 0.93
 1 -3 -10 7.36 1
 1 -3 -9 54.09 2.43
 1 3 -9 50.56 2.38
 1 -3 -9 49.65 2.32
 -1 -3 9 50.14 2.34
 -1 3 9 53.38 2.42
 -1 -3 9 45.95 2.28
 -1 3 9 49.96 2.36
 1 -3 -8 735.75 14.26
 1 3 -8 762.41 14.1
 1 -3 -8 780.35 14.13
 -1 -3 8 737.81 14.09
 -1 3 8 751.09 14.09
 -1 -3 8 720.44 14.05
 -1 3 8 734.15 14.05
 1 -3 -8 751.1 14.22
 1 -3 -7 329.02 7.15
 1 -3 -7 323.26 7.09
 -1 -3 7 322.26 6.92
 1 3 -7 301.47 6.76
 1 -3 -7 330.64 6.9
 -1 -3 7 322.05 6.89
 -1 3 7 330.46 6.94
 -1 -3 7 305.54 6.8
 -1 3 7 318.2 6.89
 -1 -3 7 306.19 6.81
 1 -3 -6 797.27 14.73
 1 -3 -6 826.07 14.91
 -1 -3 6 799.55 14.52
 1 3 -6 803.86 14.46
 1 -3 -6 815.75 14.48
 -1 3 6 812.76 14.52
 -1 3 6 834.96 14.56
 -1 -3 6 804.64 14.51
 -1 -3 6 811.9 14.54
 -1 -3 6 814.36 14.54
 1 -3 -5 7.55 0.83
 1 -3 -5 6.39 0.71
 -1 -3 5 6.39 0.67
 1 -3 -5 6.48 0.66
 1 3 -5 6.46 0.65
 -1 3 5 6.56 0.66
 -1 -3 5 5.95 0.63
 -1 3 5 6.32 0.67
 -1 -3 5 6.73 0.71
 -1 -3 5 6.89 0.67
 1 -3 -4 208.88 4.78
 -1 -3 4 213.32 4.51
 1 -3 -4 202.94 4.32
 1 3 -4 207.51 4.36
 -1 -3 4 210.85 4.4
 -1 3 4 212.35 4.39
 -1 -3 4 210.96 4.5
 -1 -3 4 205.9 4.38
 -1 3 4 207.38 4.37
 1 -3 -3 213.77 4.62
 -1 -3 3 208.81 4.35
 -1 -3 3 209.4 4.33
 1 -3 -3 204.85 4.12
 1 3 -3 201.81 4.14
 1 -3 -2 1269.48 20.66
 1 -3 -2 1229.71 20.44
 -1 -3 2 1189.5 20.11
 1 3 -2 1191.15 20.08
 1 -3 -2 1244.38 20.08
 -1 3 2 1227.02 20.09
 -1 -3 2 1241.06 20.15
 -1 3 2 1244.83 20.12
 1 -3 -1 432.78 7.61
 -1 3 1 417.96 7.3
 1 3 -1 416.19 7.31
 1 -3 -1 421.74 7.3
 -1 -3 1 426.46 7.32
 -1 -3 1 430.47 7.47
 -1 3 1 418.48 7.31
 -1 -3 1 426.94 7.34
 1 -3 0 293.69 5.62
 1 -3 0 294.3 5.6
 1 -3 0 297.99 5.62
 -1 -3 0 304.22 5.31
 -1 3 0 296.19 5.3
 -1 -3 0 302.05 5.31
 -1 -3 0 298.87 5.54
 -1 3 0 293.5 5.3
 1 -3 1 1162.86 19.42
 1 -3 1 1178.25 19.63
 -1 -3 -1 1200.49 19.22
 1 3 1 1230.46 19.33
 1 -3 1 1172.19 19.28
 -1 3 -1 1137.63 19.22
 1 -3 1 1142.48 19.27
 1 3 1 1185.38 19.29
 -1 3 -1 1126.03 19.21
 -1 -3 -1 1234.98 19.25
 1 -3 1 1173.68 19.62
 -1 -3 -1 1183.54 19.54
 1 -3 2 353.34 6.57
 1 -3 2 359.01 6.91
 1 -3 2 370.35 6.63
 1 3 2 365.86 6.59
 1 -3 2 365.04 6.6
 1 3 2 372.72 6.61
 1 -3 2 350.68 6.87
 -1 -3 -2 348.73 6.75
 1 -3 3 87.97 2.61
 1 -3 3 89.05 2.35
 1 3 3 94.5 2.38
 1 3 3 95.39 2.39
 1 -3 3 87.93 2.34
 1 3 3 89.45 2.38
 -1 -3 -3 90.12 2.47
 1 -3 3 92.94 2.41
 1 -3 3 89.01 2.61
 1 -3 3 91.93 2.38
 1 3 3 88.69 2.36
 1 3 4 1074.42 17.79
 1 -3 4 1015.98 17.88
 1 3 4 1044.89 17.35
 1 3 4 1018.32 17.33
 1 -3 4 1030.36 17.4
 1 -3 4 999.84 17.35
 1 -3 4 991.63 17.35
 1 3 4 998.3 17.37
 1 -3 4 994.66 17.83
 1 -3 4 1002.21 17.38
 1 3 4 987.34 17.35
 1 3 5 137.77 3.78
 1 -3 5 144.59 3.96
 1 -3 5 141.87 3.65
 1 -3 5 144.11 3.69
 1 3 5 140.75 3.59
 1 3 5 147.33 3.62
 1 -3 5 136.65 3.62
 1 3 5 145.98 3.68
 1 -3 5 137.28 3.6
 1 3 5 142.79 3.65
 1 -3 5 146.48 3.97
 1 -3 6 1.38 0.65
 1 -3 6 1.83 0.67
 1 -3 6 0.29 0.45
 1 -3 6 0.63 0.49
 1 3 6 0.55 0.45
 1 3 6 0.33 0.43
 1 -3 6 0.15 0.44
 1 3 6 0.68 0.46
 1 -3 6 0.2 0.51
 1 3 6 0.05 0.41
 1 3 7 1043.78 18.43
 1 -3 7 1030.79 18.61
 1 3 7 1040.77 18.08
 1 -3 7 1039.23 18.14
 1 -3 7 1029.76 17.03
 1 3 7 1034.54 17.01
 1 3 7 1050.77 18.11
 1 -3 7 1029.02 18.15
 1 -3 7 1058.09 18.28
 1 3 7 1038.97 18.23
 1 -3 7 1015.06 18.52
 1 -3 7 1036.25 18.19
 1 3 7 1066.98 18.25
 1 3 8 490.96 10.41
 1 -3 8 479.17 10.2
 1 3 8 473.47 10.17
 1 -3 8 496.52 10.56
 1 3 8 481.86 10.21
 1 -3 8 485.14 10.23
 1 -3 8 475.81 10.49
 1 3 8 491.86 9.05
 1 3 8 481.2 10.07
 1 -3 8 476.71 10.12
 1 3 8 479.43 10.06
 1 -3 8 478.64 10.13
 1 -3 8 484.26 9.05
 1 3 9 493.09 10.35
 1 -3 9 469.02 10.32
 1 3 9 486.37 10.34
 1 -3 9 474.31 10.41
 1 3 9 473.37 9.01
 1 -3 9 479.36 9.03
 1 3 9 502.27 9.13
 1 -3 9 470.98 9.1
 1 -3 9 475.45 10.42
 1 3 9 467.79 10.35
 1 -3 9 459.96 10.5
 1 3 9 468.87 10.32
 1 -3 9 471.13 10.35
 1 -3 9 454.05 9
 1 3 9 459.81 10.42
 -1 -3 -9 496.6 10.6
 1 -3 9 447.15 10.47
 1 3 10 349.01 8.69
 1 3 10 330.72 7.03
 1 -3 10 338.35 7.12
 1 -3 10 328.58 8.59
 1 -3 10 355.86 8.54
 1 -3 10 343.28 7.11
 1 3 10 347.44 8.41
 1 -3 10 336.83 8.45
 1 3 10 333.21 7.07
 1 3 10 346.77 8.43
 1 3 10 369.17 7.23
 1 -3 10 357.37 7.27
 1 -3 10 331.86 8.57
 1 -3 10 336.76 8.44
 1 -3 10 342.82 8.46
 1 3 10 336.67 8.42
 1 3 10 336.11 8.63
 1 3 10 335.8 8.43
 1 3 10 351.23 7.08
 -1 -3 -10 347.37 7.35
 1 3 10 332.98 8.54
 1 3 11 54.87 2.96
 1 3 11 53.95 2.16
 1 -3 11 52.67 3.02
 1 -3 11 54.1 2.2
 1 3 11 57.93 2.96
 1 -3 11 55.62 2.21
 1 3 11 57.43 2.95
 1 -3 11 55.84 2.96
 1 -3 11 57.07 2.98
 1 3 11 54.61 2.18
 1 3 11 57.38 2.22
 1 -3 11 55.76 2.26
 1 -3 11 51.62 2.88
 1 -3 11 52.42 2.98
 1 3 11 51.21 2.87
 1 3 11 58.05 3.08
 1 3 11 51.16 2.85
 1 -3 11 55.21 2.95
 1 3 11 57.63 2.18
 1 -3 11 52.2 2.1
 -1 -3 -11 54.96 2.31
 1 3 11 57.28 3.04
 1 -3 12 1.41 0.58
 1 3 12 1.12 0.55
 1 3 12 2.31 0.65
 1 -3 12 2.08 0.66
 1 -3 12 0.91 0.75
 1 3 12 1.13 0.72
 1 3 12 1.03 0.75
 1 -3 12 0.92 0.68
 1 3 12 2.3 0.63
 1 -3 12 1.8 0.62
 -1 -3 -12 2.79 0.69
 1 3 12 0.45 0.76
 1 -3 12 0.12 0.72
 1 3 12 1.12 0.79
 1 -3 12 2.19 0.88
 -1 3 -13 75.33 3.67
 -1 -3 -13 75.19 3.7
 1 3 13 76.98 2.92
 1 -3 13 77.14 2.89
 1 3 13 84.45 2.98
 1 -3 13 81.25 3.04
 1 -3 13 81.39 4.08
 1 -3 13 74.88 3.85
 1 3 13 70.39 3.76
 1 3 13 82.53 4
 1 3 13 73.56 3.76
 1 -3 13 70.8 3.75
 1 3 13 77.67 2.86
 1 -3 13 78.43 2.88
 -1 -3 -13 75.49 3.02
 1 -3 13 76.61 4.01
 1 3 13 76.95 3.86
 -1 3 -14 482.98 11.89
 1 -3 14 474.85 10.14
 -1 -3 -14 512.3 12.04
 1 3 14 481.01 10.18
 1 -3 14 487.69 10.36
 1 3 14 493.08 10.23
 1 3 14 464.08 11.92
 1 -3 14 464.14 12.24
 1 -3 14 474.67 12.17
 1 3 14 470.19 12.14
 1 3 14 492.48 12.25
 1 -3 14 488.48 12.23
 1 -3 14 498.87 10.21
 1 3 14 508.05 10.26
 -1 -3 -14 500.43 10.52
 1 -3 14 469.67 12.36
 1 3 14 468.52 12
 1 3 15 0.62 0.63
 -1 -3 -15 0.3 0.76
 1 -3 15 0.75 0.65
 1 3 15 0.77 0.68
 1 -3 15 0.28 0.6
 1 -3 15 1.09 0.78
 1 -3 16 27.26 1.77
 1 3 16 27.68 1.77
 -1 -3 -16 25.9 1.82
 1 -3 16 28.85 1.82
 1 -3 16 26.27 1.74
 1 3 16 28.27 1.79
 1 -3 16 28.91 1.9
 1 -3 17 1.25 0.7
 1 -3 17 1.56 0.73
 1 3 17 1.31 0.7
 1 -3 18 33.36 1.8
 1 3 18 33.41 1.81
 1 3 19 59.22 2.29
 1 3 19 58.72 2.24
 1 3 20 18.2 1.13
 1 -3 20 15.93 1.06
 1 3 20 15.36 1
 -1 -4 21 1.7 0.49
 -1 4 21 1.34 0.45
 -1 4 20 0.45 0.48
 -1 -4 20 0.91 0.54
 1 -4 -20 0.65 0.45
 -1 -4 19 55.19 2.33
 -1 -4 19 54.84 2.4
 -1 -4 19 52.55 2.16
 -1 4 19 53.88 2.18
 1 -4 -19 55.54 2.18
 -1 -4 18 35.21 1.96
 -1 4 18 30.36 1.75
 -1 -4 18 32.47 1.94
 -1 4 18 31.07 1.74
 -1 -4 18 31.6 1.77
 1 -4 -18 31.96 1.76
 -1 -4 17 27.38 1.82
 -1 -4 17 25.55 1.81
 -1 4 17 28.36 1.75
 -1 -4 17 29.65 1.77
 -1 4 17 30.17 1.79
 1 -4 -17 28.67 1.77
 -1 -4 16 346.46 8
 1 -4 -16 332.62 7.75
 -1 4 16 341.33 7.81
 -1 -4 16 338.69 7.79
 -1 -4 16 338.91 8.08
 -1 4 16 350.41 7.87
 -1 -4 15 8.41 1.42
 -1 -4 15 10.09 1.55
 -1 4 15 8.89 1.46
 -1 4 15 10.98 1.14
 1 4 -15 7.46 1.37
 -1 -4 15 9.23 1.17
 -1 -4 15 10.02 1.21
 -1 4 14 24.69 2.2
 -1 -4 14 22.41 2.12
 -1 4 14 26.43 2.25
 -1 -4 14 21.79 2.11
 1 4 -14 28.21 2.29
 1 -4 -14 24.21 2.15
 -1 -4 14 23.29 1.55
 -1 4 14 24 1.58
 -1 -4 14 25.57 1.7
 -1 -4 14 26.16 1.78
 -1 -4 13 1.82 0.8
 -1 4 13 1.59 0.79
 -1 4 13 2.06 0.89
 -1 -4 13 1.49 0.76
 -1 -4 13 1.92 0.61
 1 4 -13 2.49 0.81
 -1 4 13 1.36 0.59
 1 -4 -13 0.55 0.68
 -1 -4 13 1.43 0.7
 -1 -4 12 627.17 13.89
 -1 -4 12 633.89 13.89
 -1 4 12 643.23 13.95
 -1 4 12 649.66 13.98
 -1 -4 12 650.23 12.25
 1 4 -12 648.17 13.83
 1 -4 -12 674.18 14.01
 -1 4 12 650.62 12.28
 -1 -4 12 644.21 12.43
 -1 -4 12 656.02 12.58
 -1 -4 11 121.58 3.53
 1 4 -11 118.93 4.2
 1 -4 -11 114.61 4.17
 -1 -4 11 114.52 3.26
 -1 4 11 114.71 3.27
 -1 4 11 111.75 4.2
 -1 4 11 117.27 4.26
 -1 -4 11 116.36 4.25
 -1 -4 11 112.08 4.2
 1 -4 -11 117.41 3.49
 -1 -4 11 111.11 3.37
 1 -4 -11 120.71 4.33
 -1 -4 10 755.48 13.62
 -1 4 10 781.36 13.71
 -1 -4 10 760.05 13.79
 -1 -4 10 757.58 13.79
 -1 -4 10 722.63 14.83
 -1 4 10 728.15 14.85
 -1 -4 10 732.73 14.87
 -1 4 10 724.41 14.83
 1 -4 -10 765.06 15.15
 -1 -4 10 749 13.68
 1 -4 -10 755.83 13.86
 1 4 -10 765.49 14.92
 1 -4 -10 783.64 14.98
 1 -4 -9 161.78 4.67
 1 4 -9 168.79 4.69
 1 -4 -9 153.26 4.83
 -1 -4 9 155.15 4.61
 -1 4 9 159.8 4.68
 -1 -4 9 164.49 4.7
 -1 4 9 163.49 4.72
 1 4 -8 40.62 1.97
 1 -4 -8 43.48 2.01
 1 -4 -8 43.63 2.17
 -1 -4 8 40.98 1.97
 -1 4 8 41.41 1.98
 -1 -4 8 37.54 1.89
 -1 4 8 42.11 2
 1 -4 -8 38.53 2.06
 1 -4 -7 140.16 4.12
 1 -4 -7 147.04 3.89
 1 4 -7 139.41 3.83
 -1 -4 7 147.91 4.15
 -1 -4 7 139.66 3.85
 -1 4 7 140.98 3.86
 1 -4 -7 138.74 4.15
 -1 -4 7 141.4 3.87
 -1 4 7 140.15 3.86
 -1 -4 7 150.86 4.16
 1 -4 -6 104.7 3.27
 1 4 -6 106.23 3
 1 -4 -6 108.85 3.03
 -1 -4 6 105.52 3.24
 -1 -4 6 104.95 3.01
 -1 4 6 107.72 3.03
 -1 -4 6 105.77 3.02
 -1 4 6 107.11 3.03
 -1 -4 6 104.88 3.22
 1 -4 -6 108.25 3.42
 1 -4 -5 18.98 1.2
 1 -4 -5 16.29 1.2
 1 4 -5 16.13 0.99
 1 -4 -5 15.97 0.96
 -1 -4 5 17.22 1.12
 -1 -4 5 15.73 1.09
 -1 -4 5 17.24 1.01
 -1 4 5 17.6 1.02
 -1 -4 5 16.56 1.01
 -1 4 5 18.65 1.04
 1 -4 -4 39.45 1.79
 1 -4 -4 38.02 1.64
 1 4 -4 42 1.47
 1 -4 -4 42.24 1.46
 -1 -4 4 41.79 1.69
 -1 -4 4 41.81 1.69
 -1 -4 4 42.81 1.49
 -1 4 4 40.69 1.46
 -1 -4 4 42.64 1.49
 -1 4 4 42.34 1.48
 1 -4 -3 0.81 0.42
 1 4 -3 0.86 0.32
 1 -4 -3 1.3 0.32
 -1 -4 3 1.88 0.47
 -1 -4 3 0.94 0.42
 1 -4 -3 0.89 0.47
 1 -4 -2 2827.64 44.74
 1 4 -2 2775.72 44.76
 1 -4 -2 2795.25 45.53
 1 -4 -2 2749.6 45.3
 -1 4 2 2827.29 44.77
 -1 -4 2 2771.03 44.93
 -1 4 1 3675.35 57.96
 -1 -4 1 3584.03 57.97
 1 -4 -1 3615.37 57.94
 1 4 -1 3641.82 57.98
 1 -4 -1 3797.92 58.73
 1 -4 -1 3705.61 58.42
 1 -4 -1 3652.58 58.61
 -1 -4 1 3665.49 58.28
 -1 4 1 3611.33 57.96
 -1 -4 1 3598.13 58
 1 -4 0 3046.15 48.52
 1 -4 0 3004.98 48.49
 -1 4 0 3002.88 47.95
 -1 -4 0 3048.35 47.95
 1 -4 0 2995.32 48.66
 1 -4 0 2938.76 48.62
 -1 -4 0 3082.66 48.4
 -1 -4 0 3012.99 47.96
 -1 4 0 2945.48 47.96
 1 -4 1 525.69 9.18
 1 -4 1 526.23 9.23
 -1 4 -1 504.78 8.87
 1 4 1 523.02 8.95
 1 -4 1 515.32 8.94
 -1 -4 -1 530.33 8.88
 1 4 1 542.53 8.98
 1 -4 1 526 8.96
 1 -4 1 519.34 9.57
 1 -4 1 520.39 9.58
 -1 -4 -1 527.76 9.36
 -1 -4 -1 516.46 8.87
 -1 4 -1 497.04 8.89
 1 -4 2 453.54 8.28
 1 4 2 464.83 8.7
 1 -4 2 461.86 8.25
 1 4 2 471.62 8.25
 -1 4 -2 448.36 8.18
 -1 -4 -2 489.09 8.22
 1 4 2 470.07 8.25
 1 -4 2 465.66 8.28
 1 -4 2 466.1 8.85
 -1 -4 -2 474.1 8.66
 -1 4 -2 443.8 8.2
 -1 -4 -2 491.08 8.23
 1 -4 2 453.96 8.8
 1 -4 3 5.59 0.52
 1 4 3 6.09 0.69
 1 4 3 5.59 0.53
 1 -4 3 8.16 0.64
 1 4 3 5.28 0.53
 1 -4 3 7.36 0.62
 1 -4 3 5.96 0.78
 1 4 3 6.74 0.59
 1 -4 3 5.05 0.54
 1 4 3 6.16 0.58
 -1 -4 -3 4.48 0.61
 1 -4 3 5.78 0.74
 1 -4 3 5.38 0.55
 1 4 4 762.02 13.56
 1 -4 4 747.92 13.05
 1 4 4 731.9 12.98
 1 -4 4 729.05 13.02
 1 4 4 722.21 12.96
 1 -4 4 737.57 13.71
 1 -4 4 748.74 13.71
 1 -4 4 745.46 13.07
 1 4 4 737.14 13.06
 1 -4 4 744.69 13.06
 1 4 4 735.18 13.04
 1 4 5 697.2 13.23
 1 -4 5 684.32 12.77
 1 4 5 734.81 12.83
 1 -4 5 708.39 12.79
 1 4 5 704.8 12.73
 1 -4 5 729.35 13.55
 1 -4 5 700.89 12.82
 1 4 5 706.47 12.82
 1 4 5 709.86 12.81
 1 -4 5 687.73 12.77
 1 -4 5 724.25 13.5
 1 4 6 2511.26 42.3
 1 4 6 2496.03 41.8
 1 -4 6 2494.25 41.84
 1 -4 6 2549.32 41.92
 1 4 6 2531.14 41.81
 1 -4 6 2513.96 42.68
 1 -4 6 2578.61 41.99
 1 4 6 2565.55 41.99
 1 -4 6 2536.11 41.96
 1 -4 6 2517.28 42.63
 1 4 6 2552.1 41.94
 1 4 7 61.56 2.63
 1 -4 7 57.71 2.37
 1 -4 7 56.83 2.36
 1 4 7 56.4 1.77
 1 -4 7 59.09 1.82
 1 4 7 57.72 2.32
 1 4 7 58.81 2.32
 1 -4 7 55.92 2.66
 1 -4 7 60.38 2.45
 1 4 7 60.32 2.42
 1 -4 7 56.21 2.63
 1 4 7 57.45 2.37
 1 -4 7 55.81 2.36
 1 4 8 434.86 9.6
 1 -4 8 423.92 9.34
 1 4 8 430.17 9.33
 1 -4 8 404.46 9.66
 1 -4 8 426.09 9.3
 1 4 8 421.91 9.28
 1 -4 8 415.32 9.81
 1 4 8 435.2 9.21
 1 -4 8 430.16 9.23
 1 4 8 423.25 8.12
 1 -4 8 425.33 8.13
 1 4 8 433.47 9.2
 1 -4 8 430.96 9.26
 1 -4 9 34.16 1.5
 1 -4 9 35.89 2.32
 1 4 9 34.04 1.97
 1 4 9 32.81 1.47
 1 -4 9 34.26 1.5
 1 -4 9 35.56 2.08
 1 4 9 35.77 2.04
 1 -4 9 33.95 2.03
 1 4 9 33.18 1.53
 1 -4 9 30.89 1.49
 1 -4 9 33.91 2.02
 1 -4 9 32.61 2.02
 1 4 9 30 1.94
 1 4 9 33.46 2.03
 1 -4 9 34.9 2.3
 1 4 9 31.92 1.42
 -1 -4 -9 33.52 1.62
 1 4 9 30.54 2.07
 -1 -4 -9 37.76 2.29
 1 -4 10 176.59 4.34
 1 4 10 169.01 4.25
 1 -4 10 178.18 5.8
 1 4 10 168.12 5.3
 1 4 10 171.84 4.29
 1 -4 10 173.37 5.44
 1 -4 10 171.26 5.41
 1 -4 10 178.11 4.34
 1 4 10 177.54 5.38
 1 4 10 180.84 4.44
 1 -4 10 178.61 4.46
 1 4 10 162.98 5.3
 1 -4 10 167.8 5.37
 1 -4 10 170.31 5.38
 1 4 10 173.2 5.41
 1 -4 10 170.29 5.67
 1 4 10 182 4.3
 -1 -4 -10 172.61 4.55
 1 4 10 170.51 5.58
 -1 -4 -10 185.64 5.59
 1 -4 11 49.17 2.97
 1 4 11 48.85 2.82
 1 -4 11 46.27 1.99
 1 4 11 53.6 2.83
 1 4 11 45.6 1.99
 1 -4 11 46.43 2.7
 1 4 11 49.13 2.73
 1 -4 11 46.52 2.69
 1 4 11 48.8 2.07
 1 -4 11 47.17 2.09
 1 -4 11 44.72 2.68
 1 -4 11 41.06 2.73
 1 4 11 45.95 2.68
 1 4 11 45.22 2.77
 1 4 11 43.72 2.64
 1 -4 11 45.73 2.67
 1 4 11 48.54 1.97
 1 -4 11 48.16 1.98
 -1 -4 -11 48.16 2.21
 1 4 11 46.36 2.81
 1 -4 12 150.18 4.18
 1 4 12 142.63 4.14
 1 4 12 154.41 4.26
 1 -4 12 161.6 4.44
 1 4 12 145.77 5.4
 1 -4 12 146.1 5.6
 1 -4 12 146.01 5.4
 1 4 12 147.14 5.42
 1 4 12 136.03 5.22
 1 -4 12 152 5.45
 1 4 12 151.4 4.12
 1 -4 12 152.83 4.16
 -1 -4 -12 155.14 4.5
 1 4 12 145.41 5.43
 1 -4 12 135.81 5.47
 1 -4 13 11.84 1.15
 -1 4 -13 12.06 1.51
 -1 -4 -13 10.77 1.47
 1 4 13 12.39 1.15
 1 4 13 10.04 1.09
 1 -4 13 8.05 1.03
 1 -4 13 9.33 1.45
 1 4 13 8.63 1.37
 1 4 13 11.02 1.52
 1 -4 13 10.19 1.5
 1 4 13 9.92 1.01
 1 -4 13 9.32 1.02
 -1 -4 -13 10.66 1.23
 1 -4 13 9.84 1.6
 1 4 13 10.86 1.54
 1 4 13 9.82 1.49
 1 -4 13 10.66 1.62
 1 4 14 11.51 1.19
 -1 4 -14 9.43 1.42
 -1 -4 -14 9.81 1.46
 1 -4 14 11.27 1.2
 1 -4 14 11.69 1.3
 1 4 14 12.71 1.25
 1 -4 14 12.12 1.2
 1 -4 14 9.98 1.52
 1 4 14 10.36 1.57
 1 4 14 9.13 1.46
 1 -4 14 8.61 1.48
 -1 -4 -14 11.89 1.32
 1 4 14 11.09 1.17
 1 -4 14 12.37 1.23
 1 -4 14 10.52 1.74
 1 4 14 12.16 1.68
 1 -4 14 11.01 1.77
 1 4 14 9.19 1.51
 1 -4 15 3.06 0.82
 -1 -4 -15 3.45 0.93
 1 -4 15 2.61 0.78
 1 4 15 2.36 0.72
 1 4 15 2.46 0.76
 1 -4 15 2.39 0.73
 1 -4 15 2.06 0.85
 1 -4 16 86.87 3.22
 -1 -4 -16 90.85 3.48
 1 -4 16 85.62 3.2
 1 4 16 90.06 3.25
 1 -4 16 87.38 3.21
 1 -4 16 82.82 3.32
 1 -4 17 4.3 0.85
 1 -4 17 4.38 0.85
 -1 -4 -17 6.06 0.95
 1 4 17 5.57 0.89
 1 -4 18 3.55 0.75
 1 4 18 3.39 0.76
 -1 -4 -19 33.19 1.55
 1 4 19 34.17 1.64
 1 4 19 34.93 1.71
 1 -4 19 31.87 1.6
 1 4 20 8.27 0.78
 1 -5 -20 45.37 1.72
 -1 -5 20 41.9 1.83
 1 -5 -19 3.22 0.67
 -1 -5 19 5.05 0.82
 -1 -5 18 58.71 2.62
 1 -5 -18 63.66 2.52
 -1 -5 18 60.92 2.58
 1 -5 -17 11.21 1.21
 -1 -5 17 10.81 1.23
 -1 -5 17 11.5 1.3
 -1 -5 17 10.91 1.12
 1 -5 -16 77.73 3.03
 -1 -5 16 76.17 3.1
 -1 -5 16 73.14 3.12
 -1 -5 16 74.41 2.88
 -1 5 16 73.96 2.89
 -1 -5 15 65.91 2.82
 -1 -5 15 66.06 2.9
 -1 -5 15 64.7 2.62
 -1 5 15 60.71 2.57
 -1 -5 14 201.46 5.54
 -1 -5 14 211.28 5.67
 -1 5 14 212.17 5.39
 -1 -5 14 205.04 5.33
 -1 -5 13 23.23 1.6
 -1 5 13 24.4 1.5
 -1 -5 13 23.09 1.44
 1 -5 -13 21.86 1.57
 -1 -5 13 21.68 1.58
 -1 -5 12 128.31 3.95
 -1 -5 12 130.06 3.93
 -1 -5 12 135.59 3.72
 -1 5 12 127.96 3.68
 -1 -5 12 121.03 4.64
 -1 -5 12 130.21 4.76
 1 -5 -12 128.41 3.95
 1 -5 -12 132.74 4.91
 -1 -5 11 848.04 15.28
 -1 -5 11 847.97 15.43
 -1 -5 11 839.75 15.39
 1 5 -11 847.84 16.54
 -1 -5 11 834.34 14.96
 -1 -5 11 813.91 16.54
 -1 -5 11 800.66 16.48
 1 -5 -11 809.91 15.41
 1 -5 -11 858.61 17.02
 -1 5 10 7.09 0.75
 -1 -5 10 5.11 0.74
 -1 -5 10 6.79 0.79
 -1 -5 10 6.77 0.86
 -1 -5 10 4.84 0.76
 1 5 -10 7.43 0.95
 1 -5 -10 6.41 0.91
 -1 -5 10 6.6 0.94
 -1 5 10 5.81 0.88
 -1 -5 10 6.65 0.91
 -1 5 10 5.64 0.88
 1 -5 -10 7.16 0.87
 1 -5 -10 7.17 1.08
 -1 -5 9 0.42 0.42
 -1 -5 9 0.53 0.48
 -1 -5 9 1.18 0.52
 -1 -5 9 3.4 0.71
 -1 -5 9 0.93 0.48
 -1 -5 9 4.06 0.72
 -1 5 9 1.22 0.53
 -1 -5 9 3.25 0.68
 -1 5 9 1.15 0.55
 1 -5 -9 0.73 0.53
 1 -5 -9 1.34 0.57
 1 5 -9 1 0.52
 1 -5 -9 1.35 0.51
 1 -5 -9 0.41 0.62
 1 5 -8 225.17 5.6
 1 -5 -8 253.29 5.82
 1 -5 -8 234.33 6.13
 -1 -5 8 232.55 6.13
 -1 -5 8 228.23 6.08
 -1 -5 8 226.24 5.64
 -1 5 8 227.88 5.66
 -1 -5 8 227.57 5.66
 -1 5 8 237.5 5.73
 1 -5 -8 229.76 6.16
 1 5 -7 111.23 3.26
 1 -5 -7 109.03 3.22
 1 -5 -7 106.14 3.58
 -1 -5 7 104.22 3.55
 -1 -5 7 104.22 3.54
 -1 -5 7 104.85 3.2
 -1 5 7 106.72 3.21
 -1 -5 7 104.3 3.18
 -1 5 7 107.25 3.21
 1 -5 -7 108.35 3.67
 1 5 -6 926.05 16.39
 1 -5 -6 948.73 16.41
 1 -5 -6 930.21 17.06
 1 -5 -6 942.11 15.97
 -1 -5 6 950.24 17.11
 -1 -5 6 929.14 17.08
 -1 -5 6 926.84 16.41
 -1 -5 6 931.02 16.43
 -1 5 6 935.69 16.41
 -1 5 6 928.9 16.39
 1 -5 -6 887.17 17.12
 1 5 -5 1204.36 20.55
 1 -5 -5 1233.4 20.55
 1 -5 -5 1207.72 21.31
 -1 -5 5 1179.61 21.3
 -1 -5 5 1206.44 21.31
 -1 5 5 1234.97 20.59
 -1 -5 5 1215.85 20.58
 -1 5 5 1223.3 20.58
 -1 -5 5 1202.01 20.57
 1 -5 -5 1213.09 21.52
 1 5 -4 80.39 2.17
 1 -5 -4 75.59 2.53
 1 -5 -4 73.64 2.65
 -1 -5 4 72.05 2.57
 -1 -5 4 80.4 2.67
 -1 -5 4 82.09 2.19
 -1 -5 4 75.86 2.14
 1 -5 -3 630.88 11.56
 1 -5 -3 639.91 11.89
 -1 -5 3 630.36 11.76
 -1 -5 3 625.86 11.71
 1 -5 -2 5.91 0.63
 1 -5 -2 6.57 0.72
 1 -5 -2 5.7 0.72
 -1 -5 2 6.07 0.53
 1 -5 -1 779.18 13.53
 1 -5 -1 774.12 13.75
 1 -5 -1 778.22 13.81
 -1 -5 1 786.9 13.42
 1 -5 0 448.15 8.29
 1 -5 0 458.23 8.01
 1 -5 0 430.58 8.21
 1 -5 0 431.16 8.47
 1 -5 0 429.57 8.5
 -1 -5 0 443.18 8.15
 1 5 1 19.33 1.05
 1 -5 1 18.78 0.97
 1 -5 1 21.56 1.24
 1 -5 1 19.66 1.2
 -1 -5 -1 18.95 1.03
 1 -5 1 18.96 0.95
 1 5 2 143.17 3.52
 1 -5 2 140.29 3.15
 1 -5 2 138.98 3.77
 1 -5 2 135.76 3.75
 -1 -5 -2 140.51 3.5
 1 -5 3 3.77 0.48
 1 -5 3 3.94 0.48
 1 -5 3 3.69 0.45
 1 5 3 4.25 0.64
 1 -5 3 4.49 0.73
 1 -5 3 3.98 0.72
 -1 -5 -3 4.1 0.64
 1 -5 4 686.03 12.65
 1 -5 4 710.89 12.68
 1 5 4 730.56 12.69
 1 5 4 712.67 12.63
 1 5 4 749.11 13.41
 1 -5 4 735.15 13.73
 1 -5 4 732.63 13.7
 1 -5 4 736.13 12.8
 1 5 4 711.79 12.75
 1 5 4 693.26 12.69
 1 -5 4 739.72 12.78
 1 -5 5 379.97 7.93
 1 5 5 424.31 8.02
 1 5 5 411.7 7.99
 1 -5 5 398.57 7.98
 1 5 5 403.47 8.52
 1 -5 5 416.87 8.99
 1 -5 5 427.21 8.99
 1 -5 5 412.93 8.11
 1 5 5 410.75 8.07
 1 5 5 403.34 8.03
 1 -5 5 416.15 8.11
 1 5 6 148.72 3.86
 1 -5 6 144.97 3.91
 1 -5 6 144.71 3.88
 1 5 6 144.14 3.83
 1 5 6 134.94 4.17
 1 -5 6 145 4.58
 1 -5 6 146.47 3.96
 1 5 6 146.23 3.94
 1 -5 6 145.71 4.57
 1 -5 6 145.44 3.92
 1 5 6 147.25 3.93
 1 -5 7 46.58 2.1
 1 -5 7 50.89 2.19
 1 5 7 46.83 2.07
 1 5 7 45.1 2.04
 1 5 7 46.14 2.34
 1 -5 7 52.05 2.7
 1 -5 7 46.18 2.14
 1 -5 7 46.2 2.17
 1 5 7 42.89 2.05
 1 -5 7 53.82 2.7
 1 5 7 44.65 2.09
 1 -5 8 479.76 10
 1 5 8 468.45 9.86
 1 5 8 481.89 9.93
 1 -5 8 459.83 9.91
 1 -5 8 450.1 10.67
 1 -5 8 469.03 10.03
 1 5 8 471.68 10.01
 1 -5 8 466.47 10.01
 1 5 8 459.32 9.94
 1 5 8 478.6 10.44
 1 -5 8 448.01 10.72
 1 -5 9 10.55 1.4
 1 5 9 12.73 0.99
 1 -5 9 12.15 0.96
 1 -5 9 10.73 0.92
 1 5 9 11.62 1.2
 1 5 9 11.61 1.24
 1 -5 9 9.38 1.18
 1 -5 9 12.56 1.28
 1 -5 9 14.26 1.53
 1 -5 9 12.43 1.28
 1 5 9 11.15 1.19
 1 -5 9 11.37 1.27
 1 5 9 13.77 1.29
 -1 -5 -9 12.32 1.05
 1 5 9 11.07 1.37
 -1 -5 -9 14.78 1.53
 1 -5 10 2.14 0.89
 1 5 10 0.15 0.44
 1 -5 10 0.4 0.54
 1 -5 10 0.35 0.6
 1 -5 10 0.44 0.61
 1 5 10 0.71 0.62
 1 -5 10 0.45 0.54
 1 5 10 0.27 0.53
 1 -5 10 0.46 0.53
 -1 -5 -10 0.79 0.6
 1 5 10 -0.21 0.65
 -1 -5 -10 0.2 0.55
 1 -5 11 1.11 0.85
 1 -5 11 0.63 0.76
 1 5 11 0.87 0.53
 1 -5 11 0.84 0.6
 1 -5 11 0.35 0.45
 1 5 11 0.05 0.45
 1 -5 11 0.31 0.61
 1 -5 11 -0.21 0.56
 -1 -5 -11 0.32 0.63
 1 5 11 0.68 0.72
 -1 -5 -11 -0.11 0.56
 1 5 12 71.8 2.69
 1 -5 12 73.62 2.71
 1 -5 12 78.08 2.92
 1 5 12 74.88 2.81
 1 5 12 71.31 3.79
 1 -5 12 75.96 4.01
 -1 -5 -12 79.87 3.08
 1 5 12 75.23 3.75
 1 -5 12 78.97 4.09
 1 -5 13 32.16 1.81
 1 5 13 32.54 1.81
 1 -5 13 35.49 1.97
 1 5 13 36.87 1.97
 1 5 13 30.09 2.44
 1 -5 13 28.41 2.6
 -1 -5 -13 33.84 2.08
 1 5 13 34 2.58
 1 -5 13 30.09 2.67
 1 -5 14 20.17 1.46
 1 5 14 20.04 1.47
 1 -5 14 20.96 1.63
 1 5 14 21.9 1.59
 1 -5 14 16.22 2.14
 1 5 14 18.1 2.08
 1 5 14 24.3 1.57
 -1 -5 -14 22.28 1.76
 1 -5 14 20.3 1.48
 1 5 14 16.04 1.97
 1 -5 14 18.02 2.19
 1 -5 15 16.92 1.54
 1 5 15 22.09 1.53
 1 -5 15 18.05 1.43
 -1 -5 -15 21.27 1.73
 1 5 15 17.69 1.41
 1 -5 15 19 1.46
 1 5 15 17.4 1.49
 1 5 16 0.13 0.58
 -1 -5 -16 0.39 0.71
 1 -5 16 0.7 0.6
 1 -5 16 0.07 0.71
 1 5 17 11.48 1.14
 -1 -5 -17 11.47 1.2
 1 5 18 57.35 2.31
 -1 -5 -18 59.31 2.46
 -1 -5 -19 42.36 1.75
 1 5 19 45.88 1.9
 1 5 19 42.67 1.79
 -1 -5 -20 18.34 1
 1 5 20 21.28 1.13
 1 -6 -20 3.43 0.58
 -1 -6 20 3 0.61
 1 -6 -19 2.19 0.61
 -1 -6 19 1.8 0.63
 1 -6 -18 43.75 2.05
 -1 -6 18 42.92 2.13
 1 -6 -17 28.75 1.79
 -1 -6 17 28.71 1.89
 1 -6 -16 494.34 10.39
 -1 -6 16 487.4 10.59
 -1 -6 16 505.8 10.7
 1 -6 -15 7.16 1.06
 -1 -6 15 5.86 1.04
 -1 -6 15 7.15 1.13
 1 -6 -14 512.27 10.83
 -1 -6 14 486.25 10.61
 -1 -6 14 517.26 10.8
 1 -6 -13 8.7 1.09
 -1 -6 13 9.17 1.11
 -1 -6 13 10.57 1.21
 -1 -6 12 2.23 0.74
 1 -6 -12 1.82 0.65
 1 -6 -12 2.2 0.83
 -1 -6 12 1.02 0.6
 -1 -6 12 1.41 0.69
 -1 -6 11 68.18 2.61
 1 -6 -11 67.6 2.65
 1 -6 -11 63.04 3.25
 -1 6 11 67.1 2.43
 -1 -6 11 66.76 2.58
 -1 -6 11 66.9 2.54
 -1 -6 10 12.16 1.09
 -1 -6 10 9.71 1
 -1 -6 10 9.12 0.96
 -1 6 10 11.04 0.92
 1 -6 -10 9.28 1.01
 1 -6 -10 11.51 1.38
 -1 -6 9 31.07 1.57
 -1 -6 9 26.04 1.43
 1 -6 -9 24.6 1.86
 -1 -6 9 26.53 1.45
 -1 -6 9 25.44 1.42
 1 -6 -9 27.43 1.52
 1 -6 -9 26.16 1.95
 1 -6 -8 976.18 18.75
 -1 -6 8 992.22 18.8
 -1 -6 8 987.23 18.85
 1 -6 -8 978.27 18.74
 1 -6 -7 55.7 2.68
 -1 -6 7 54.77 2.62
 -1 -6 7 59.81 2.7
 1 -6 -7 57.7 2.6
 1 -6 -6 2207.98 37.96
 -1 -6 6 2161.32 37.92
 -1 -6 6 2249.91 37.94
 1 -6 -6 2238.12 37.79
 1 -6 -6 2251.65 36.54
 1 -6 -5 982.93 18
 -1 -6 5 968.76 17.9
 -1 -6 5 994.26 18.02
 1 -6 -5 981.98 16.8
 1 -6 -5 968.24 17.74
 1 -6 -4 188.57 4.96
 -1 -6 4 195.82 5
 -1 -6 4 195.96 5.03
 1 -6 -4 192.58 4.82
 1 -6 -3 23.62 1.43
 1 -6 -3 23.27 1.33
 1 -6 -2 560.6 11.06
 -1 -6 2 580.25 10.37
 1 -6 -2 590.41 11.04
 1 -6 -2 603.81 10.82
 1 -6 -1 1.56 0.49
 -1 -6 1 1.18 0.35
 1 -6 -1 0.86 0.35
 1 -6 0 103.56 2.9
 -1 -6 0 106.66 2.87
 1 -6 0 114.91 2.73
 1 -6 0 108.11 2.92
 -1 -6 -1 655.47 11.77
 1 -6 1 675.73 12.33
 1 -6 1 673.15 12.28
 1 6 1 663.26 11.69
 1 -6 1 644.41 11.54
 -1 -6 -2 2308.74 39.02
 1 -6 2 2381.35 39.62
 1 -6 2 2379.69 39.59
 1 6 2 2438.24 39.01
 1 -6 2 2343.38 38.47
 -1 -6 -3 467.32 9.34
 1 -6 3 486.72 9.93
 1 -6 3 483.23 9.9
 1 6 3 483.63 9.44
 1 -6 4 1230.35 21.78
 -1 -6 -4 1192.38 21.08
 1 -6 4 1224.28 21.77
 1 6 4 1184.03 21.17
 1 -6 5 0.23 0.66
 1 -6 5 0.23 0.66
 1 6 5 1.18 0.55
 -1 -6 -5 0.6 0.33
 1 -6 6 20.87 1.69
 1 -6 6 17.47 1.6
 1 6 6 18.11 1.44
 1 -6 7 278.18 7.68
 1 6 7 281.37 7.19
 1 -6 7 280.29 7.74
 1 -6 8 971.62 19.73
 1 -6 8 1021.15 17.43
 1 -6 8 1010 17.58
 1 6 8 1024.43 17.55
 1 -6 8 978.92 19.71
 -1 -6 -8 985.38 17.67
 1 6 8 980.31 19.13
 -1 -6 -8 962.99 20.25
 1 -6 9 57.85 3.23
 1 -6 9 59.52 2.18
 1 -6 9 57.24 2.21
 1 6 9 59.33 2.21
 1 -6 9 54.59 3.12
 -1 -6 -9 60.19 2.34
 1 6 9 59.7 3.02
 -1 -6 -9 65.8 3.22
 1 -6 10 386.21 10.42
 1 -6 10 404.47 8.24
 1 -6 10 382.74 8.14
 1 6 10 397.72 8.21
 1 -6 10 386.76 10.37
 -1 -6 -10 403.27 8.52
 -1 -6 -10 413.74 10.06
 1 6 10 394.07 9.9
 1 -6 11 0.41 0.76
 1 -6 11 -0.13 0.71
 1 -6 11 -1.12 1.01
 1 -6 11 0.97 0.59
 1 6 11 0.62 0.52
 -1 -6 -11 1.36 0.75
 -1 -6 -11 0.74 0.67
 1 6 11 1.43 0.87
 -1 -6 -11 1.05 0.68
 1 6 12 107.96 3.51
 1 -6 12 104.03 4.9
 1 -6 12 105.89 3.54
 -1 -6 -12 112.28 3.83
 1 -6 12 107.29 5
 1 6 13 137.66 4.25
 1 6 13 152.48 5.76
 1 -6 13 137.02 5.88
 1 -6 13 141.43 4.35
 -1 -6 -13 138.09 4.55
 1 6 13 147.42 5.62
 1 -6 13 147.95 6.09
 1 6 14 242.96 6.2
 1 6 14 240.39 7.73
 1 -6 14 230.14 8.14
 1 6 14 251.06 6.07
 -1 -6 -14 246.52 6.56
 1 -6 14 251.94 6.35
 1 6 14 221.52 7.48
 1 -6 14 224.68 8.09
 1 -6 15 2.85 0.88
 1 6 15 3.7 0.92
 -1 -6 -15 2.55 0.94
 1 6 15 3.05 0.76
 -1 -6 -16 100.46 3.72
 1 6 16 100.81 3.36
 1 -6 16 97.82 3.58
 -1 -6 -17 2.43 0.76
 1 6 17 2.27 0.67
 -1 -6 -18 41.53 2.02
 -1 -6 -19 3.91 0.66
 1 6 19 3.53 0.64
 -1 -6 -20 3.43 0.5
 1 -7 -20 28.01 1.27
 -1 -7 20 23.87 1.28
 1 -7 -19 2.91 0.65
 -1 -7 19 2.5 0.66
 1 -7 -18 30.15 1.68
 -1 -7 18 29.9 1.75
 1 -7 -17 170.3 4.7
 -1 -7 17 162.33 4.77
 1 -7 -16 29.86 1.85
 -1 -7 16 29.17 1.91
 1 -7 -16 30.27 1.94
 -1 -7 16 26 1.84
 1 -7 -15 4.18 0.96
 1 -7 -15 3.65 0.89
 -1 -7 15 3.15 0.91
 -1 -7 15 3.19 0.91
 1 -7 -14 580.91 11.96
 -1 -7 14 547.67 11.68
 -1 -7 14 566.97 11.76
 -1 -7 13 145.52 4.46
 1 -7 -13 143.02 4.55
 1 -7 -13 144.96 5.65
 -1 -7 13 139.02 4.39
 -1 -7 13 144.29 4.37
 -1 -7 12 6.68 1.01
 1 -7 -12 7.54 1.03
 1 -7 -12 6.98 1.28
 -1 -7 12 6.66 0.98
 -1 -7 12 8.7 1.08
 -1 -7 11 64.01 2.62
 -1 -7 11 52.45 2.19
 -1 -7 11 67.13 2.65
 -1 -7 11 58.8 2.49
 1 -7 -11 71.45 2.79
 1 -7 -11 67.41 3.48
 -1 -7 10 163.7 4.41
 -1 -7 10 156.88 4.31
 -1 -7 10 162.97 4.34
 1 -7 -10 154.81 5.35
 1 -7 -10 159.31 4.43
 1 -7 -10 160.64 5.46
 -1 -7 9 61.75 2.4
 -1 -7 9 60.39 2.21
 -1 -7 9 61.98 2.34
 -1 -7 9 58.14 2.3
 1 -7 -9 57.84 2.98
 1 -7 -9 62.25 2.43
 1 -7 -9 61.53 3.07
 -1 -7 8 38.14 2.34
 -1 -7 8 36.77 2.32
 -1 -7 8 40.19 1.7
 -1 -7 8 37.48 1.75
 1 -7 -8 34.69 2.26
 -1 -7 8 36.39 1.7
 -1 -7 8 36.88 1.69
 1 -7 -8 38.17 1.77
 1 -7 -8 36.37 2.23
 -1 -7 8 36.56 1.61
 1 -7 -7 6.4 1
 -1 -7 7 4.27 0.97
 -1 -7 7 5.56 1.01
 1 -7 -7 7.75 1.04
 1 -7 -6 33.25 2.04
 -1 -7 6 36.48 2.15
 -1 -7 6 37.42 2.15
 1 -7 -6 34.88 1.99
 1 -7 -5 121.61 4.03
 -1 -7 5 119.6 4.05
 -1 -7 5 124.29 4.07
 1 -7 -5 131.94 3.97
 1 -7 -5 128.35 3.26
 1 -7 -4 2181.35 38.2
 -1 -7 4 2266.91 38.46
 -1 -7 4 2276.09 38.41
 1 -7 -4 2291.78 37
 1 -7 -4 2237.79 37.89
 1 -7 -3 609.32 12.27
 1 -7 -3 637.03 12.06
 1 -7 -3 639.23 11.32
 1 -7 -3 646.44 12.26
 1 -7 -2 377.22 7.97
 -1 -7 2 368.26 7.2
 1 -7 -2 386.09 7.89
 1 -7 -2 375.74 7.64
 1 -7 -1 207.62 4.96
 -1 -7 1 207.55 4.55
 1 -7 -1 209.7 4.89
 1 -7 -1 198.02 4.61
 -1 -7 0 162.45 3.88
 1 -7 0 166.09 3.99
 -1 -7 -1 5802.7 92.77
 1 -7 1 5802.29 93.55
 1 -7 1 5758.19 93.59
 1 7 1 5805.29 92.6
 1 -7 1 5737.87 92.51
 -1 -7 -2 5686.78 89.25
 1 -7 2 5582.89 90.06
 1 -7 2 5517.94 90.07
 1 7 2 5574.06 89.15
 -1 -7 -2 5445.54 88.29
 -1 -7 -3 45.29 1.98
 1 -7 3 40.9 2.22
 1 -7 3 40.34 2.19
 -1 -7 -3 38.7 1.4
 1 7 3 41.68 1.89
 -1 -7 -4 35.07 1.87
 1 -7 4 34.83 2.22
 1 -7 4 38.06 2.27
 -1 -7 -4 38.23 1.41
 1 7 4 39.59 1.9
 -1 -7 -5 145.71 3.9
 1 -7 5 142.67 4.5
 1 -7 5 149.53 4.55
 -1 -7 -5 151.7 2.99
 1 7 5 149.8 4
 -1 -7 -6 0.42 0.5
 -1 -7 -6 0.12 0.72
 -1 -7 -6 0.94 0.39
 1 -7 6 0.96 0.75
 1 -7 6 1.56 0.79
 1 -7 7 48.19 2.86
 1 -7 7 53.77 2
 1 7 7 54.13 1.96
 -1 -7 -7 54.88 2.63
 1 -7 7 55.41 3.03
 -1 -7 -7 48.91 1.98
 1 7 7 50.94 2.6
 -1 -7 -7 56.58 3.33
 1 -7 8 7.54 1.3
 1 -7 8 6.79 1.29
 1 -7 8 6.94 0.8
 1 7 8 6.54 0.76
 -1 -7 -8 7.79 1.11
 -1 -7 -8 6.53 0.83
 1 7 8 4.7 0.94
 -1 -7 -8 6.2 1.11
 1 -7 9 145.31 5.61
 1 -7 9 153.54 3.97
 1 -7 9 145.85 4.01
 1 7 9 155.31 4.04
 -1 -7 -9 149.38 5.1
 1 -7 9 142.26 5.55
 -1 -7 -9 147.34 4.2
 1 7 9 148.07 5.23
 -1 -7 -9 156.63 5.52
 1 -7 10 21.52 2.17
 1 -7 10 19.04 1.32
 1 -7 10 20.83 1.36
 1 7 10 20.19 1.35
 -1 -7 -10 18.12 1.75
 1 -7 10 19.56 2.09
 -1 -7 -10 21.2 1.5
 1 7 10 20.6 1.93
 -1 -7 -10 17.17 1.78
 1 -7 11 14.84 1.92
 1 -7 11 11.35 1.13
 1 -7 11 8.22 1.14
 1 7 11 15.27 1.23
 -1 -7 -11 14.48 1.61
 1 -7 11 12.52 1.79
 -1 -7 -11 15.09 1.38
 -1 -7 -11 11.86 1.57
 1 7 11 11.42 1.55
 1 -7 12 13.9 1.97
 1 -7 12 14.4 1.4
 1 -7 12 15.98 1.34
 1 7 12 15.72 1.29
 -1 -7 -12 14.56 1.7
 1 -7 12 15.79 2.04
 -1 -7 -12 13.14 1.37
 -1 -7 -12 15.87 1.81
 1 7 13 48.56 2.34
 1 -7 13 43.17 3.32
 1 7 13 46.27 3.12
 -1 -7 -13 49.09 2.6
 1 -7 13 49.35 2.39
 1 7 13 52.1 3.25
 1 -7 13 45.52 3.43
 1 -7 14 1.92 0.78
 1 7 14 1.32 0.72
 -1 -7 -14 1.01 0.85
 1 -7 15 1045.84 19.54
 1 7 15 1033.48 19.42
 -1 -7 -15 1098.26 20.08
 -1 -7 -16 9.14 1.19
 -1 -7 -17 5.06 0.9
 -1 -7 -18 17.51 1.32
 -1 -7 -19 0.04 0.45
 1 7 19 -0.12 0.41
 -1 -7 -19 0.49 0.43
 1 -8 -20 0.35 0.38
 1 -8 -19 19.01 1.17
 -1 -8 19 15.26 1.15
 1 -8 -18 4.72 0.8
 -1 -8 18 3.63 0.75
 1 -8 -17 9.14 1.09
 1 -8 -17 8.2 1.01
 -1 -8 17 6.91 1.03
 1 -8 -16 85.91 3.37
 1 -8 -16 85.09 3.17
 -1 -8 16 90.42 3.36
 1 -8 -15 215.8 5.92
 1 -8 -15 198.79 5.48
 -1 -8 15 205.81 5.69
 1 -8 -14 165.57 5.04
 -1 -8 14 153.49 4.8
 -1 -8 14 157.48 4.81
 -1 -8 13 60.6 2.76
 1 -8 -13 62.25 2.86
 1 -8 -13 60.11 3.57
 -1 -8 13 54.25 2.58
 -1 -8 13 54.02 2.59
 -1 -8 12 8.56 1.13
 1 -8 -12 5.83 0.99
 1 -8 -12 5.59 1.18
 -1 -8 12 5.89 0.98
 -1 -8 12 5.55 0.97
 -1 -8 11 53.96 2.5
 -1 -8 11 56.43 2.27
 -1 -8 11 52.61 2.42
 -1 -8 11 53.68 2.43
 1 -8 -11 52.38 2.48
 1 -8 -11 57.07 3.27
 -1 -8 10 665.16 12.44
 -1 -8 10 636.29 12.21
 -1 -8 10 655.81 12.33
 1 -8 -10 619.7 13.91
 1 -8 -10 644.23 12.42
 1 -8 -10 677.55 14.23
 -1 -8 9 239.71 5.81
 -1 -8 9 245.09 5.8
 -1 -8 9 238.97 5.67
 1 -8 -9 245.72 7.12
 1 -8 -9 241.33 5.82
 1 -8 -9 251.69 7.07
 -1 -8 9 243.4 5.53
 -1 -8 8 884.01 17.06
 -1 -8 8 859.19 17.06
 -1 -8 8 859.68 15.22
 -1 -8 8 839.74 15.1
 1 -8 -8 833.99 16.76
 1 -8 -8 848.1 15.19
 1 -8 -8 844.89 16.74
 -1 -8 8 820.09 14.8
 -1 -8 7 18.23 1.67
 -1 -8 7 20.94 1.76
 -1 -8 7 18.72 1.28
 1 -8 -7 18.83 1.7
 1 -8 -7 19.73 1.28
 -1 -8 7 21.1 1.32
 1 -8 -7 20.16 1.28
 -1 -8 7 18.56 1.17
 1 -8 -7 19.78 1.64
 1 -8 -6 76.32 3.3
 -1 -8 6 74.78 3.39
 -1 -8 6 71.92 3.35
 1 -8 -6 81.59 3.23
 1 -8 -5 6.4 0.98
 -1 -8 5 4.29 0.98
 -1 -8 5 4.28 0.93
 1 -8 -5 5.65 0.87
 1 -8 -4 690.27 13.87
 1 -8 -4 704.82 12.64
 1 -8 -4 699 13.51
 1 -8 -3 305.12 7.27
 1 -8 -3 312.57 7.16
 1 -8 -3 316.11 6.33
 1 -8 -3 305.93 6.94
 1 -8 -2 2716.9 46.14
 1 -8 -2 2818.75 45.72
 1 -8 -2 2734.38 45.03
 1 -8 -2 2859.91 46.04
 -1 -8 2 2754.69 44.6
 1 -8 -1 576.61 11.37
 -1 -8 1 574.35 10.78
 -1 -8 1 594.01 10.24
 1 -8 -1 574.97 10.5
 1 -8 -1 596.15 11.25
 1 -8 0 2599.9 44.08
 -1 -8 0 2638.35 43.84
 -1 -8 0 2689.65 43.11
 1 -8 0 2670.39 43.28
 1 -8 0 2723.5 44
 -1 -8 -1 126.44 3.53
 -1 -8 -1 123.21 2.95
 -1 -8 -2 1767.12 30.72
 1 -8 2 1861.72 31.77
 1 -8 2 1846.15 31.8
 -1 -8 -2 1807.92 29.77
 -1 -8 -3 2208.53 37.53
 1 -8 3 2237.55 38.57
 1 -8 3 2232.57 38.52
 1 8 3 2193.23 37.39
 -1 -8 -3 2265.64 36.47
 -1 -8 -4 1061.77 11.98
 1 -8 4 1083.57 13.56
 1 -8 4 1074.68 13.46
 -1 -8 -4 1068.55 9.95
 -1 -8 -5 42.35 2.17
 -1 -8 -5 42.9 2.79
 1 8 5 43.41 2.19
 -1 -8 -5 39.94 1.59
 1 -8 5 35.81 2.38
 1 -8 5 43.07 2.6
 -1 -8 -6 817.85 16.15
 1 8 6 843.28 16.3
 -1 -8 -6 832.15 14.76
 1 -8 6 835.01 17.47
 1 -8 6 815.3 17.28
 1 -8 6 809.59 14.91
 1 -8 7 8.43 1.45
 1 -8 7 6.61 1.24
 1 -8 7 6.97 0.83
 1 8 7 6.76 0.75
 -1 -8 -7 7.48 1.08
 -1 -8 -7 7.79 0.86
 -1 -8 -7 7.61 0.75
 1 8 7 8.27 1.16
 -1 -8 -7 7.84 1.28
 1 -8 8 9.56 1.49
 1 -8 8 8.1 1.48
 1 -8 8 8.46 0.91
 1 8 8 9.7 0.92
 -1 -8 -8 10.09 1.27
 -1 -8 -8 7.56 0.94
 1 8 8 6.87 1.12
 -1 -8 -8 7.84 1.31
 1 -8 9 318.9 9.42
 1 -8 9 322.11 9.43
 1 -8 9 328.56 7.19
 1 8 9 349.02 7.2
 -1 -8 -9 331.99 8.59
 -1 -8 -9 317.37 7.36
 1 8 9 302.47 8.53
 -1 -8 -9 346.43 9.12
 1 -8 10 454.34 12.16
 1 -8 10 455.55 12.13
 1 -8 10 442.36 9.38
 1 8 10 482.52 9.49
 -1 -8 -10 453.76 11.02
 -1 -8 -10 462.75 9.82
 -1 -8 -10 473.08 11.6
 1 8 10 445.02 11.24
 1 -8 11 464.23 12.53
 1 -8 11 453.66 12.47
 1 -8 11 463.34 9.71
 1 -8 11 461.55 9.71
 1 8 11 497.97 9.88
 -1 -8 -11 477.53 11.57
 -1 -8 -11 481.34 10.28
 -1 -8 -11 482.94 12
 1 -8 12 40.96 3.3
 1 -8 12 44.11 3.33
 1 -8 12 42.22 2.17
 1 -8 12 49.1 2.27
 1 8 12 45.81 2.2
 -1 -8 -12 44.92 2.95
 -1 -8 -12 43.06 2.4
 -1 -8 -12 39.14 2.88
 1 8 13 100.41 3.51
 1 8 13 99.02 4.64
 -1 -8 -13 98.44 3.81
 1 -8 13 110.77 3.52
 1 -8 13 98.4 3.5
 1 8 13 97.23 4.56
 1 -8 13 96.72 5.11
 1 -8 13 87.45 4.87
 1 -8 14 162.81 4.84
 1 8 14 160.35 4.78
 1 -8 15 47.26 2.36
 1 8 15 47.93 2.34
 -1 -8 -15 47.51 2.54
 -1 -8 -16 78.49 3.22
 -1 -8 -17 2.11 0.72
 -1 -8 -18 119.56 3.6
 -1 -8 -19 -0.33 0.39
 -1 -8 -19 -0.14 0.41
 1 -9 -19 1.12 0.49
 1 -9 -18 5.09 0.81
 1 -9 -18 6.25 0.83
 -1 -9 18 5.71 0.85
 1 -9 -17 11.32 1.17
 1 -9 -17 11.84 1.14
 -1 -9 17 11.92 1.2
 1 -9 -16 161.79 4.61
 -1 -9 16 154.32 4.68
 1 -9 -15 6.84 1.07
 1 -9 -15 6.57 1
 -1 -9 15 6.68 1.09
 1 -9 -14 331.43 7.75
 1 -9 -14 347.78 8.31
 -1 -9 14 335.12 7.93
 -1 -9 13 34.22 2.12
 1 -9 -13 37.41 2.24
 1 -9 -13 34.96 2.83
 -1 -9 13 37.01 2.14
 -1 -9 12 302.65 7.42
 1 -9 -12 305.24 7.52
 1 -9 -12 295.6 8.94
 -1 -9 12 302.84 7.36
 -1 -9 11 162.94 4.82
 -1 -9 11 151.16 4.19
 -1 -9 11 157.46 4.71
 1 -9 -11 168.42 4.9
 1 -9 -11 162.2 6.05
 -1 -9 10 23.71 1.67
 -1 -9 10 26.07 1.74
 1 -9 -10 26.28 1.71
 1 -9 -10 26.09 2.24
 1 -9 -10 22.8 1.65
 1 -9 -10 22.62 2.08
 -1 -9 9 170.1 4.32
 -1 -9 9 180.68 4.91
 1 -9 -9 175.96 4.86
 -1 -9 9 178.82 4.82
 1 -9 -9 177.25 6
 1 -9 -9 174.45 4.83
 1 -9 -9 172.38 5.86
 -1 -9 9 167.86 4.49
 -1 -9 8 1.03 0.81
 -1 -9 8 1.05 0.74
 -1 -9 8 1.08 0.65
 1 -9 -8 1.65 0.63
 -1 -9 8 1.78 0.64
 1 -9 -8 2.28 0.88
 1 -9 -8 1.35 0.62
 -1 -9 8 1.4 0.51
 1 -9 -8 3.09 0.84
 -1 -9 7 467.77 11.15
 -1 -9 7 453.24 10.98
 -1 -9 7 417.14 8.74
 -1 -9 7 479.24 9.53
 1 -9 -7 496.15 9.6
 -1 -9 7 487.35 9.48
 1 -9 -7 464.61 10.9
 1 -9 -7 484.76 9.45
 1 -9 -7 481.84 9.17
 -1 -9 7 447.98 9.12
 1 -9 -7 443.18 10.62
 -1 -9 6 324.51 6.94
 1 -9 -6 330.7 8.28
 1 -9 -6 336.22 7.05
 -1 -9 6 328.51 6.92
 1 -9 -6 337.72 6.77
 1 -9 -6 318.74 6.86
 1 -9 -6 329.27 8.02
 -1 -9 6 312.32 6.7
 1 -9 -5 892.01 17.8
 1 -9 -5 940.94 17.58
 1 -9 -4 89.09 3.5
 1 -9 -4 87.98 3.26
 1 -9 -4 89.73 3.41
 1 -9 -3 37.79 2.13
 1 -9 -3 39.15 1.66
 1 -9 -3 37.63 2.07
 1 -9 -3 39.18 1.98
 1 -9 -2 463.28 9.95
 1 -9 -2 470.76 8.96
 -1 -9 2 473.74 8.53
 1 -9 -2 467.5 9.76
 1 -9 -1 400.8 8.78
 -1 -9 1 414.44 7.67
 1 -9 -1 415.41 8.67
 1 -9 -1 415.42 7.98
 -1 -9 0 62.4 2.31
 -1 -9 0 62.66 1.92
 1 -9 0 62.9 2.02
 -1 -9 -1 33.7 1.7
 -1 -9 -1 32.58 1.35
 -1 -9 -2 245.47 5.91
 -1 -9 -2 244.61 5.14
 -1 -9 -3 1091.76 18.48
 1 -9 3 1101.02 19.7
 1 -9 3 1087.45 19.7
 -1 -9 -3 1064.12 17.29
 -1 -9 -4 33.9 1.95
 1 9 4 35.15 1.95
 -1 -9 -4 32.79 1.47
 1 -9 4 38.09 2.45
 1 -9 4 38.25 2.47
 1 -9 5 2.41 0.55
 -1 -9 -5 4.2 0.59
 1 9 5 4.09 0.82
 -1 -9 -5 5.77 1.13
 -1 -9 -5 4.33 0.87
 -1 -9 -5 4.13 0.67
 1 -9 5 2.85 0.9
 1 -9 5 2.89 0.97
 1 -9 6 67.28 3.59
 1 -9 6 63.36 3.47
 1 -9 6 60.5 2.24
 1 9 6 65.38 2.22
 -1 -9 -6 65.89 2.97
 -1 -9 -6 59.19 2.28
 1 9 6 60.91 2.88
 -1 -9 -6 68.67 3.51
 -1 -9 -6 59.89 2.15
 1 -9 7 282.97 8.44
 1 -9 7 294.65 8.63
 1 -9 7 262.86 6.13
 1 9 7 291.87 6.16
 -1 -9 -7 291.39 7.48
 -1 -9 -7 266.3 6.28
 1 9 7 275.09 7.46
 -1 -9 -7 290.19 8.25
 -1 -9 -7 272.77 6.02
 1 -9 8 20.95 2.22
 1 -9 8 21.35 2.19
 1 -9 8 18.22 1.29
 1 9 8 22.42 1.36
 -1 -9 -8 20.02 1.8
 -1 -9 -8 22.95 1.51
 1 9 8 20.69 1.86
 -1 -9 -8 25.85 2.15
 1 -9 9 48.01 3.38
 1 -9 9 45.04 3.28
 1 -9 9 42.47 2.03
 1 9 9 41.89 1.94
 -1 -9 -9 48.99 2.86
 -1 -9 -9 37.05 2.06
 1 9 9 47.44 2.88
 -1 -9 -9 47.11 3.01
 1 -9 10 1.79 0.98
 1 -9 10 1.12 0.95
 1 -9 10 -1.03 1.04
 1 9 10 1.97 0.64
 -1 -9 -10 0.82 0.62
 -1 -9 -10 0.8 0.71
 1 9 10 1.24 0.89
 -1 -9 -10 2.69 1
 1 -9 11 100.5 5.07
 1 -9 11 90.44 4.89
 1 -9 11 85.02 3.2
 1 9 11 91.62 3.2
 -1 -9 -11 93.36 4.32
 -1 -9 -11 95.65 3.6
 -1 -9 -11 101.34 4.69
 1 -9 12 140.65 6.33
 1 -9 12 139.08 6.36
 1 9 12 161.02 4.52
 -1 -9 -12 144.45 5.65
 -1 -9 -12 151.55 4.84
 -1 -9 -12 146.37 5.9
 1 -9 12 146.51 4.34
 1 -9 13 95.36 3.44
 1 9 13 96.26 3.45
 -1 -9 -13 95.86 3.78
 1 -9 14 102.96 3.66
 1 9 14 107.49 3.71
 -1 -9 -14 104.41 4.03
 1 9 15 7.14 1.01
 -1 -9 -15 9.51 1.24
 -1 -9 -16 0.67 0.71
 -1 -9 -17 -0.06 0.55
 -1 -9 -17 -0.27 0.64
 -1 -9 -18 113.5 3.34
 -1 -9 -18 104.82 3.05
 -1 -9 -19 48.26 1.76
 -1 -9 -19 43.78 1.6
 1 -10 -19 5.33 0.65
 1 -10 -18 -0.15 0.44
 1 -10 -18 0.18 0.47
 1 -10 -17 15.38 1.3
 1 -10 -17 15.34 1.21
 1 -10 -16 98.91 3.57
 1 -10 -16 98.5 3.3
 -1 -10 16 93.87 3.38
 1 -10 -15 26.17 1.86
 1 -10 -15 24.21 1.64
 -1 -10 15 23.89 1.72
 1 -10 -14 40.59 2.35
 1 -10 -14 40.41 2.11
 -1 -10 14 36.54 2.16
 1 -10 -13 46.88 2.29
 -1 -10 13 49.65 2.52
 1 -10 -13 49.76 2.61
 -1 -10 13 47.6 2.49
 -1 -10 12 1.47 0.82
 -1 -10 12 1.81 0.84
 1 -10 -12 1.73 0.77
 1 -10 -12 1.97 0.81
 1 -10 -12 1.7 0.87
 1 -10 -12 1.41 0.93
 1 -10 -11 177.03 5.14
 -1 -10 11 170.27 5.02
 1 -10 -11 170.46 6.32
 -1 -10 11 171.01 5.07
 -1 -10 11 159.1 4.4
 1 -10 -11 166.2 5.04
 1 -10 -11 165.36 6.24
 -1 -10 10 93.84 3.45
 1 -10 -10 88.54 3.38
 1 -10 -10 84.66 4.21
 -1 -10 10 89.8 3.42
 -1 -10 10 96.1 3.11
 1 -10 -10 93.54 3.47
 -1 -10 10 86.82 3.08
 1 -10 -10 84.57 4.18
 1 -10 -9 288.57 6.92
 -1 -10 9 294.09 6.9
 1 -10 -9 288.33 8.35
 -1 -10 9 294.35 6.99
 1 -10 -9 282.04 6.82
 -1 -10 9 277.22 6.47
 1 -10 -9 303.83 8.37
 -1 -10 8 768.23 14.34
 1 -10 -8 805.95 14.53
 1 -10 -8 768.6 16.21
 -1 -10 8 785.61 14.47
 1 -10 -8 751.67 14.26
 -1 -10 8 739.29 13.92
 1 -10 -8 779.28 16.03
 -1 -10 7 43.11 2.06
 1 -10 -7 40.8 2.04
 1 -10 -7 38.87 2.58
 -1 -10 7 38.81 2.01
 1 -10 -7 37.56 1.92
 1 -10 -7 39.92 1.84
 -1 -10 7 41.8 1.9
 1 -10 -7 39.93 2.53
 -1 -10 6 3.41 0.75
 1 -10 -6 1.55 0.8
 -1 -10 6 2.09 0.69
 1 -10 -6 2.47 0.72
 1 -10 -6 1.96 0.59
 1 -10 -6 1.07 0.54
 1 -10 -6 1.76 0.74
 -1 -10 6 2.21 0.58
 1 -10 -6 1.71 0.76
 1 -10 -5 168.7 4.39
 -1 -10 5 166.42 4.27
 -1 -10 5 159.99 4.26
 1 -10 -5 159.16 5.28
 1 -10 -5 165.73 4.16
 1 -10 -5 154.93 4.13
 1 -10 -5 162.65 5.22
 1 -10 -5 163.51 5.04
 -1 -10 5 156.07 4.08
 1 -10 -4 361.69 7.71
 -1 -10 4 384.01 7.65
 -1 -10 4 374.74 7.69
 1 -10 -4 370.33 7.4
 1 -10 -4 366.31 7.52
 1 -10 -4 370.99 8.52
 -1 -10 4 346.47 7.39
 1 -10 -4 356.29 8.62
 1 -10 -4 356.41 8.86
 1 -10 -3 343.46 8.09
 1 -10 -3 351.53 8.4
 -1 -10 2 51.08 1.72
 1 -10 -2 55.22 2.59
 -1 -10 1 733.01 12.69
 1 -10 -1 690.93 14.04
 -1 -10 0 96.02 2.63
 -1 -10 -1 222.67 4.91
 -1 -10 -1 238.92 5.68
 -1 -10 -2 48.46 1.79
 -1 -10 -2 45.43 2.19
 1 -10 3 269.7 5.81
 -1 -10 -3 275.9 6.63
 -1 -10 -3 253.69 5.88
 -1 -10 -3 285.78 7.88
 -1 -10 -3 257.69 5.63
 1 -10 4 113.94 4.73
 1 -10 4 118.11 4.75
 1 -10 4 129.04 3.42
 -1 -10 -4 128.16 3.67
 -1 -10 -4 126.56 4.16
 -1 -10 -4 125.93 3.6
 -1 -10 -4 119.54 3.31
 1 -10 5 350.65 9.5
 1 -10 5 347.84 9.53
 1 -10 5 338.31 7.26
 -1 -10 -5 345.94 7.53
 -1 -10 -5 369.14 8.52
 -1 -10 -5 350.15 7.52
 -1 -10 -5 354.1 7.26
 1 -10 6 24.59 1.43
 1 10 6 26.71 1.94
 -1 -10 -6 27.47 1.44
 -1 -10 -6 27.13 2.21
 -1 -10 -6 28.42 1.96
 -1 -10 -6 25.3 1.52
 1 -10 6 27.74 2.41
 1 -10 6 25.34 2.29
 1 -10 7 261.97 6.09
 -1 -10 -7 275.1 8.05
 -1 -10 -7 265.76 5.98
 1 10 7 268.68 7.38
 -1 -10 -7 274.31 7.41
 -1 -10 -7 257.88 6.21
 1 -10 7 256.1 8.35
 1 -10 7 263.36 8.4
 1 -10 8 126.61 5.66
 1 -10 8 131.44 5.76
 1 -10 8 128.26 3.8
 1 10 8 131.66 3.71
 -1 -10 -8 125.95 4.79
 -1 -10 -8 122.04 3.91
 -1 -10 -8 139.87 5.38
 1 10 8 126.25 4.84
 -1 -10 -8 128.39 3.68
 1 -10 9 44.71 3.38
 1 -10 9 42.63 3.34
 1 -10 9 39.84 2.1
 1 10 9 43.63 2.02
 -1 -10 -9 46.03 2.84
 -1 -10 -9 44.7 2.27
 -1 -10 -9 45.43 3.06
 1 10 9 47.24 2.94
 1 -10 10 371.35 11.25
 1 -10 10 381.81 11.43
 1 -10 10 383.06 8.52
 1 10 10 408.67 8.51
 -1 -10 -10 402.85 10.34
 -1 -10 -10 398.38 8.98
 -1 -10 -10 398.94 10.82
 1 -10 11 816.07 19.32
 1 -10 11 822.41 19.44
 1 10 11 839.9 15.76
 -1 -10 -11 853.95 18.09
 1 -10 11 851.93 15.85
 -1 -10 -11 837.96 16.42
 -1 -10 -11 840.74 18.62
 1 10 12 3.26 0.77
 -1 -10 -12 3.29 0.99
 -1 -10 -12 2.81 0.91
 -1 -10 -12 2.81 1.02
 1 10 13 237.61 6.17
 -1 -10 -13 246.91 6.76
 1 10 14 135.8 4.34
 -1 -10 -14 139.96 4.8
 1 10 15 95.81 3.38
 -1 -10 -15 90.44 3.63
 -1 -10 -16 45.87 2.36
 -1 -10 -16 38.97 2.14
 -1 -10 -17 1.44 0.63
 -1 -10 -17 1.42 0.65
 -1 -10 -18 17.09 1.14
 -1 -10 -18 14.41 0.99
 1 -11 -18 -0.23 0.42
 1 -11 -18 0.12 0.4
 1 -11 -17 20.83 1.42
 1 -11 -17 17.51 1.22
 1 -11 -16 27.51 1.75
 1 -11 -16 24.64 1.52
 1 -11 -15 40.66 2.25
 1 -11 -15 40.99 2.02
 1 -11 -14 104.64 3.87
 1 -11 -14 102.35 3.42
 -1 -11 14 94.69 3.59
 1 -11 -13 69.33 3.12
 1 -11 -13 68.79 2.74
 -1 -11 13 68.88 3.03
 -1 -11 12 70.03 3.11
 1 -11 -12 78.08 3.26
 -1 -11 12 68.93 3.08
 1 -11 -12 68.46 3.12
 1 -11 -12 70.8 4.09
 1 -11 -12 69.08 4.15
 -1 -11 11 234.25 6.38
 1 -11 -11 244.16 6.51
 1 -11 -11 253.49 8.08
 -1 -11 11 238.01 6.43
 1 -11 -11 233.18 6.42
 1 -11 -11 235.56 7.89
 1 -11 -11 239.66 8.11
 -1 -11 10 115.75 4.04
 1 -11 -10 122.91 4.18
 1 -11 -10 119.42 5.21
 -1 -11 10 119.82 3.58
 -1 -11 10 118.49 4.1
 1 -11 -10 115.54 4.02
 1 -11 -10 112.82 5.01
 -1 -11 10 111.84 3.66
 1 -11 -10 112.38 5.16
 -1 -11 9 87.3 3.34
 1 -11 -9 86.61 3.35
 1 -11 -9 89.77 4.35
 -1 -11 9 94.74 3.01
 -1 -11 9 84.82 3.34
 1 -11 -9 81.68 3.23
 1 -11 -9 78.1 4.13
 -1 -11 9 73.15 2.87
 1 -11 -9 84.87 4.14
 1 -11 -8 456.7 9.62
 -1 -11 8 455.39 9.52
 1 -11 -8 434.5 11.15
 -1 -11 8 451.53 9.59
 1 -11 -8 439.67 9
 1 -11 -8 432.46 9.33
 1 -11 -8 433.97 11.09
 -1 -11 8 427.45 9.05
 1 -11 -8 452.74 11.02
 1 -11 -7 35.99 2.03
 -1 -11 7 36.19 2
 1 -11 -7 40.27 2.72
 -1 -11 7 34.06 1.96
 1 -11 -7 37.28 1.98
 1 -11 -7 39.02 1.89
 -1 -11 7 33.93 1.81
 1 -11 -7 41.42 2.62
 1 -11 -7 38.31 2.62
 -1 -11 6 78.11 2.88
 1 -11 -6 78.55 2.96
 -1 -11 6 75.6 2.55
 -1 -11 6 78 2.91
 1 -11 -6 69.76 3.55
 1 -11 -6 75.61 2.7
 1 -11 -6 74.01 2.75
 -1 -11 6 71.32 2.64
 1 -11 -6 75.4 3.5
 1 -11 -6 77.1 3.64
 1 -11 -5 145.84 4.19
 -1 -11 5 143.96 4.08
 -1 -11 5 131.28 3.53
 -1 -11 5 140.29 4.08
 1 -11 -5 141.64 5.11
 1 -11 -5 143.09 3.79
 1 -11 -5 143.78 3.95
 1 -11 -5 130.94 3.88
 -1 -11 5 137.22 3.89
 1 -11 -5 155.63 5.16
 1 -11 -5 149.54 4.92
 -1 -11 4 31.13 1.65
 1 -11 -4 29.86 1.69
 -1 -11 4 26.98 1.6
 1 -11 -4 26.88 2.05
 1 -11 -4 28.74 1.5
 1 -11 -4 30.15 1.59
 1 -11 -4 27.31 1.49
 -1 -11 4 27.53 1.51
 1 -11 -4 27.94 1.95
 1 -11 -3 1668.09 27.89
 -1 -11 3 1650.31 27.81
 1 -11 -3 1635.48 27.5
 1 -11 -3 1570.23 29.25
 1 -11 -3 1635.4 27.61
 1 -11 -3 1631.59 27.48
 -1 -11 3 1600.21 27.46
 -1 -11 3 1569.88 27.43
 1 -11 -2 98.59 3.1
 1 -11 -2 93.92 2.9
 1 -11 -2 93.23 3.67
 1 -11 -2 96.66 2.94
 -1 -11 2 87.81 2.84
 1 -11 -2 93.87 2.87
 -1 -11 2 94 2.84
 1 -11 -1 308.03 6.66
 1 -11 -1 300.73 6.42
 1 -11 -1 294.32 6.42
 -1 -11 1 292.84 6.48
 -1 -11 1 302.45 6.15
 1 -11 -1 304.67 6.48
 1 -11 0 15.43 1.13
 -1 -11 0 14.15 1.09
 1 -11 0 16.03 1.07
 1 -11 0 15.08 1.07
 -1 -11 0 13.82 0.95
 1 -11 0 16.77 1.14
 1 -11 0 15.03 1.08
 1 -11 1 460.43 9.01
 1 -11 1 450.88 8.83
 1 -11 1 449.23 8.77
 1 -11 1 449.25 8.87
 -1 -11 -1 438.15 8.98
 -1 -11 -1 446.54 8.66
 1 -11 2 70.23 2.43
 -1 -11 -2 62.94 2.7
 1 -11 2 62.71 2.24
 1 -11 2 66.17 2.24
 1 -11 2 64.56 2.3
 -1 -11 -2 65.1 2.42
 -1 -11 -2 63.77 2.2
 -1 -11 -3 0.44 0.48
 -1 -11 -3 1.13 0.53
 1 -11 3 0.47 0.45
 -1 -11 -3 0.08 0.47
 -1 -11 -3 0.92 0.51
 -1 -11 -3 0.52 0.44
 1 -11 4 163.05 4.17
 -1 -11 -4 165.31 4.56
 -1 -11 -4 172.36 4.61
 -1 -11 -4 167.41 5.09
 -1 -11 -4 160.38 4.42
 -1 -11 -4 178.8 5.78
 -1 -11 -4 164.91 4.21
 1 -11 5 279.54 8.47
 1 -11 5 278.62 8.54
 1 -11 5 276.42 6.18
 -1 -11 -5 271.77 6.45
 -1 -11 -5 279.88 6.65
 -1 -11 -5 274.46 7.24
 -1 -11 -5 273.32 6.42
 -1 -11 -5 274.01 7.77
 -1 -11 -5 274.02 6.14
 1 -11 6 137.79 5.8
 1 -11 6 124.64 5.51
 1 -11 6 131.71 3.78
 -1 -11 -6 128.8 3.91
 -1 -11 -6 137.16 4.75
 -1 -11 -6 133.7 3.99
 -1 -11 -6 131.7 3.74
 -1 -11 -6 134.58 5.24
 1 -11 7 37.46 1.91
 -1 -11 -7 42.96 2.87
 -1 -11 -7 42.08 1.94
 -1 -11 -7 44.81 2.69
 -1 -11 -7 41.67 2.07
 1 -11 7 44.82 3.3
 1 -11 7 42.85 3.25
 1 -11 8 0.3 1
 -1 -11 -8 0.56 0.5
 -1 -11 -8 0.81 0.8
 -1 -11 -8 0.62 0.62
 1 -11 8 0.67 0.99
 1 -11 8 0.17 0.86
 -1 -11 -8 0.57 0.71
 -1 -11 -9 0.11 0.51
 -1 -11 -9 0.43 0.8
 -1 -11 -9 -0.24 0.66
 -1 -11 -9 0.08 0.63
 1 -11 9 0.53 0.92
 1 -11 9 -0.18 0.98
 1 -11 10 0.91 1.01
 1 -11 10 0.55 1.03
 1 -11 10 1.35 0.93
 1 11 10 2 0.65
 -1 -11 -10 1.4 0.79
 -1 -11 -10 2.49 0.84
 -1 -11 -10 2.51 0.97
 1 -11 11 191.21 7.78
 1 -11 11 183.5 7.59
 1 11 11 214.78 5.43
 -1 -11 -11 200.61 6.89
 -1 -11 -11 215.9 6.03
 -1 -11 -11 200.25 7.31
 1 -11 11 212.63 5.5
 1 -11 12 374.13 8.18
 1 11 12 374.44 8.29
 -1 -11 -12 379.8 8.99
 1 11 13 90.27 3.39
 -1 -11 -13 92.88 3.82
 -1 -11 -14 139.33 4.93
 1 11 14 136.03 4.25
 -1 -11 -14 137.47 4.68
 1 -11 15 265.73 5.96
 -1 -11 -15 262.95 6.77
 -1 -11 -16 19.81 1.47
 -1 -11 -16 17.54 1.46
 -1 -11 -17 0.7 0.53
 -1 -11 -17 0.59 0.46
 -1 -11 -17 1.17 0.56
 -1 -11 -18 36.44 1.57
 -1 -11 -18 34.98 1.4
 1 -12 -18 32.59 1.47
 1 -12 -18 29.95 1.28
 1 -12 -17 92.09 2.96
 1 -12 -17 83.06 2.59
 1 -12 -16 2.31 0.7
 1 -12 -16 1.85 0.6
 1 -12 -15 208.15 5.68
 1 -12 -14 3.02 0.89
 1 -12 -13 6.06 1.11
 1 -12 -12 174.32 5.28
 1 -12 -12 179.91 5.37
 -1 -12 12 168.61 5.19
 1 -12 -11 27.83 1.94
 -1 -12 11 23.2 1.82
 1 -12 -11 28.36 1.95
 1 -12 -11 21.6 2.28
 1 -12 -11 24.24 2.49
 -1 -12 10 21.2 1.74
 1 -12 -10 26.45 1.88
 1 -12 -10 22.57 2.31
 -1 -12 10 22.64 1.79
 1 -12 -10 19.94 1.67
 1 -12 -10 20.33 2.16
 1 -12 -10 21.26 2.28
 -1 -12 9 131.86 4.38
 1 -12 -9 136.31 4.48
 1 -12 -9 135.92 5.65
 -1 -12 9 123.58 3.7
 -1 -12 9 135.49 4.46
 1 -12 -9 134.27 4.36
 -1 -12 9 125.06 3.99
 1 -12 -9 131.65 5.42
 1 -12 -9 123.7 5.38
 -1 -12 8 38.77 2.2
 1 -12 -8 40.48 2.26
 1 -12 -8 36.15 2.76
 -1 -12 8 35.54 2.15
 1 -12 -8 39.71 2.12
 1 -12 -8 35.29 1.89
 -1 -12 8 34.72 1.93
 1 -12 -8 37.11 2.68
 1 -12 -8 34.89 2.69
 -1 -12 7 341.63 7.8
 1 -12 -7 351.04 7.95
 1 -12 -7 331.38 9.37
 -1 -12 7 355.08 7.94
 1 -12 -7 328.08 7.56
 1 -12 -7 335.49 7.43
 1 -12 -7 341.13 9.12
 -1 -12 7 316.47 7.36
 1 -12 -7 333.15 9.15
 1 -12 -6 30 1.87
 -1 -12 6 28.46 1.8
 -1 -12 6 28.5 1.8
 -1 -12 6 35.8 1.8
 1 -12 -6 32.04 2.46
 1 -12 -6 31.54 1.74
 1 -12 -6 30.16 1.74
 1 -12 -6 35.28 2.4
 1 -12 -6 31.74 2.35
 -1 -12 6 26.86 1.64
 1 -12 -5 531.61 10.96
 -1 -12 5 547.16 10.97
 1 -12 -5 537.66 12.59
 1 -12 -5 538.39 10.47
 1 -12 -5 532 10.67
 1 -12 -5 532.45 10.64
 1 -12 -5 543.26 12.2
 -1 -12 5 514.55 10.58
 1 -12 -4 229.63 5.7
 -1 -12 4 218.43 5.58
 1 -12 -4 217.13 5.28
 1 -12 -4 223.99 6.86
 1 -12 -4 222.47 5.44
 -1 -12 4 208.51 5.28
 1 -12 -3 1222.22 21.84
 1 -12 -3 1198.88 21.43
 1 -12 -3 1209.01 23.35
 1 -12 -3 1252.89 21.51
 -1 -12 3 1240.6 21.48
 1 -12 -3 1213.8 21.56
 -1 -12 3 1237.41 21.47
 1 -12 -2 1.85 0.6
 1 -12 -2 1.19 0.55
 1 -12 -2 0.57 0.63
 -1 -12 2 0.26 0.47
 1 -12 -2 1.76 0.58
 -1 -12 2 1.73 0.58
 1 -12 -1 1342.45 23
 -1 -12 1 1287.55 22.77
 1 -12 -1 1319.78 22.68
 1 -12 -1 1290.23 22.68
 -1 -12 1 1303.95 22.26
 1 -12 -1 1299.8 22.71
 1 -12 -1 1309.15 22.7
 -1 -12 0 42.8 2.05
 1 -12 0 44.88 2.04
 -1 -12 0 42.94 1.99
 1 -12 0 45.4 1.9
 1 -12 0 47.34 2.01
 -1 -12 0 44.46 1.8
 1 -12 0 44.41 1.93
 1 -12 0 45.24 1.98
 1 -12 1 90.71 2.98
 -1 -12 -1 86.99 3.07
 -1 -12 -1 80.33 2.88
 1 -12 1 81.8 2.8
 -1 -12 -1 86.12 2.7
 1 -12 1 90.07 2.88
 1 -12 1 85.61 2.76
 -1 -12 -2 62.66 2.6
 1 -12 2 69.68 2.56
 1 -12 2 72.03 2.42
 1 -12 2 69.88 2.45
 1 -12 2 64.77 2.44
 -1 -12 -2 66.22 2.59
 -1 -12 -2 68.6 2.38
 -1 -12 -3 78.16 2.84
 1 -12 3 74.49 2.65
 -1 -12 -3 72.41 2.81
 1 -12 3 70.31 2.47
 -1 -12 -3 68.9 2.69
 -1 -12 -3 72.25 2.52
 -1 -12 -3 70.59 3.05
 -1 -12 -4 172.94 4.78
 -1 -12 -4 178.21 4.82
 -1 -12 -4 169.84 5.32
 -1 -12 -4 157.18 4.56
 -1 -12 -4 162.04 4.31
 1 -12 5 272.42 6.23
 -1 -12 -5 276.34 6.67
 -1 -12 -5 270.73 6.76
 -1 -12 -5 288.36 7.58
 -1 -12 -5 277.85 6.65
 -1 -12 -5 280.84 8.02
 -1 -12 -5 272.65 6.28
 1 -12 6 123.03 3.7
 -1 -12 -6 122.59 3.91
 -1 -12 -6 122.68 4.13
 -1 -12 -6 123.14 4.62
 -1 -12 -6 125.66 3.95
 -1 -12 -6 123.97 3.69
 -1 -12 -6 123.14 5.03
 1 -12 7 474.17 13.33
 1 -12 7 478.96 13.21
 1 -12 7 469.59 9.95
 -1 -12 -7 507.21 10.84
 -1 -12 -7 479.72 11.53
 -1 -12 -7 504.18 10.35
 -1 -12 -7 484.84 9.92
 -1 -12 -7 511.61 12.39
 1 -12 8 56.93 2.56
 -1 -12 -8 64.63 3.08
 -1 -12 -8 63.11 3.4
 -1 -12 -8 66.36 2.59
 -1 -12 -8 64.63 3.74
 1 -12 8 66.26 4.3
 1 -12 8 63.06 4.28
 1 -12 9 12.39 2.14
 1 -12 9 10.47 1.95
 1 -12 9 12.25 1.38
 -1 -12 -9 11.34 1.39
 -1 -12 -9 12.91 1.62
 -1 -12 -9 12.93 1.35
 -1 -12 -9 12.58 1.75
 -1 -12 -9 12.29 1.15
 1 -12 10 18.61 2.51
 1 -12 10 20.34 2.62
 -1 -12 -10 25.24 2.03
 -1 -12 -10 24.89 2.24
 -1 -12 -10 24.95 1.84
 -1 -12 -10 23.15 2.39
 1 -12 10 26.51 1.83
 -1 -12 -11 17.77 1.79
 -1 -12 -11 15.93 1.53
 1 -12 12 604.34 11.9
 -1 -12 -12 612.31 13.24
 1 12 12 593.78 11.93
 -1 -12 -12 613.96 12.83
 1 12 13 118.02 3.85
 -1 -12 -13 119.92 4.56
 -1 -12 -13 113.8 4.25
 -1 -12 -14 68.86 3.2
 1 12 14 60.39 2.56
 -1 -12 -14 62.79 2.93
 -1 -12 -15 0.28 0.63
 -1 -12 -15 0.76 0.8
 -1 -12 -16 -0.12 0.54
 -1 -12 -16 0.27 0.46
 -1 -12 -16 -0.06 0.62
 -1 -12 -17 2.71 0.59
 -1 -12 -17 2.93 0.63
 1 -13 -17 17.47 1.16
 1 -13 -16 34.89 1.82
 1 -13 -15 82.67 3.11
 1 -13 -14 12.87 1.33
 1 -13 -13 213.81 5.79
 1 -13 -13 182.25 5.08
 -1 13 13 193.67 4.94
 1 -13 -13 201.57 5.69
 1 -13 -12 106.28 3.92
 1 -13 -12 105.81 3.9
 1 -13 -11 59.91 2.85
 1 -13 -11 57.79 2.63
 1 -13 -10 482.97 12.27
 1 -13 -10 505.38 10.83
 1 -13 -10 482.11 12.61
 1 -13 -10 475.53 10.4
 1 -13 -10 471.27 12.61
 1 -13 -9 1.89 0.79
 1 -13 -9 3.52 1.15
 -1 -13 9 2.21 0.85
 1 -13 -9 1.56 0.76
 1 -13 -9 2.74 0.71
 1 -13 -9 2.64 1.01
 1 -13 -9 2.63 0.94
 1 -13 -8 86.14 3.47
 1 -13 -8 81.38 4.31
 -1 -13 8 88.47 3.48
 -1 -13 8 81.8 2.87
 1 -13 -8 82.21 3.09
 1 -13 -8 77.32 3.18
 -1 -13 8 82.45 3.11
 1 -13 -8 77.71 4.08
 1 -13 -8 86.36 4.29
 1 -13 -7 75.96 3.14
 1 -13 -7 72.79 3.98
 -1 -13 7 73.24 3.08
 -1 -13 7 69.03 2.56
 1 -13 -7 70.58 2.8
 1 -13 -7 65.61 2.8
 1 -13 -7 64.68 3.61
 -1 -13 7 65.06 2.71
 1 -13 -6 56.34 2.68
 -1 -13 6 59.08 2.29
 -1 -13 6 54.55 2.61
 1 -13 -6 60.54 3.56
 1 -13 -6 57.19 2.49
 1 -13 -6 55.08 2.48
 -1 -13 6 56.07 2.45
 1 -13 -5 62.21 2.74
 -1 -13 5 58.82 2.63
 1 -13 -5 60.26 2.43
 1 -13 -5 63.89 3.55
 1 -13 -5 57.33 2.48
 -1 -13 5 56.96 2.45
 1 -13 -4 285.86 6.96
 1 -13 -4 293.49 6.66
 1 -13 -4 299.56 8.5
 1 -13 -4 286.19 6.59
 1 -13 -4 288.95 6.75
 -1 -13 4 286.96 6.64
 1 -13 -4 283.83 6.56
 1 -13 -3 163.16 4.68
 1 -13 -3 169.73 4.52
 1 -13 -3 176.76 5.88
 1 -13 -3 167.6 4.54
 1 -13 -3 160.06 4.42
 -1 -13 3 167.8 4.45
 1 -13 -3 165.56 4.36
 -1 -13 3 168.29 4.45
 -1 -13 2 58.79 2.47
 1 -13 -2 58.45 2.51
 1 -13 -2 63.39 2.49
 1 -13 -2 63.33 2.47
 -1 -13 2 56.57 2.39
 1 -13 -2 60.77 2.29
 1 -13 -2 62.92 2.49
 1 -13 -2 62.58 2.47
 1 -13 -1 1103.22 19.68
 -1 -13 1 1087.04 19.71
 1 -13 -1 1097.37 19.38
 1 -13 -1 1072.27 19.39
 -1 -13 1 1083.87 19.53
 -1 -13 1 1099.88 18.95
 1 -13 -1 1066.73 19.36
 1 -13 -1 1074.64 19.42
 -1 -13 0 233.99 5.97
 1 -13 0 246.98 5.94
 1 -13 0 236.22 5.72
 1 -13 0 241.89 5.66
 -1 -13 0 237.56 5.87
 -1 -13 0 241.08 5.47
 1 -13 0 238.89 5.7
 1 -13 0 238.04 5.74
 -1 -13 -1 44.67 2.2
 1 -13 1 41.58 2.05
 1 -13 1 48.42 2.11
 -1 -13 -1 45.29 2.15
 -1 -13 -1 42.11 1.86
 1 -13 1 42.19 1.93
 1 -13 1 46.25 2.07
 -1 -13 -2 212.03 5.79
 1 -13 2 234 5.7
 -1 -13 -2 217.66 5.71
 -1 -13 -2 224.51 5.39
 1 -13 2 225.44 5.38
 1 -13 2 220.2 5.44
 1 -13 3 293.82 6.75
 -1 -13 -3 283.59 6.98
 -1 -13 -3 308.65 7.04
 1 -13 3 288.45 6.48
 -1 -13 -3 280.23 6.86
 -1 -13 -3 285.04 6.48
 -1 -13 -4 69.38 2.9
 -1 -13 -4 68.42 2.88
 -1 -13 -4 71.61 3.28
 -1 -13 -4 74.43 2.95
 -1 -13 -4 74.31 2.7
 -1 -13 -5 85.89 3.32
 -1 -13 -5 85.83 3.23
 -1 -13 -5 85.85 3.74
 1 -13 5 74.84 2.87
 -1 -13 -5 82.3 3.17
 -1 -13 -5 87.94 2.98
 -1 -13 -6 2.41 0.73
 -1 -13 -6 1.53 0.69
 -1 -13 -6 2.13 0.78
 -1 -13 -6 1.29 0.68
 -1 -13 -6 3.38 0.95
 -1 -13 -6 2.07 0.63
 -1 -13 -7 20.78 1.76
 -1 -13 -7 22.11 1.57
 -1 -13 -7 22.18 1.99
 1 -13 7 17.66 1.54
 -1 -13 -7 21.58 1.6
 -1 -13 -7 19.03 2.04
 -1 -13 -7 19.34 1.42
 -1 -13 -8 86.27 4.15
 1 -13 8 90.82 3.26
 -1 -13 -8 91.9 3.8
 -1 -13 -8 85.11 4.43
 -1 -13 -8 94.19 3.23
 -1 -13 -9 12.17 1.61
 -1 -13 -9 12.96 1.54
 -1 -13 -9 12.64 1.17
 -1 -13 -9 14.63 1.92
 1 -13 9 17.86 1.6
 -1 -13 -10 31.74 2.06
 -1 -13 -10 30.85 2.23
 -1 -13 -11 30.85 2.1
 -1 -13 -11 33.18 2.37
 -1 -13 -12 130.44 4.63
 -1 -13 -12 125.03 4.88
 -1 -13 -13 198.09 5.96
 -1 -13 -13 224.44 6.47
 -1 -13 -14 6 1
 -1 -13 -14 7.72 1.2
 -1 -13 -15 17.45 1.45
 -1 -13 -15 18.67 1.39
 -1 -13 -16 4.82 0.81
 -1 -13 -16 4.78 0.75
 -1 -13 -17 84.67 2.55
 -1 -13 -17 80.43 2.46
 1 -14 -17 90.65 2.63
 1 -14 -16 0.55 0.51
 1 -14 -15 17.71 1.35
 1 -14 -14 51.22 2.42
 1 -14 -13 32.3 1.99
 1 -14 -13 26.3 1.61
 -1 14 13 29.29 1.58
 1 -14 -13 30.4 1.95
 1 -14 -12 3.52 0.93
 1 -14 -12 3.36 0.77
 1 -14 -12 4.82 1.01
 1 -14 -11 10.22 1.3
 1 -14 -11 8.96 1.09
 1 -14 -11 9.21 1.24
 1 -14 -10 4.82 1.06
 1 -14 -10 5.12 0.94
 1 -14 -10 4.6 0.99
 1 -14 -9 303.72 7.7
 1 -14 -9 281.37 8.87
 1 -14 -9 288.29 7.15
 1 -14 -9 300.98 7.43
 1 -14 -9 298.43 7.09
 1 -14 -8 1.99 0.85
 1 -14 -8 1.58 0.68
 1 -14 -8 3.51 0.77
 1 -14 -8 2.6 0.79
 1 -14 -7 101.34 3.8
 1 -14 -7 91.51 3.44
 1 -14 -7 96.85 3.45
 -1 -14 7 90.6 3.34
 1 -14 -7 90.56 3.35
 1 -14 -6 83.62 3.43
 1 -14 -6 88.83 3.1
 1 -14 -6 91.19 4.49
 1 -14 -6 85.79 3.23
 -1 -14 6 84.04 3.15
 1 -14 -6 84.5 3.18
 1 -14 -5 0.62 0.7
 1 -14 -5 0.99 0.56
 1 -14 -5 1.1 0.83
 1 -14 -5 1.01 0.63
 1 -14 -5 0.77 0.56
 -1 -14 5 0.71 0.6
 1 -14 -4 1.93 0.75
 1 -14 -4 0.48 0.49
 1 -14 -4 0.26 0.56
 1 -14 -4 0.61 0.51
 -1 -14 4 0.5 0.61
 1 -14 -4 0.87 0.59
 1 -14 -3 394.8 8.92
 1 -14 -3 393.12 8.67
 -1 -14 3 399.24 8.6
 1 -14 -3 403.53 8.64
 -1 -14 3 401.84 8.57
 1 -14 -3 399.13 8.47
 1 -14 -3 398.03 8.7
 1 -14 -3 410.07 8.71
 -1 -14 3 396.25 8.65
 1 -14 -2 1.29 0.64
 -1 -14 2 1.52 0.62
 -1 -14 2 0.31 0.53
 1 -14 -2 0.48 0.52
 1 -14 -2 0.74 0.57
 1 -14 -2 0.32 0.46
 -1 -14 2 0.53 0.67
 1 -14 -2 0.06 0.56
 1 -14 -2 0.31 0.58
 -1 -14 1 0.38 0.58
 1 -14 -1 1.5 0.59
 1 -14 -1 0.23 0.52
 1 -14 -1 0.79 0.63
 -1 -14 1 2.58 0.74
 -1 -14 1 0.4 0.62
 1 -14 -1 0.48 0.62
 1 -14 -1 2.46 0.71
 1 -14 0 444.6 9.23
 -1 -14 0 430.66 9.32
 1 -14 0 426.83 8.85
 -1 -14 0 418.6 9.14
 1 -14 0 413.31 8.98
 -1 -14 0 420.37 8.61
 1 -14 0 430.02 9.02
 1 -14 0 407.92 8.83
 -1 -14 -1 0.43 0.6
 1 -14 1 0.76 0.56
 1 -14 1 0.42 0.52
 -1 -14 -1 1.16 0.63
 -1 -14 -1 0.41 0.45
 1 -14 1 0.77 0.62
 1 -14 1 1.13 0.59
 -1 -14 -2 170.2 4.97
 1 -14 2 166.75 4.68
 -1 -14 -2 165.95 4.85
 -1 -14 -2 176.88 4.53
 1 -14 2 160.84 4.51
 1 -14 2 169.04 4.48
 1 -14 3 80.1 3
 -1 -14 -3 84.2 3.28
 -1 -14 -3 85.15 3.21
 -1 -14 -3 79.98 3.15
 -1 -14 -3 82.81 2.9
 1 -14 3 80.69 2.87
 -1 -14 -4 144.6 4.51
 -1 -14 -4 141.2 4.46
 -1 -14 -4 150.54 4.51
 -1 -14 -4 130.27 4.32
 -1 -14 -4 134.72 4.03
 -1 -14 -5 1.14 0.62
 -1 -14 -5 1.22 0.65
 -1 -14 -5 0.72 0.71
 -1 -14 -5 1.43 0.7
 -1 -14 -5 1.09 0.59
 -1 -14 -6 159.57 4.87
 -1 -14 -6 168.84 5.19
 1 -14 6 152.42 4.47
 -1 -14 -6 160.4 5.65
 -1 -14 -6 171.45 4.87
 -1 -14 -6 155.76 4.83
 -1 -14 -6 162.92 4.57
 -1 -14 -7 590.32 12.41
 -1 -14 -7 569.23 11.75
 -1 -14 -7 557.13 13.13
 1 -14 7 550.32 11.21
 -1 -14 -7 561.77 11.77
 -1 -14 -7 559.81 11.36
 -1 -14 -8 18.51 1.96
 1 -14 8 27.16 1.82
 -1 -14 -8 16.15 1.97
 -1 -14 -8 23.56 1.57
 -1 -14 -8 24.95 2
 -1 -14 -9 135.21 4.12
 -1 -14 -9 136.35 4.92
 -1 -14 -10 1.2 0.87
 -1 -14 -10 0.42 0.53
 -1 -14 -11 232 6.55
 -1 -14 -11 232.22 6.98
 -1 -14 -12 23.77 1.79
 -1 -14 -12 19.33 1.86
 -1 -14 -13 54.71 2.65
 -1 -14 -13 52.13 2.8
 -1 -14 -14 14.35 1.37
 -1 -14 -14 14.34 1.26
 -1 -14 -15 5.39 0.88
 -1 -14 -15 6.05 0.8
 -1 -14 -16 4.25 0.69
 -1 -14 -16 2.72 0.55
 1 -15 -16 10.59 0.89
 1 -15 -15 2.11 0.61
 1 -15 -14 88.09 3.09
 1 -15 -13 8.74 1.08
 1 -15 -13 7.06 0.87
 -1 15 13 8.57 0.9
 1 -15 -13 7.49 1.03
 1 -15 -12 70.39 3.01
 1 -15 -12 69.74 2.73
 1 -15 -12 69.53 2.94
 1 -15 -11 41.99 2.36
 1 -15 -11 37.83 2.04
 1 -15 -11 40.89 2.3
 1 -15 -10 2.05 0.87
 1 -15 -10 2.63 0.71
 1 -15 -10 1.49 0.77
 1 -15 -10 2.2 0.72
 1 -15 -9 105.24 4
 1 -15 -9 108.5 3.66
 1 -15 -9 108.6 3.86
 1 -15 -9 103.57 3.69
 1 -15 -9 103.28 3.58
 1 -15 -8 47.29 2.59
 1 -15 -8 49.92 2.41
 1 -15 -8 44.9 2.39
 1 -15 -8 44.45 2.33
 1 -15 -8 50.13 2.43
 1 -15 -7 2.59 0.9
 1 -15 -7 2 0.72
 1 -15 -7 1.43 0.7
 1 -15 -7 1.88 0.78
 1 -15 -6 14.17 1.49
 1 -15 -6 14.5 1.37
 1 -15 -6 12.71 1.26
 1 -15 -6 14.17 1.27
 1 -15 -6 13.6 1.32
 1 -15 -5 66.73 3.02
 1 -15 -5 67.92 2.87
 1 -15 -5 65.94 2.74
 1 -15 -5 65.18 2.81
 1 -15 -5 69.6 2.8
 1 -15 -4 271.21 7
 1 -15 -4 291.8 6.88
 1 -15 -4 261.46 6.58
 -1 -15 4 272.32 6.57
 1 -15 -4 284.25 6.68
 1 -15 -4 287.47 6.78
 1 -15 -4 272.14 6.78
 1 -15 -3 64.08 2.85
 1 -15 -3 60.55 2.61
 1 -15 -3 62.94 2.68
 -1 -15 3 58.03 2.53
 1 -15 -3 61.86 2.53
 1 -15 -3 60.3 2.62
 -1 -15 3 63.76 2.68
 1 -15 -3 63.73 2.71
 1 -15 -2 144.66 4.34
 1 -15 -2 151.68 4.41
 -1 -15 2 147.12 4.4
 1 -15 -2 142.28 4.53
 -1 -15 2 140.65 4.4
 1 -15 -2 146.08 4.38
 -1 -15 2 153.86 4.53
 1 -15 -2 146.01 4.35
 1 -15 -1 379.24 8.35
 1 -15 -1 376.21 8.45
 -1 -15 1 390.9 8.6
 -1 -15 1 378.96 8.66
 1 -15 -1 382.41 8.68
 1 -15 -1 392.45 8.45
 -1 -15 1 375.51 8.63
 1 -15 -1 384.16 8.5
 1 -15 0 22.52 1.56
 -1 -15 0 22.29 1.62
 -1 -15 0 22.7 1.67
 1 -15 0 24.33 1.66
 -1 -15 0 22.78 1.68
 1 -15 0 22.64 1.57
 1 -15 0 23.57 1.57
 -1 -15 -1 287.87 7.25
 1 -15 1 312.13 7.18
 -1 -15 -1 287.19 7.13
 -1 -15 -1 286.73 6.57
 1 -15 1 287.59 6.86
 -1 -15 -1 295.47 7.22
 1 -15 1 285.23 6.71
 -1 -15 -2 11.46 1.27
 1 -15 2 11.17 1.18
 -1 -15 -2 10.97 1.23
 -1 -15 -2 11.79 1.1
 -1 -15 -2 11.5 1.29
 1 -15 2 11.04 1.15
 -1 -15 -3 228.74 6.21
 -1 -15 -3 239.13 6.16
 -1 -15 -3 232.82 6.21
 -1 -15 -3 221.57 5.65
 -1 -15 -3 234.38 6.19
 1 -15 3 219.38 5.63
 -1 -15 -4 386.2 8.87
 -1 -15 -4 383.7 8.87
 -1 -15 -4 378.1 8.8
 -1 -15 -4 366.19 8.19
 -1 -15 -4 386.2 8.77
 -1 -15 -5 36.97 2.22
 -1 -15 -5 39.48 2.31
 -1 -15 -5 37.38 2.2
 -1 -15 -5 37.18 1.98
 -1 -15 -5 39.1 2.19
 -1 -15 -6 11.7 1.27
 -1 -15 -6 12.85 1.46
 -1 -15 -6 12.27 1.28
 -1 -15 -6 11.22 1.29
 -1 -15 -6 11.68 1.17
 1 -15 7 162.62 4.5
 -1 -15 -7 147.45 4.72
 -1 -15 -7 156.57 4.53
 -1 -15 -7 154.48 4.74
 -1 -15 -7 155.59 5.16
 -1 -15 -8 10.87 1.13
 -1 -15 -8 12.49 1.51
 -1 -15 -9 6.2 1.01
 -1 -15 -9 5.48 0.85
 -1 -15 -10 83.93 3.11
 -1 -15 -10 84.36 3.79
 1 -15 11 109.91 3.14
 -1 -15 -11 1.57 0.92
 1 -15 12 87.33 2.71
 -1 -15 -12 21.69 1.88
 -1 -15 -13 2 0.67
 -1 -15 -13 0.68 0.67
 -1 -15 -14 12.63 1.22
 -1 -15 -14 12.03 1.08
 -1 -15 -15 3.98 0.71
 -1 -15 -15 3.41 0.6
 1 -16 -15 42.61 1.74
 1 -16 -14 39.84 1.84
 1 -16 -13 30.23 1.71
 1 -16 -13 26.89 1.46
 1 -16 -13 27.75 1.65
 -1 16 13 28.26 1.42
 1 -16 -12 14.92 1.34
 1 -16 -12 15.05 1.18
 1 -16 -12 14.8 1.31
 1 -16 -11 6.22 1.05
 1 -16 -11 6.57 0.9
 1 -16 -11 5.86 0.98
 1 -16 -10 111.03 3.99
 1 -16 -10 113.25 3.91
 1 -16 -10 117.28 3.68
 1 -16 -9 102.75 3.93
 1 -16 -9 107.56 3.79
 1 -16 -9 108.41 3.64
 1 -16 -9 103.11 3.63
 1 -16 -9 104.62 3.56
 1 -16 -8 0.09 0.77
 1 -16 -8 0.91 0.67
 1 -16 -8 0.72 0.64
 1 -16 -8 0.91 0.62
 1 -16 -7 19.99 1.72
 1 -16 -7 20.84 1.59
 1 -16 -7 20.65 1.56
 1 -16 -7 21.55 1.63
 1 -16 -6 31.99 2.14
 1 -16 -6 35.52 2.06
 1 -16 -6 33.31 1.98
 1 -16 -6 34.45 2.06
 1 -16 -6 31.97 1.87
 1 -16 -5 419.84 9.41
 1 -16 -5 395.67 8.95
 1 -16 -5 398.93 8.82
 1 -16 -5 392.73 8.93
 1 -16 -5 394.92 8.78
 1 -16 -4 92.82 3.59
 1 -16 -4 91.41 3.32
 -1 -16 4 89.74 3.22
 1 -16 -4 95.33 3.45
 1 -16 -4 89.76 3.26
 1 -16 -4 91.32 3.4
 1 -16 -4 91.13 3.35
 1 -16 -3 46.41 2.46
 1 -16 -3 49.64 2.4
 1 -16 -3 44.16 2.27
 -1 -16 3 46.49 2.3
 1 -16 -3 49 2.23
 1 -16 -3 47.72 2.35
 -1 -16 3 49.72 2.39
 1 -16 -3 48.04 2.36
 -1 -16 2 2.84 0.77
 1 -16 -2 3.02 0.8
 1 -16 -2 2.28 0.74
 1 -16 -2 2.48 0.86
 1 -16 -2 2.63 0.78
 1 -16 -2 2.62 0.84
 -1 -16 2 2.55 0.76
 1 -16 -1 51.14 2.35
 -1 -16 1 56.52 2.59
 1 -16 -1 49.45 2.4
 1 -16 -1 49.78 2.5
 -1 -16 1 51.5 2.51
 1 -16 -1 50.48 2.43
 1 -16 -1 53.64 2.44
 -1 -16 1 52.1 2.53
 -1 -16 0 128.03 4.22
 -1 -16 0 127.57 4.26
 1 -16 0 127.33 4.19
 -1 -16 0 123.54 4.19
 1 -16 0 125.17 4.03
 1 -16 0 126.32 3.94
 -1 -16 -1 0.69 0.7
 1 -16 1 0.56 0.54
 -1 -16 -1 1.12 0.76
 -1 -16 -1 0.62 0.71
 1 -16 1 1.12 0.63
 1 -16 1 0.86 0.64
 -1 -16 -2 112.68 4.09
 1 -16 2 109.55 3.84
 -1 -16 -2 117.77 4.1
 -1 -16 -2 120.44 3.66
 -1 -16 -2 118.57 4.1
 1 -16 2 109.77 3.67
 -1 -16 -3 5.73 1.08
 -1 -16 -3 5.12 1.02
 -1 -16 -3 5.94 0.91
 -1 -16 -3 5.36 1.05
 1 -16 3 4.64 0.84
 -1 -16 -4 435.86 9.83
 -1 -16 -4 435.92 9.73
 -1 -16 -4 424.61 9.75
 -1 -16 -4 419.65 9.12
 -1 -16 -4 439.81 9.7
 -1 -16 -5 27.01 1.91
 -1 -16 -5 25.95 1.91
 -1 -16 -5 29.1 1.98
 -1 -16 -5 27.37 1.7
 -1 -16 -5 28.45 1.89
 -1 -16 -6 203.27 5.84
 -1 -16 -6 188.69 5.48
 -1 -16 -6 186.48 5.51
 -1 -16 -6 182.39 5.09
 -1 -16 -6 193.82 5.41
 -1 -16 -7 178.72 5.24
 -1 -16 -7 171.45 4.85
 -1 -16 -7 187.58 5.63
 -1 -16 -8 26.15 1.85
 -1 -16 -8 23.27 1.57
 -1 -16 -8 25.44 1.99
 -1 -16 -9 30.75 1.96
 -1 -16 -9 28.38 1.68
 -1 -16 -9 29.55 2.16
 -1 -16 -10 68.86 2.86
 -1 -16 -10 68.19 2.64
 -1 -16 -10 73.86 3.38
 1 -16 11 95.04 2.77
 -1 -16 -11 35.22 2.32
 1 -16 12 55.84 2.03
 -1 -16 -12 18.17 1.59
 -1 -16 -13 0.59 0.65
 -1 -16 -14 129.59 3.72
 1 -17 -14 1.81 0.49
 1 -17 -13 -0.25 0.48
 -1 17 13 0.04 0.4
 1 -17 -13 -0.45 0.46
 1 -17 -12 68.29 2.63
 1 -17 -12 59.66 2.28
 -1 17 12 64.91 2.27
 1 -17 -12 69.18 2.58
 1 -17 -11 30.14 1.86
 1 -17 -11 33.68 1.74
 1 -17 -11 31.97 1.82
 1 -17 -10 26.16 1.83
 1 -17 -10 29.15 1.68
 1 -17 -10 26.2 1.62
 1 -17 -9 23.6 1.8
 1 -17 -9 24.78 1.61
 1 -17 -9 20.02 1.48
 1 -17 -9 25.51 1.61
 1 -17 -8 0.16 0.69
 1 -17 -8 1.07 0.66
 1 -17 -8 0.2 0.52
 1 -17 -8 0.87 0.65
 1 -17 -7 51.52 2.66
 1 -17 -7 50.83 2.46
 1 -17 -7 51.07 2.41
 1 -17 -7 53.37 2.49
 1 -17 -6 62.9 2.97
 1 -17 -6 63.61 2.78
 1 -17 -6 64.63 2.72
 1 -17 -6 64.21 2.65
 1 -17 -6 65.09 2.8
 1 -17 -5 6.24 1.09
 1 -17 -5 8.88 1.14
 1 -17 -5 5.5 0.94
 1 -17 -5 5.57 1.03
 1 -17 -5 6.52 0.99
 1 -17 -4 43.35 2.42
 1 -17 -4 42.67 2.28
 -1 -17 4 44.48 2.19
 1 -17 -4 45.31 2.24
 1 -17 -4 43.39 2.15
 1 -17 -4 46.9 2.37
 1 -17 -4 44.2 2.28
 1 -17 -3 107.42 3.72
 1 -17 -3 108.61 3.72
 -1 -17 3 112.36 3.74
 1 -17 -3 108.48 3.95
 1 -17 -3 110.07 3.76
 -1 -17 3 109.3 3.73
 1 -17 -3 110.34 3.77
 1 -17 -2 43.45 2.21
 1 -17 -2 39.13 2.14
 -1 -17 2 46.37 2.32
 1 -17 -2 40.16 2.3
 -1 -17 2 45.3 2.34
 1 -17 -2 42.65 2.25
 1 -17 -2 43.26 2.23
 1 -17 -1 49.98 2.32
 -1 -17 1 44.15 2.36
 -1 -17 1 48.69 2.47
 1 -17 -1 47.84 2.48
 1 -17 -1 49.93 2.35
 -1 -17 1 49.16 2.48
 1 -17 -1 47.63 2.36
 -1 -17 0 3.47 0.91
 1 -17 0 3.1 0.81
 -1 -17 0 3.4 0.9
 1 -17 0 4.47 0.91
 1 -17 0 3.13 0.78
 -1 -17 0 3.12 0.96
 -1 -17 -1 5.43 1
 -1 -17 -1 7.59 1.12
 1 -17 1 8.35 1.07
 -1 -17 -1 5.98 1.09
 1 -17 1 6.3 0.94
 -1 -17 -1 5.94 1.04
 1 -17 1 7.52 1.04
 -1 -17 -2 28.48 1.94
 -1 -17 -2 31.47 2.07
 -1 -17 -2 29.43 1.98
 1 -17 2 25.94 1.69
 -1 -17 -3 16.87 1.54
 -1 -17 -3 19.81 1.66
 -1 -17 -3 18.69 1.59
 1 -17 3 15.09 1.3
 -1 -17 -4 -0.08 0.64
 -1 -17 -4 0.08 0.71
 -1 -17 -4 -0.16 0.73
 -1 -17 -4 0.93 0.53
 -1 -17 -4 0.08 0.74
 -1 -17 -5 6.1 1.07
 -1 -17 -5 5.02 0.99
 -1 -17 -5 5.49 1.02
 -1 -17 -5 7.17 1.13
 -1 -17 -5 6.11 0.9
 -1 -17 -5 5.27 1.03
 -1 -17 -6 29.71 2.01
 -1 -17 -6 29.38 1.97
 -1 -17 -6 33.26 2.1
 -1 -17 -6 30.61 1.78
 -1 -17 -6 32.56 1.97
 -1 -17 -7 242.34 6.29
 -1 -17 -7 242.33 6.38
 -1 -17 -7 238.23 5.89
 -1 -17 -7 236.99 6.53
 -1 -17 -8 189.66 5.26
 -1 -17 -8 170.73 4.69
 -1 -17 -8 184.25 5.5
 -1 -17 -9 11.41 1.19
 -1 -17 -9 10.57 1.29
 -1 -17 -10 7.4 0.96
 -1 -17 -10 9.52 1.21
 -1 -17 -11 207.51 5.66
 -1 -17 -12 24.22 1.61
 -1 -17 -13 0.21 0.51
 -1 -17 -14 6.19 0.71
 -1 18 13 4.09 0.53
 1 -18 -13 4.53 0.63
 1 -18 -12 7.54 0.87
 -1 18 12 6.14 0.7
 1 -18 -11 38.03 1.93
 1 -18 -11 36.39 1.7
 -1 18 11 38.26 1.69
 1 -18 -10 0.39 0.62
 1 -18 -10 0.05 0.45
 1 -18 -9 56.39 2.58
 1 -18 -9 56.36 2.35
 1 -18 -9 55.45 2.35
 1 -18 -9 57.18 2.33
 1 -18 -8 8.35 1.16
 1 -18 -8 7.97 0.99
 1 -18 -8 8.53 1.02
 1 -18 -8 8.47 1.01
 1 -18 -7 2.47 0.84
 1 -18 -7 2.67 0.75
 1 -18 -7 2.14 0.65
 1 -18 -7 3.59 0.82
 1 -18 -6 29.72 1.98
 1 -18 -6 25.73 1.75
 1 -18 -6 27.07 1.68
 1 -18 -6 29.72 1.73
 1 -18 -6 28.59 1.82
 1 -18 -5 70.34 3.06
 1 -18 -5 68.48 2.87
 1 -18 -5 74.02 2.81
 1 -18 -5 69.69 2.9
 1 -18 -5 72.23 2.84
 1 -18 -4 361.33 8.6
 1 -18 -4 364.66 8.26
 1 -18 -4 361.85 7.97
 1 -18 -4 367.14 8.2
 1 -18 -4 363.69 8.26
 -1 -18 3 0.52 0.58
 1 -18 -3 0.47 0.65
 1 -18 -3 0.76 0.72
 1 -18 -3 0.62 0.72
 -1 -18 3 1.29 0.68
 1 -18 -3 0.89 0.72
 1 -18 -2 18.29 1.46
 -1 -18 2 14.68 1.35
 -1 -18 2 15.63 1.4
 1 -18 -2 16.02 1.41
 1 -18 -1 159.52 4.55
 -1 -18 1 158.86 4.76
 -1 -18 1 155.98 4.79
 1 -18 -1 157.43 4.84
 1 -18 -1 164.93 4.65
 1 -18 -1 157.35 4.66
 -1 -18 1 156.73 4.79
 -1 -18 0 2 0.75
 1 -18 0 1.34 0.71
 -1 -18 0 1.93 0.81
 -1 -18 0 1.92 0.77
 1 -18 0 2.16 0.74
 1 -18 0 2.77 0.8
 -1 -18 -1 83.7 3.21
 -1 -18 -1 77.15 3.21
 -1 -18 -1 76.59 3.24
 1 -18 1 80.72 2.94
 -1 -18 -1 78.06 3.24
 -1 -18 -1 77.75 3.04
 1 -18 1 80 3.03
 -1 -18 -2 87.7 3.38
 -1 -18 -2 84.92 3.41
 -1 -18 -2 85.71 3.42
 -1 -18 -2 85.59 3.38
 1 -18 2 84.29 3.11
 -1 -18 -3 22.87 1.73
 -1 -18 -3 20.1 1.66
 -1 -18 -3 23.25 1.79
 -1 -18 -3 21.99 1.71
 1 -18 3 19.19 1.41
 -1 -18 -4 32.77 2.05
 -1 -18 -4 34.53 2.11
 -1 -18 -4 34.75 2.07
 -1 -18 -5 10.86 1.29
 -1 -18 -5 8.9 1.14
 -1 -18 -5 8.29 1.11
 -1 -18 -5 8.91 1.13
 -1 -18 -6 0.29 0.67
 -1 -18 -6 0.67 0.73
 -1 -18 -6 -0.38 0.71
 -1 -18 -6 1.13 0.7
 -1 -18 -7 35.12 2.03
 -1 -18 -7 35.85 1.99
 -1 -18 -7 37.4 2.13
 -1 -18 -8 8.17 1.04
 -1 -18 -8 7.65 1.12
 -1 -18 -9 3.51 0.72
 -1 -18 -9 4.19 0.89
 -1 -18 -10 99.23 3.08
 -1 -18 -10 98.93 3.44
 -1 -18 -10 92.91 3.11
 -1 -18 -11 162.55 4.51
 -1 -18 -11 164.16 4.13
 -1 -18 -12 1.92 0.61
 1 -19 -12 77.48 2.37
 -1 19 12 76.54 2.15
 1 -19 -11 0.7 0.49
 -1 19 11 0.58 0.42
 1 -19 -10 1.03 0.59
 1 -19 -10 0.94 0.45
 1 -19 -9 67.82 2.68
 1 -19 -9 66.5 2.43
 1 -19 -9 71.51 2.47
 1 -19 -8 0.46 0.65
 1 -19 -8 0.44 0.48
 1 -19 -8 -0.05 0.47
 1 -19 -8 0.54 0.52
 1 -19 -7 14.99 1.36
 1 -19 -7 15.95 1.28
 1 -19 -7 13.77 1.13
 1 -19 -7 14.46 1.21
 1 -19 -6 112.91 3.87
 1 -19 -6 111.07 3.62
 1 -19 -6 113.01 3.5
 1 -19 -6 113.08 3.52
 1 -19 -6 116.83 3.68
 1 -19 -5 22.05 1.64
 1 -19 -5 20.99 1.48
 1 -19 -5 21.93 1.4
 1 -19 -5 19.2 1.47
 1 -19 -5 20.72 1.48
 1 -19 -4 24.98 1.65
 1 -19 -4 21.52 1.64
 1 -19 -4 24.91 1.61
 1 -19 -4 23.09 1.59
 1 -19 -3 74.37 2.87
 1 -19 -3 77.12 3.08
 -1 -19 3 74.28 2.85
 1 -19 -3 72.07 2.86
 1 -19 -3 72.23 2.85
 1 -19 -2 253.14 6.16
 -1 -19 2 250.48 6.24
 1 -19 -2 253.2 6.46
 1 -19 -2 251.85 6.19
 -1 -19 2 248.28 6.27
 1 -19 -2 257.04 6.28
 -1 -19 1 126.19 4.04
 1 -19 -1 125.89 4.1
 1 -19 -1 123 3.85
 1 -19 -1 123.27 3.92
 -1 -19 1 129.86 4.12
 -1 -19 0 16.58 1.45
 1 -19 0 18.96 1.45
 -1 -19 0 18.17 1.49
 1 -19 0 18.1 1.37
 -1 -19 -1 82.13 3.19
 -1 -19 -1 82.19 3.19
 1 -19 1 72.27 2.84
 -1 -19 -2 63.26 2.71
 -1 -19 -2 56.79 2.7
 -1 -19 -2 65.98 2.84
 1 -19 2 60.99 2.52
 -1 -19 -2 63.23 2.68
 -1 -19 -3 77.49 3.05
 -1 -19 -3 76.12 3.1
 -1 -19 -3 76 3.06
 -1 -19 -3 73.62 2.98
 1 -19 3 69.75 2.66
 -1 -19 -4 8.55 1.12
 -1 -19 -4 7.82 1.08
 -1 -19 -4 7.44 1.06
 -1 -19 -4 8.25 1.14
 -1 -19 -5 38.1 2.1
 -1 -19 -5 38.61 2.08
 -1 -19 -5 36.77 1.99
 -1 -19 -5 40.11 2.08
 -1 -19 -6 14.7 1.32
 -1 -19 -6 16.74 1.35
 -1 -19 -6 19.55 1.47
 -1 -19 -6 17.2 1.33
 -1 -19 -7 14.8 1.27
 -1 -19 -7 13.94 1.2
 -1 -19 -7 15.1 1.32
 -1 -19 -7 15.39 1.37
 -1 -19 -8 49.14 2.15
 -1 -19 -8 46.4 2.2
 -1 -19 -8 46.67 2.17
 -1 -19 -9 4.18 0.73
 -1 -19 -9 4.21 0.78
 -1 -19 -9 4.4 0.78
 -1 -19 -10 0.24 0.4
 -1 -19 -10 0.38 0.57
 -1 -19 -10 0.4 0.48
 -1 -19 -11 112.85 3.25
 -1 -19 -11 113.41 2.95
 1 -20 -10 2.98 0.59
 -1 20 10 2.94 0.54
 1 -20 -9 0.93 0.53
 -1 20 9 0.87 0.46
 1 -20 -9 0.23 0.44
 1 -20 -8 13.21 1.14
 1 -20 -8 12.33 1.02
 1 -20 -7 9.34 1.02
 1 -20 -7 9.2 0.88
 1 -20 -7 9.01 0.95
 1 -20 -6 13.48 1.25
 1 -20 -6 11.08 0.96
 1 -20 -6 11.94 1.04
 1 -20 -6 11.25 1.07
 1 -20 -5 5.29 0.88
 1 -20 -5 3.64 0.74
 1 -20 -5 4.92 0.85
 1 -20 -4 100.56 3.45
 1 -20 -4 107.05 3.38
 1 -20 -4 99.31 3.26
 1 -20 -3 136.25 4.17
 1 -20 -3 142.42 4.06
 1 -20 -3 137.89 4.01
 1 -20 -2 26.65 1.72
 -1 -20 2 23.07 1.53
 1 -20 -2 24.69 1.56
 1 -20 -2 24.32 1.55
 1 -20 -1 1.11 0.65
 -1 -20 1 0.94 0.66
 1 -20 -1 1.11 0.57
 -1 -20 0 0.19 0.51
 1 -20 0 0.29 0.58
 -1 -20 0 0.85 0.64
 1 -20 0 0.59 0.59
 -1 -20 -1 0.51 0.59
 -1 -20 -1 0.86 0.7
 1 -20 1 -0.17 0.52
 -1 -20 -2 170.59 4.65
 -1 -20 -2 165.25 4.77
 -1 -20 -2 168.95 4.57
 -1 -20 -2 169.98 4.76
 1 -20 2 163.52 4.39
 -1 -20 -3 44.38 2.13
 -1 -20 -3 42.47 2.15
 -1 -20 -3 43.95 2.14
 -1 -20 -3 40.05 2.01
 -1 -20 -4 24.96 1.61
 -1 -20 -4 26.85 1.68
 -1 -20 -4 24.5 1.58
 -1 -20 -4 25.85 1.62
 -1 -20 -5 2.71 0.72
 -1 -20 -5 2.88 0.75
 -1 -20 -5 2.4 0.68
 -1 -20 -5 2.97 0.75
 -1 -20 -6 20.44 1.41
 -1 -20 -6 20.7 1.38
 -1 -20 -6 20.06 1.41
 -1 -20 -6 19.44 1.29
 -1 -20 -7 46.4 2.03
 -1 -20 -7 44.32 1.93
 -1 -20 -7 45.8 2.03
 -1 -20 -7 48.38 2.1
 -1 -20 -8 -0.05 0.43
 -1 -20 -8 0.4 0.49
 -1 -20 -8 0.49 0.55
 -1 -20 -9 70.29 2.28
 -1 -20 -9 73.14 2.45
 -1 -20 -9 71.81 2.35
 -1 -20 -10 13.33 0.97
 -1 -20 -10 13.05 0.89
 1 -21 -9 0.07 0.36
 -1 21 9 -0.31 0.33
 1 -21 -8 94.92 2.62
 1 -21 -8 89.41 2.78
 -1 21 8 93.66 2.53
 1 -21 -7 6.96 0.85
 1 -21 -7 6.55 0.75
 1 -21 -6 20.63 1.34
 1 -21 -6 21.29 1.26
 1 -21 -6 21.53 1.2
 1 -21 -5 2.34 0.64
 1 -21 -5 2.24 0.59
 1 -21 -5 2.01 0.59
 1 -21 -4 71.11 2.63
 1 -21 -4 67.11 2.4
 1 -21 -4 71.14 2.48
 1 -21 -3 26.6 1.47
 1 -21 -3 22.88 1.39
 1 -21 -2 43.22 1.9
 1 -21 -2 39.27 1.87
 -1 -21 2 42.24 1.88
 1 -21 -1 20.85 1.34
 1 -21 -1 21.12 1.32
 -1 -21 1 22.41 1.42
 -1 -21 0 16.63 1.27
 1 -21 0 17.65 1.23
 1 -21 1 19.88 1.28
 -1 -21 -1 20.46 1.41
 -1 -21 -2 4.73 0.8
 1 -21 2 3.23 0.62
 -1 -21 -2 2.45 0.72
 -1 -21 -3 47.34 2.05
 -1 -21 -3 49.06 2.12
 -1 -21 -3 49.56 2.14
 -1 -21 -3 50.32 2.07
 -1 -21 -4 8.02 0.92
 -1 -21 -4 7.38 0.88
 -1 -21 -4 8.05 0.9
 -1 -21 -4 7.69 0.89
 -1 -21 -5 16.6 1.17
 -1 -21 -5 17.88 1.22
 -1 -21 -5 17.44 1.21
 -1 -21 -5 16.45 1.15
 -1 -21 -6 0.27 0.46
 -1 -21 -6 0.04 0.4
 -1 -21 -6 0.37 0.51
 -1 -21 -7 8.36 0.81
 -1 -21 -7 8.21 0.83
 -1 -21 -8 0.67 0.39
 -1 -21 -8 0.93 0.45
 1 -22 -6 1.11 0.44
 1 -22 -5 3.81 0.6
 1 -22 -5 4.4 0.58
 1 -22 -4 46.24 1.75
 1 -22 -4 42.34 1.68
 1 -22 -3 2.9 0.55
 1 -22 -3 3.8 0.61
 1 -22 -2 48.21 1.86
 1 -22 -2 50.61 1.85
 -1 -22 2 45.1 1.76
 -1 -22 1 19.31 1.16
 1 -22 -1 18.05 1.09
 1 -22 -1 17.9 1.13
 -1 -22 0 81.53 2.59
 1 -22 0 78.87 2.48
 -1 -22 -1 12.38 1
 1 -22 1 11.43 0.89
 -1 -22 -2 26.04 1.41
 -1 -22 -3 8.41 0.78
 -1 -22 -3 9.57 0.87
 -1 -22 -4 0.5 0.39
 -1 -22 -4 0.23 0.42
 -1 -22 -4 -0.04 0.39
 -1 -22 -5 0.07 0.36
 -1 -22 -5 0.55 0.39
 -1 -22 -5 0.44 0.36
 -1 -22 -6 13.22 0.89
 -1 -22 -6 12.21 0.86
 1 -23 -2 21.54 1.08
 1 -23 -1 11 0.8
 -1 -23 0 1.97 0.43
 1 -23 0 2.91 0.47
 -1 -23 -1 3.46 0.53
 2 0 -21 -0.06 0.38
 -2 0 21 0.12 0.41
 -2 0 20 62.16 2.31
 -2 0 20 56.4 2.14
 -2 0 19 0.3 0.58
 -2 0 19 0.34 0.49
 -2 0 19 0.18 0.58
 -2 0 18 221.24 5.71
 -2 0 18 223.51 5.64
 -2 0 18 215.62 5.69
 -2 0 17 0.21 0.63
 -2 0 17 0.2 0.64
 -2 0 17 0.5 0.71
 -2 0 16 0.21 0.63
 -2 0 16 0.65 0.71
 -2 0 15 -0.07 0.62
 2 0 -15 0.38 0.67
 -2 0 15 -0.07 0.64
 -2 0 15 0.14 0.67
 -2 0 15 -0.14 0.76
 -2 0 14 4.08 0.85
 -2 0 14 4.99 0.84
 2 0 -14 4.26 1.07
 -2 0 14 3.94 1.03
 -2 0 14 4.72 1.1
 -2 0 13 0.73 0.57
 2 0 -13 0.45 0.74
 -2 0 13 0.12 0.65
 -2 0 13 0.23 0.59
 -2 0 12 20.99 1.38
 -2 0 12 23.67 1.98
 -2 0 12 21.94 1.89
 2 0 -12 20.34 1.83
 2 0 -11 0.22 0.41
 -2 0 11 0.69 0.51
 2 0 -11 -0.18 0.55
 -2 0 11 0.85 0.65
 -2 0 11 1.23 0.68
 -2 0 10 29.99 2.02
 -2 0 10 32.79 2.09
 2 0 -10 30.66 1.45
 2 0 -10 29.47 1.97
 -2 0 10 32.72 1.53
 2 0 -9 0.07 0.57
 -2 0 9 0.04 0.41
 -2 0 9 0.38 0.57
 -2 0 9 0.08 0.57
 2 0 -8 16.22 1.33
 -2 0 8 17.03 0.98
 -2 0 8 16.01 1.33
 -2 0 8 16.35 1.35
 2 0 -7 0.34 0.47
 -2 0 7 0.44 0.39
 -2 0 7 0.46 0.51
 -2 0 7 0.06 0.52
 -2 0 6 62.17 1.82
 2 0 -6 62.79 2.35
 2 0 -5 0.43 0.42
 2 0 -5 0.5 0.37
 2 0 -4 4037.07 66.55
 -2 0 4 4205.22 66.6
 2 0 -4 4163.55 66.24
 -2 0 4 4074.89 66.58
 -2 0 3 0.25 0.42
 2 0 -3 0.12 0.34
 -2 0 3 0.39 0.4
 -2 0 2 4226.48 68.09
 2 0 -2 4296.39 67.92
 -2 0 2 4189.35 68.12
 -2 0 1 0.12 0.36
 2 0 -1 0.27 0.31
 -2 0 1 -0.06 0.37
 -2 0 0 742.61 13.25
 2 0 0 746.91 13.18
 2 0 1 0.03 0.3
 -2 0 -1 -0.16 0.35
 2 0 1 0.22 0.28
 2 0 1 0.43 0.29
 -2 0 -1 0.76 0.29
 -2 0 -1 0.1 0.36
 2 0 2 413.87 7.78
 -2 0 -2 389.14 7.64
 2 0 2 390.64 7.68
 2 0 2 387.95 7.47
 2 0 2 394.19 7.52
 -2 0 -2 396.38 7.18
 -2 0 -2 386.76 7.61
 2 0 3 0.25 0.38
 -2 0 -3 0.71 0.42
 2 0 3 0.54 0.4
 2 0 3 0.35 0.41
 2 0 3 0.43 0.45
 -2 0 -3 0.44 0.43
 -2 0 -3 -0.02 0.23
 2 0 4 3608.22 58.58
 -2 0 -4 3547.88 58.57
 2 0 4 3605.76 58.7
 2 0 4 3528.44 58.69
 2 0 4 3618.08 58.69
 2 0 4 3725.71 58.79
 -2 0 -4 3576.66 58.6
 2 0 5 0.25 0.41
 2 0 5 0.11 0.5
 2 0 5 0.43 0.5
 2 0 5 0.11 0.53
 2 0 5 0.16 0.5
 2 0 6 4.04 0.75
 2 0 6 4.32 0.79
 2 0 6 3.53 0.76
 2 0 6 4.02 0.8
 2 0 6 1.78 0.68
 2 0 7 0.19 0.49
 2 0 7 0.5 0.62
 2 0 7 0.37 0.58
 2 0 7 0.95 0.63
 2 0 7 -0.07 0.59
 2 0 7 0.35 0.53
 2 0 7 -0.04 0.43
 2 0 7 0.07 0.52
 2 0 8 645.3 11.5
 2 0 8 600.48 13
 2 0 8 630.98 12.99
 2 0 8 617.78 13
 2 0 8 622.71 11.39
 2 0 8 627.23 11.52
 2 0 8 624.07 12.95
 2 0 8 611.93 11.5
 2 0 8 630.98 12.86
 2 0 8 631.36 12.91
 2 0 9 0.53 0.46
 2 0 9 0.27 0.42
 2 0 9 0.18 0.59
 2 0 9 0.28 0.6
 2 0 9 0.64 0.42
 2 0 9 0.37 0.43
 2 0 9 3.06 0.84
 2 0 9 3.92 0.88
 2 0 9 0.18 0.55
 2 0 9 -0.35 0.54
 2 0 9 0.05 0.46
 2 0 10 10.27 0.96
 2 0 10 17.52 1.71
 2 0 10 18.48 1.78
 2 0 10 10.94 1.4
 2 0 10 9.13 0.92
 2 0 10 11.26 1.43
 2 0 10 9.95 0.98
 2 0 10 13.84 1.13
 2 0 10 12.79 1.48
 2 0 10 12.69 1.46
 2 0 11 0.77 0.56
 2 0 11 0.59 0.73
 2 0 11 0.34 0.62
 2 0 11 0.05 0.44
 2 0 11 0.12 0.73
 2 0 11 1.14 0.78
 2 0 11 0.4 0.49
 2 0 11 0.11 0.63
 2 0 11 -0.12 0.52
 2 0 11 0.44 0.63
 2 0 12 171.63 4.66
 2 0 12 166.5 6.03
 2 0 12 174.35 6.11
 2 0 12 170.91 6.18
 2 0 12 171.45 6.11
 2 0 12 165.6 4.68
 2 0 12 176.59 6.13
 2 0 12 171.93 6.04
 2 0 12 167.56 4.64
 2 0 13 1.03 0.63
 2 0 13 -0.06 0.63
 2 0 13 -0.68 0.85
 2 0 13 0.07 0.64
 2 0 13 -0.41 0.89
 2 0 13 0.4 0.69
 2 0 13 0.13 0.69
 2 0 14 109.89 5.03
 -2 0 -14 106.5 3.69
 2 0 14 111.44 3.73
 2 0 14 104.39 4.93
 2 0 14 107.65 3.65
 2 0 15 0.55 0.7
 -2 0 -15 0.56 0.69
 2 0 15 0.14 0.63
 2 0 16 0.93 0.68
 2 0 16 0.39 0.64
 2 0 17 -0.06 0.56
 2 0 17 -0.6 0.65
 2 0 18 0.05 0.48
 2 0 18 0.21 0.51
 2 0 19 -0.04 0.43
 2 0 19 0.13 0.44
 2 -1 -21 10.12 0.81
 2 1 -21 10.62 0.82
 -2 1 21 11.75 0.9
 -2 -1 21 11.6 0.91
 -2 1 20 60.27 2.24
 -2 -1 20 58.01 2.23
 -2 1 20 56.04 2.11
 -2 -1 20 52.86 2.07
 -2 1 19 0.75 0.63
 -2 -1 19 0.42 0.61
 -2 -1 19 0.22 0.51
 -2 1 19 0.22 0.49
 -2 1 19 1.14 0.61
 -2 -1 19 0.06 0.59
 -2 -1 18 4.74 0.96
 -2 1 18 5.48 0.92
 -2 1 18 6.48 0.93
 -2 -1 18 5.38 0.87
 -2 -1 18 4.41 0.91
 -2 1 18 4.34 0.87
 -2 -1 17 19.77 1.56
 -2 -1 17 18.61 1.45
 -2 1 17 18.43 1.44
 -2 1 17 18.93 1.52
 -2 -1 17 17.56 1.53
 -2 -1 16 24.21 1.72
 -2 1 16 24.03 1.71
 -2 -1 16 23.67 1.76
 -2 -1 16 21.7 1.58
 -2 1 16 20.61 1.55
 2 -1 -15 27.85 1.69
 -2 -1 15 30.83 1.91
 -2 1 15 30.72 1.87
 -2 -1 15 31.54 2.6
 -2 1 15 29.32 2.51
 -2 -1 15 33.6 2.66
 -2 1 15 26.13 2.39
 -2 -1 15 32.04 1.89
 2 -1 -15 33.88 2.61
 2 1 -15 28.03 2.41
 -2 1 15 29.26 1.82
 2 -1 -14 193.67 5.03
 -2 1 14 191.49 5.19
 -2 -1 14 198.78 5.36
 -2 -1 14 193.25 6.63
 -2 1 14 201.66 6.74
 -2 -1 14 200.09 6.71
 -2 1 14 201.5 6.72
 2 -1 -14 193.4 6.55
 2 1 -14 191.06 6.5
 -2 1 14 194.18 5.2
 -2 -1 14 199.75 5.25
 2 -1 -13 14.57 1.2
 -2 1 13 14.14 1.19
 -2 -1 13 14.93 1.28
 -2 -1 13 13.26 1.66
 -2 1 13 13.65 1.64
 -2 -1 13 13.16 1.65
 -2 1 13 16.24 1.76
 2 1 -13 16.35 1.69
 2 -1 -13 15.44 1.68
 2 -1 -12 19.52 1.27
 -2 -1 12 20.12 1.36
 -2 1 12 20.69 1.35
 -2 1 12 18.12 1.78
 -2 -1 12 19.67 1.81
 -2 1 12 17.46 1.72
 -2 -1 12 18.86 1.8
 2 -1 -12 18.08 1.75
 2 1 -12 22.3 1.89
 2 -1 -11 83.68 2.69
 -2 -1 11 85.39 2.82
 -2 1 11 88.73 3.69
 -2 -1 11 82.96 3.58
 -2 1 11 83.2 3.6
 -2 -1 11 84.17 3.62
 2 1 -11 86.05 3.62
 2 -1 -11 84.3 3.58
 2 -1 -10 4.13 0.65
 -2 -1 10 3.58 0.89
 -2 1 10 2.97 0.84
 -2 -1 10 4.35 0.9
 -2 1 10 1.61 0.72
 -2 -1 10 3.98 0.6
 -2 -1 10 5.14 0.7
 2 1 -10 2.96 0.78
 2 -1 -10 2.55 0.8
 2 -1 -9 7.35 1.04
 2 1 -9 4.8 0.9
 -2 1 9 6.63 0.69
 -2 -1 9 7.28 0.72
 -2 1 9 6.75 0.98
 -2 -1 9 6.19 0.95
 -2 1 9 6.46 1
 -2 -1 9 5.96 0.94
 2 -1 -8 1809.2 31.66
 2 1 -8 1853.6 31.55
 2 -1 -8 1817.13 31.54
 -2 1 8 1842.89 30.3
 -2 -1 8 1834.86 30.29
 -2 -1 8 1772.64 31.6
 -2 1 8 1847.85 31.63
 -2 -1 8 1835.59 31.69
 -2 1 8 1880.21 31.68
 2 -1 -7 1349.47 23.95
 2 1 -7 1358.45 23.97
 -2 -1 7 1354.98 22.88
 -2 1 7 1376.65 22.87
 -2 -1 7 1414.85 24.12
 -2 1 7 1357.96 24.09
 -2 -1 7 1399.52 24.08
 -2 1 7 1396.98 24.08
 2 -1 -6 5160.56 84.41
 -2 1 6 5260.88 83.59
 -2 -1 6 5182.37 83.59
 2 -1 -6 5348.96 84.63
 2 1 -6 5321.03 84.6
 2 1 -5 91.31 2.81
 2 -1 -5 90.54 2.8
 2 -1 -5 97.23 2.79
 2 -1 -4 377.41 7.55
 2 1 -4 366.59 7.51
 -2 1 4 384.7 7.52
 -2 -1 4 371.91 7.5
 2 1 -4 380.54 7.06
 2 -1 -4 380.17 7.45
 -2 1 4 386.05 7.56
 -2 -1 4 380.95 7.55
 2 -1 -3 66.57 2.15
 2 1 -3 65.17 2.12
 -2 1 3 66.99 2.14
 -2 -1 3 64.65 2.13
 2 1 -3 67 1.9
 2 -1 -3 69.6 2.14
 -2 1 3 69.49 2.17
 -2 -1 3 65.67 2.15
 2 -1 -2 425.41 8
 -2 1 2 418.63 7.96
 -2 -1 2 415.91 7.94
 2 -1 -2 431.11 7.99
 2 1 -2 409.38 7.68
 -2 1 2 440.56 8.03
 -2 -1 2 431.61 8.03
 -2 1 1 2.11 0.45
 -2 -1 1 3.31 0.49
 2 1 -1 1.87 0.39
 2 -1 -1 2.61 0.46
 -2 1 1 1.99 0.44
 -2 -1 1 3.33 0.5
 -2 -1 0 169.33 3.83
 -2 1 0 167.78 3.83
 2 1 0 171.78 3.77
 -2 1 0 171.58 3.85
 -2 -1 0 173.98 3.71
 -2 -1 0 173.66 3.85
 -2 -1 -1 14.49 0.89
 -2 1 -1 14.44 0.89
 2 -1 1 13.25 0.76
 2 -1 1 14.42 0.78
 -2 1 -1 14.32 0.89
 -2 -1 -1 14.62 0.92
 -2 -1 -1 14.18 0.8
 2 1 2 2513.19 41.34
 2 1 2 2466.78 41.29
 -2 1 -2 2537.02 41.2
 -2 -1 -2 2533.69 41.21
 2 -1 2 2547.82 41.34
 2 -1 2 2523.11 41.34
 2 -1 2 2517.46 41.12
 -2 -1 -2 2544.24 41.23
 -2 1 -2 2468.92 41.19
 -2 -1 -2 2541.88 40.86
 2 -1 2 2582.63 41.15
 -2 1 -2 2496.92 40.56
 2 1 3 806.75 14.47
 2 -1 3 797.12 14.42
 2 1 3 822.9 14.47
 2 -1 3 793.74 14.44
 -2 1 -3 786.65 14.3
 -2 -1 -3 808.35 14.36
 2 -1 3 837.62 14.44
 -2 1 -3 814.9 14.38
 -2 -1 -3 790.53 14.4
 -2 -1 -3 794.26 13.93
 2 -1 3 840.87 14.46
 2 1 4 17.09 1.17
 2 -1 4 17.82 1.11
 -2 1 -4 17.95 1.15
 2 -1 4 18.81 1.21
 2 1 4 15.5 1.12
 -2 -1 -4 17.94 1.16
 2 -1 4 16.84 1.17
 2 1 4 16.39 1.17
 2 -1 4 19.4 1.25
 -2 -1 -4 17.35 1.15
 -2 -1 -4 15.72 0.95
 -2 1 -4 15.66 1.13
 2 -1 4 19.16 1.25
 2 -1 5 1905.73 32.38
 2 1 5 1953.55 32.76
 2 -1 5 1976.53 32.75
 2 1 5 1944.76 32.77
 2 1 5 1905.46 32.7
 2 -1 5 1982.94 32.77
 2 -1 5 1890.98 32.86
 2 -1 5 1918.37 32.88
 2 -1 6 12.09 1.08
 2 1 6 10.21 1.07
 2 1 6 12.4 1.13
 2 1 6 12.58 1.14
 2 -1 6 11.86 1.13
 2 -1 6 12.84 1.18
 2 1 6 11.39 1.11
 2 -1 6 10.84 1.15
 2 1 6 11.02 1.1
 2 -1 6 10.18 1.17
 2 1 7 32.42 1.91
 2 -1 7 33.93 1.97
 2 1 7 35.1 1.99
 2 -1 7 31.41 1.96
 2 1 7 33.36 1.99
 2 -1 7 31.83 2.02
 2 1 7 27.87 1.35
 2 -1 7 31.57 1.42
 2 -1 7 34.52 1.97
 2 1 7 31.45 1.87
 2 -1 7 34.76 1.97
 2 1 7 34.19 1.92
 2 1 7 40.29 2.14
 2 -1 7 32.95 2.04
 2 1 8 1.65 0.64
 2 -1 8 1.25 0.51
 2 -1 8 1.31 0.5
 2 1 8 1.4 0.5
 2 -1 8 8.3 1.09
 2 -1 8 6.48 0.98
 2 1 8 2.67 0.79
 2 1 8 1.86 0.74
 2 -1 8 1.28 0.49
 2 1 8 1.07 0.44
 2 1 8 1.35 0.6
 2 -1 8 1.49 0.66
 2 1 8 2.33 0.69
 2 1 8 6.14 0.72
 2 -1 8 5.45 0.7
 2 -1 8 1.2 0.66
 2 1 8 2.09 0.54
 2 1 8 1.63 0.63
 2 -1 8 1.69 0.5
 2 -1 8 1.83 0.66
 2 -1 8 1.77 0.63
 2 1 8 1.81 0.65
 2 1 9 237.35 6.73
 2 1 9 258.89 5.76
 2 -1 9 262.45 5.76
 2 -1 9 275.3 5.88
 2 1 9 278.51 5.8
 2 1 9 254.39 7.01
 2 -1 9 254.7 7.06
 2 -1 9 255.8 7.11
 2 1 9 251.54 7.06
 2 1 9 274.17 7.25
 2 -1 9 258.93 7.1
 2 -1 9 256.66 5.66
 2 1 9 258.8 5.69
 2 1 9 262.15 5.83
 2 1 9 257.45 7.12
 2 -1 9 258.83 5.83
 2 -1 9 257.34 7.1
 2 -1 9 263.87 7.07
 2 -1 9 262.39 7.1
 2 1 9 252.35 5.78
 2 -1 9 248.79 5.76
 2 1 9 280.37 7.2
 2 1 9 275.21 7.12
 2 1 10 3.53 0.65
 2 -1 10 1.48 0.6
 2 -1 10 1.45 0.8
 2 1 10 0.72 0.68
 2 -1 10 1.28 0.76
 2 1 10 1.49 0.78
 2 -1 10 1.26 0.5
 2 1 10 1.07 0.55
 2 -1 10 1.65 0.56
 2 1 10 2.76 0.64
 2 1 10 1.87 0.82
 2 -1 10 3.03 0.86
 2 1 10 2.08 0.81
 2 -1 10 5.62 1.09
 2 1 10 1.98 0.79
 2 -1 10 2.29 0.83
 2 1 10 3.16 0.86
 2 1 10 0.78 0.54
 2 -1 10 1.42 0.59
 2 -1 10 3.18 0.85
 2 1 11 0.59 0.53
 2 -1 11 1.47 0.62
 2 -1 11 1.95 0.79
 2 1 11 0.57 0.68
 2 -1 11 0.83 0.69
 2 1 11 0.24 0.61
 2 -1 11 1.84 0.59
 2 1 11 1.08 0.53
 2 1 11 0.92 0.81
 2 -1 11 0.58 0.66
 2 1 11 0.81 0.76
 2 -1 11 0.71 0.74
 2 -1 11 1.31 0.61
 2 1 11 1.3 0.61
 2 1 11 2.44 0.89
 2 -1 11 2.57 0.86
 2 -1 11 0.93 0.53
 2 -1 11 2.93 0.92
 2 1 11 2.35 0.87
 2 1 11 0.75 0.56
 2 1 12 80.96 2.88
 2 -1 12 79.75 2.94
 2 1 12 76.06 3.87
 2 -1 12 75.25 3.87
 2 -1 12 76.43 2.85
 2 1 12 73.07 2.79
 2 1 12 75.17 2.87
 2 -1 12 74.94 3.89
 2 1 12 78.55 3.94
 2 -1 12 76.68 2.91
 2 -1 12 76.71 3.87
 2 1 12 78.57 3.88
 2 -1 12 78.31 3.88
 2 1 12 80.68 3.96
 2 1 13 30.21 1.79
 2 -1 13 29.91 1.84
 2 1 13 29.42 2.46
 2 -1 13 31.11 2.58
 2 1 13 32.8 1.88
 2 -1 13 29.84 1.86
 2 1 13 30.8 2.53
 2 -1 13 31.72 2.61
 2 1 13 29.99 1.85
 2 1 13 28.47 2.43
 2 -1 13 33.01 2.61
 2 1 13 33.46 2.6
 2 -1 13 32.46 2.58
 2 1 14 71.02 3.93
 2 -1 14 74.29 4.07
 2 -1 14 67.37 2.79
 -2 -1 -14 70.08 2.95
 2 1 14 72.09 3.99
 2 -1 14 68.73 3.96
 2 1 14 73.68 2.86
 2 -1 14 70.16 2.89
 2 -1 15 56.5 2.53
 2 1 15 56.25 2.53
 -2 -1 -15 53.82 2.57
 2 -1 15 56.22 2.56
 -2 -1 -16 6.61 1.04
 2 1 16 5.61 0.95
 2 -1 16 6.72 0.97
 2 -1 16 6.23 1
 2 -1 17 1.83 0.73
 2 1 17 2.1 0.7
 2 -1 17 3.07 0.77
 2 -1 18 45.71 2.04
 2 1 18 42.5 2
 2 -1 18 46.3 2.01
 2 -1 19 5.16 0.72
 2 1 19 6.94 0.79
 2 -1 19 6.16 0.74
 2 1 19 5.78 0.75
 2 -2 -21 0.18 0.39
 2 2 -21 0.22 0.38
 -2 -2 21 1.43 0.44
 -2 2 21 0.5 0.41
 -2 -2 20 118.13 3.47
 -2 2 20 122.81 3.43
 -2 -2 19 151.92 4.29
 -2 2 19 150.55 4.18
 -2 -2 19 151.31 4.13
 -2 2 19 143 4.05
 -2 -2 18 13.76 1.32
 -2 -2 18 10.4 1.19
 -2 2 18 12.42 1.16
 -2 -2 18 12.8 1.2
 -2 -2 17 64.29 2.78
 -2 -2 17 57.82 2.71
 -2 -2 17 63.52 2.66
 -2 2 17 60.73 2.61
 2 -2 -17 59.9 2.47
 -2 -2 16 319.42 7.64
 2 -2 -16 311.54 7.23
 -2 -2 16 311.54 7.64
 -2 -2 16 331.13 7.53
 -2 2 16 317.54 7.45
 -2 -2 15 159.01 4.67
 2 -2 -15 157.75 4.44
 -2 -2 15 149.59 4.64
 -2 -2 15 149.84 5.83
 -2 2 15 150.47 5.84
 -2 -2 15 144.6 5.74
 -2 2 15 153.08 5.87
 -2 2 15 151.65 4.5
 -2 -2 15 151.32 4.49
 2 2 -15 148.06 5.68
 2 -2 -15 157.15 5.82
 2 -2 -14 226.57 5.74
 -2 -2 14 241.59 6.11
 -2 -2 14 235.77 7.47
 -2 2 14 235.42 7.44
 -2 -2 14 238.27 7.5
 -2 2 14 238.46 7.46
 -2 2 14 234.73 5.92
 -2 -2 14 242.31 5.96
 2 -2 -14 229.3 7.25
 2 2 -14 239.03 7.35
 2 -2 -13 37.68 1.88
 -2 -2 13 36.9 1.97
 -2 -2 13 38.13 2.64
 -2 2 13 33.71 2.46
 -2 -2 13 36.66 2.6
 -2 2 13 38.78 2.62
 2 -2 -13 36.76 2.52
 2 2 -13 41.5 2.63
 2 -2 -12 359.5 7.71
 -2 -2 12 368.46 7.97
 -2 -2 12 364.41 9.35
 -2 2 12 358.46 9.28
 -2 -2 12 368.39 9.37
 -2 2 12 358.34 9.28
 2 2 -12 388.62 9.4
 2 -2 -12 377.77 9.32
 2 -2 -11 6.64 0.8
 -2 -2 11 7.89 0.9
 -2 -2 11 6.2 0.75
 -2 -2 11 6.58 1.07
 -2 2 11 6.05 1.09
 -2 -2 11 6.67 1.1
 -2 2 11 6.04 1.04
 2 -2 -11 5.46 1.04
 2 2 -11 4.81 0.99
 2 -2 -10 76.98 2.54
 -2 2 10 80.59 3.4
 -2 -2 10 83.41 3.46
 -2 2 10 81.62 3.41
 -2 -2 10 83.94 3.46
 -2 -2 10 86.06 2.59
 -2 -2 10 90.38 2.79
 2 2 -10 86.41 3.47
 2 -2 -10 80.89 3.36
 -2 -2 9 277.2 5.84
 -2 2 9 281.79 5.84
 2 2 -9 270.88 6.84
 2 -2 -9 279.52 6.91
 -2 2 9 275.68 6.95
 -2 -2 9 274.33 6.94
 -2 2 9 283.02 7.01
 -2 -2 9 275.15 6.95
 2 -2 -8 6.54 0.89
 2 -2 -8 6.96 0.96
 -2 2 8 6.89 0.68
 -2 -2 8 5.81 0.65
 2 2 -8 6.65 0.94
 2 -2 -8 5.32 0.83
 -2 -2 8 6.06 0.91
 -2 2 8 7.39 0.97
 -2 -2 8 5.66 0.85
 -2 2 8 6.39 0.93
 2 -2 -7 554.25 10.93
 -2 2 7 554.2 9.92
 -2 -2 7 541.21 9.91
 2 2 -7 553.46 10.9
 2 -2 -7 569.68 10.96
 -2 -2 7 554.01 11
 -2 2 7 548.01 11.01
 -2 -2 7 554.69 11.02
 -2 2 7 555.21 11
 2 -2 -6 216.38 5.13
 2 -2 -6 207 5.02
 2 2 -6 199.99 4.98
 -2 2 6 212.74 4.33
 -2 -2 6 211.11 4.35
 2 -2 -5 638.24 11.82
 2 -2 -5 639.74 11.75
 2 2 -5 619.34 11.72
 2 -2 -4 620.27 11.6
 -2 2 4 633.4 11.51
 -2 -2 4 627.6 11.55
 2 -2 -4 635.17 11.55
 2 2 -4 625.01 11.52
 -2 2 4 636.65 11.56
 -2 -2 4 616.71 11.53
 2 -2 -3 2040.24 34.28
 2 -2 -3 2092.58 34.19
 2 2 -3 2096.26 34.21
 -2 2 3 2045 34.13
 -2 -2 3 2095.56 34.15
 -2 2 3 2044.97 34.15
 -2 -2 3 2099.29 34.19
 2 2 -2 2177.39 35.66
 2 -2 -2 2174.47 36.22
 2 2 -2 2231.47 36.1
 2 -2 -2 2217.52 36.1
 -2 -2 2 2232.52 36.1
 -2 2 2 2200.82 36.06
 -2 2 2 2186.51 36.06
 -2 -2 2 2210.47 36.1
 2 -2 -1 225.33 4.71
 2 2 -1 215.29 4.67
 -2 2 1 216.36 4.65
 -2 -2 1 216.05 4.64
 -2 2 1 221.88 4.67
 -2 -2 1 227.47 4.73
 -2 -2 0 815.52 14.08
 -2 2 0 809.25 14.07
 -2 2 0 803.27 14.1
 -2 -2 0 814.64 14.09
 -2 -2 0 817.28 14.01
 2 -2 1 64.81 2.08
 2 -2 1 65.07 1.91
 -2 -2 -1 66.47 2.06
 -2 2 -1 67.2 2.06
 2 -2 1 64.97 2.09
 2 -2 1 64.55 1.9
 -2 -2 -1 69.1 2.1
 -2 2 -1 65.18 2.03
 -2 -2 -1 67.56 1.99
 2 -2 2 715.57 12.59
 2 -2 2 696.2 12.54
 2 2 2 707.87 12.67
 2 -2 2 686.36 12.61
 -2 2 -2 696.11 12.53
 -2 -2 -2 703.5 12.54
 2 -2 2 710.86 12.66
 2 2 2 695.37 12.64
 2 -2 2 712.05 12.54
 -2 -2 -2 702.32 12.56
 -2 2 -2 714.78 12.58
 -2 -2 -2 698.48 12.37
 2 -2 3 47.21 1.88
 2 -2 3 46.95 1.86
 2 2 3 43.54 1.79
 2 2 3 47.32 1.86
 -2 -2 -3 45.96 1.78
 2 -2 3 43.31 1.81
 -2 2 -3 44.48 1.76
 -2 2 -3 44.73 1.79
 2 -2 3 49.37 1.91
 -2 -2 -3 47.53 1.83
 -2 -2 -3 45.35 1.66
 2 2 4 51.65 2.14
 2 -2 4 50.23 1.83
 2 -2 4 53.35 2.17
 2 -2 4 47.76 1.99
 2 -2 4 50.18 2.05
 -2 2 -4 42.99 1.89
 -2 -2 -4 47.4 1.95
 2 2 4 49.92 2.03
 2 2 4 49.48 2.04
 2 -2 4 49.26 2.07
 -2 2 -4 49.91 1.97
 -2 -2 -4 50.11 2
 -2 -2 -4 49.9 1.83
 2 2 5 599.48 11.72
 2 -2 5 595.09 11.88
 2 -2 5 606.72 11.54
 -2 -2 -5 607.26 11.48
 2 -2 5 611.3 11.59
 2 2 5 574.7 11.48
 2 -2 5 610.42 11.85
 -2 -2 -5 608.1 11.08
 2 2 6 237.84 6
 2 -2 6 236.1 6.04
 2 -2 6 241.43 5.89
 2 2 6 233.95 5.83
 2 2 6 237.16 5.86
 2 -2 6 240.69 5.88
 2 -2 6 225.65 5.93
 2 2 7 1443.18 25.51
 2 2 7 1412.46 25.43
 2 -2 7 1439.59 25.67
 2 -2 7 1407.67 25.46
 2 2 7 1409.4 25.5
 2 -2 7 1436.08 25.39
 2 -2 7 1455.71 25.77
 2 -2 7 1476.06 25.42
 2 2 7 1446.14 25.38
 2 -2 7 1403.14 23.98
 2 2 7 1380 23.96
 2 -2 7 1441.05 25.34
 2 2 7 1455.46 25.35
 2 2 8 111.33 3.99
 2 -2 8 117.98 3.22
 2 -2 8 120.51 3.18
 2 2 8 118.17 3.15
 2 -2 8 114.46 4.08
 2 2 8 111.74 4.01
 2 -2 8 111.36 4.11
 2 -2 8 117.27 4.15
 2 2 8 104.52 3.98
 2 2 8 127.67 4.24
 2 -2 8 114.95 3.07
 2 2 8 119.62 3.14
 2 -2 8 117.43 3.19
 2 2 8 117.68 3.19
 2 -2 8 109.15 4.08
 2 2 8 115.12 4.04
 2 -2 8 110.9 3.14
 2 -2 8 114.81 4.07
 2 2 8 121.99 4.13
 2 2 8 109.1 3.15
 2 -2 8 117.12 4.07
 2 2 8 114.77 3.99
 2 -2 9 879.29 17.48
 2 2 9 841.01 15.87
 2 -2 9 887.93 15.93
 2 2 9 888.16 17.48
 2 -2 9 891.22 17.49
 2 2 9 917.71 17.55
 2 2 9 919.69 15.82
 2 -2 9 906.57 15.87
 2 -2 9 943.86 16.04
 2 -2 9 902.35 17.63
 2 2 9 847.31 17.5
 2 -2 9 876.42 17.74
 2 -2 9 870.94 17.65
 2 2 9 855.27 17.63
 2 2 9 937.74 17.85
 2 -2 9 865.83 15.72
 2 2 9 887.27 15.81
 2 -2 9 887.94 15.91
 2 2 9 928.67 17.76
 2 2 9 864.12 15.84
 2 -2 9 881.03 17.82
 2 2 9 885.77 17.47
 2 -2 10 278.22 6.31
 2 -2 10 282.86 7.65
 2 -2 10 272.21 7.53
 2 2 10 266.44 6.25
 2 2 10 274.54 7.53
 2 2 10 281.01 7.58
 2 2 10 283.4 6.14
 2 -2 10 281.85 6.3
 2 -2 10 277.28 7.71
 2 2 10 274.73 7.64
 2 -2 10 271.62 7.71
 2 -2 10 278.23 7.78
 2 2 10 265.75 7.64
 2 2 10 281.08 7.77
 2 -2 10 287.67 6.23
 2 2 10 287.27 6.21
 2 -2 10 268.91 6.23
 2 2 10 292.08 7.87
 2 -2 10 264.36 7.69
 2 2 10 259.71 6.15
 2 2 10 279.27 7.59
 2 2 11 518.26 9.93
 2 -2 11 505.31 10.08
 2 -2 11 496.15 11.82
 2 2 11 483.11 11.78
 2 -2 11 503.12 11.97
 2 2 11 462.72 11.72
 2 -2 11 480.48 11.88
 2 2 11 468 11.63
 2 -2 11 493.4 9.95
 2 2 11 489.24 9.89
 2 -2 11 502.64 11.81
 2 2 11 492.3 11.71
 2 -2 11 501.88 10.11
 2 2 11 483.83 10.05
 2 -2 11 503.8 11.84
 2 2 11 503.53 11.76
 2 2 11 484.42 9.96
 2 -2 11 509.66 10.07
 2 2 11 491.58 11.81
 2 -2 11 487.79 11.99
 2 2 12 52.33 2.25
 2 -2 12 50.28 2.31
 2 -2 12 49.47 3.16
 2 2 12 48.9 3.07
 2 2 12 47.27 2.19
 2 2 12 43.18 2.91
 2 2 12 47.69 2.23
 2 -2 12 46.99 3.1
 2 -2 12 46.52 2.24
 2 -2 12 50.54 3.1
 2 2 12 52.63 3.14
 2 -2 12 48.12 3.06
 2 2 12 48.9 3.04
 2 2 13 1170.8 23.11
 2 -2 13 1137.33 23.02
 2 2 13 1168.98 23.1
 2 -2 13 1161.07 23.15
 2 2 13 1169.88 20.58
 2 -2 13 1153.05 20.74
 2 2 13 1089.21 22.86
 2 -2 13 1091.15 23.17
 2 2 13 1144.06 20.63
 2 -2 13 1164.11 20.59
 -2 -2 -13 1149.28 20.9
 2 2 13 1069.69 22.83
 2 -2 13 1156.83 23.38
 2 2 13 1110.15 20.62
 2 -2 13 1135.9 20.69
 2 -2 14 0.53 0.6
 -2 -2 -14 1.34 0.82
 2 -2 14 1.47 0.8
 2 2 14 0.06 0.54
 2 -2 15 108.96 3.68
 -2 -2 -15 109.22 3.9
 2 -2 15 114.19 3.87
 2 2 16 9.67 1.11
 -2 -2 -16 7.32 1.12
 2 -2 16 6.98 1
 2 -2 16 8.37 1.1
 2 -2 17 8.35 1
 2 2 17 8.29 1.05
 -2 -2 -17 7.96 1.06
 2 -2 17 8.1 1.06
 2 -2 17 7.41 0.96
 2 2 18 0.11 0.51
 2 -2 18 0.67 0.5
 2 2 19 13.08 1
 2 2 19 12.49 0.99
 2 -3 -21 5.57 0.61
 2 3 -21 6.66 0.65
 -2 3 21 7.74 0.72
 -2 -3 21 7.65 0.75
 -2 3 20 15.71 1.13
 -2 -3 20 15.65 1.18
 -2 -3 19 1.49 0.59
 -2 3 19 0.95 0.52
 -2 -3 19 0.06 0.63
 -2 3 19 0.87 0.61
 2 -3 -19 0.52 0.52
 -2 -3 18 157.45 4.65
 -2 -3 18 153.48 4.63
 -2 -3 18 164.7 4.5
 -2 3 18 153.77 4.38
 2 -3 -18 160.05 4.34
 -2 -3 17 13.29 1.36
 -2 -3 17 15.4 1.43
 -2 3 17 12.19 1.18
 -2 -3 17 12.2 1.2
 2 -3 -17 14.52 1.29
 -2 -3 16 19.9 1.65
 2 -3 -16 21.54 1.54
 -2 -3 16 21.86 1.7
 -2 -3 16 19.8 1.5
 -2 3 16 22.62 1.6
 -2 -3 15 790.72 15.22
 -2 -3 15 729.77 16.87
 -2 3 15 747.56 16.93
 -2 -3 15 723.07 16.83
 -2 3 15 763.21 16.99
 2 -3 -15 782.74 14.81
 -2 -3 15 813.12 15.31
 2 3 -15 764.97 16.78
 2 -3 -15 765.85 16.8
 -2 -3 15 805.22 14.96
 -2 3 15 786.44 14.88
 -2 -3 14 125.63 4.03
 -2 -3 14 124.06 5.07
 -2 3 14 115.98 4.95
 -2 -3 14 114.85 4.91
 -2 3 14 115.75 4.94
 2 -3 -14 124.53 3.85
 -2 -3 14 119.61 4
 2 3 -14 122.51 4.92
 2 -3 -14 116.48 4.86
 -2 -3 14 132.87 3.97
 -2 3 14 126.8 3.9
 -2 -3 13 0.84 0.62
 -2 -3 13 1.4 0.74
 -2 3 13 1.97 0.79
 -2 3 13 2.2 0.84
 -2 -3 13 1.87 0.85
 2 -3 -13 1.41 0.66
 -2 -3 13 1.73 0.65
 2 3 -13 3.02 0.78
 2 -3 -13 3.36 0.81
 -2 -3 12 60.25 2.46
 2 -3 -12 56.31 2.31
 -2 -3 12 58.87 2.32
 -2 -3 12 56.7 2.44
 -2 -3 12 58.46 3.12
 -2 3 12 62.82 3.22
 -2 -3 12 60.99 3.19
 -2 3 12 59.58 3.14
 2 3 -12 62.74 3.15
 2 -3 -12 65.33 3.23
 2 -3 -11 98.44 3.11
 -2 -3 11 106.18 3.17
 -2 -3 11 102.41 3.29
 -2 -3 11 102.13 4.04
 -2 3 11 108.79 4.15
 -2 -3 11 107.52 4.12
 -2 3 11 109.16 4.16
 2 3 -11 112.04 4.15
 2 -3 -11 109.13 4.12
 2 -3 -10 17.37 1.13
 -2 -3 10 13.92 1.01
 -2 -3 10 15.16 1.13
 2 3 -10 16.56 1.5
 2 -3 -10 14.89 1.45
 -2 -3 10 14.51 1.43
 -2 3 10 13.45 1.39
 -2 -3 10 13.5 1.4
 -2 3 10 13.56 1.4
 2 3 -9 80.74 3.19
 2 -3 -9 82.67 3.23
 -2 -3 9 80.37 3.21
 -2 3 9 77.89 3.18
 -2 -3 9 83.6 3.28
 -2 3 9 78.73 3.2
 -2 -3 9 78.92 2.45
 -2 -3 9 85.94 2.66
 2 -3 -9 79.83 2.49
 -2 3 9 83.41 2.49
 -2 -3 9 80.7 2.49
 2 -3 -9 84.98 3.43
 2 -3 -9 86.96 3.35
 2 -3 -8 151.02 4.48
 2 -3 -8 139.72 4.55
 -2 -3 8 138.22 3.41
 -2 3 8 144.3 3.43
 2 3 -8 143.3 4.23
 2 -3 -8 143.23 4.25
 -2 -3 8 144.51 4.33
 -2 3 8 138.8 4.26
 -2 -3 8 138.34 4.27
 -2 3 8 140.22 4.28
 2 -3 -7 1354.37 25.21
 2 -3 -7 1401.69 24.87
 -2 -3 7 1418.93 23.54
 -2 3 7 1428.48 23.53
 2 3 -7 1462.13 24.67
 2 -3 -7 1433.86 24.64
 -2 -3 7 1407.65 24.75
 -2 3 7 1409.48 24.71
 -2 -3 7 1387.23 24.69
 -2 3 7 1412.74 24.7
 2 -3 -6 1018.24 18.99
 2 -3 -6 994.66 18.59
 2 3 -6 1034.24 18.37
 2 -3 -6 1030.52 18.35
 -2 3 6 1073.27 17.46
 -2 -3 6 1033.13 17.44
 2 -3 -5 1656.35 27.89
 2 3 -5 1639.52 27.61
 2 -3 -5 1607.28 27.56
 2 -3 -4 186.52 4.67
 -2 3 4 193.92 4.49
 2 3 -4 192.64 4.49
 2 -3 -4 185.9 4.45
 -2 3 4 190.04 4.47
 -2 -3 4 198.13 4.53
 2 -3 -3 2334.5 39.1
 2 -3 -3 2356.53 38.75
 2 3 -3 2370.69 38.79
 -2 3 3 2354.84 38.74
 -2 -3 3 2360.11 38.76
 -2 -3 3 2403.1 38.8
 -2 3 3 2368.51 38.77
 2 -3 -2 1818.62 29.97
 -2 3 2 1766 29.59
 -2 -3 2 1800.94 29.61
 2 -3 -2 1773.09 29.61
 2 3 -2 1745.79 29.6
 -2 3 2 1821.11 29.64
 -2 -3 2 1823.76 29.66
 2 -3 -1 1720.8 29.25
 2 -3 -1 1774.47 29.03
 2 3 -1 1714.16 29.01
 -2 3 1 1743.78 29
 -2 -3 1 1782.02 29.04
 -2 3 1 1745.29 29.01
 -2 -3 1 1810.81 29.06
 -2 -3 1 1764.2 29.03
 2 -3 0 25.37 1.23
 -2 3 0 22.23 1.09
 -2 -3 0 22.27 1.09
 -2 3 0 21.3 1.1
 -2 -3 0 24.94 1.15
 -2 -3 0 23.09 1.13
 2 -3 1 31.7 1.4
 2 -3 1 28.83 1.29
 -2 3 -1 31.12 1.32
 -2 -3 -1 32.04 1.34
 2 -3 1 32.83 1.42
 2 3 1 32.02 1.41
 2 -3 1 32.46 1.4
 2 3 1 31.99 1.4
 -2 3 -1 29.79 1.31
 -2 -3 -1 30.32 1.31
 2 -3 1 29.35 1.3
 -2 -3 -1 29.81 1.32
 2 -3 2 505.73 9.52
 2 -3 2 519.61 9.63
 -2 -3 -2 506.93 9.45
 2 -3 2 509.17 9.55
 2 3 2 514.46 9.59
 -2 3 -2 509.44 9.46
 2 -3 2 501.27 9.53
 2 3 2 513.2 9.59
 -2 3 -2 506.66 9.45
 -2 -3 -2 518.34 9.48
 -2 -3 -2 483.64 9.39
 2 -3 2 505.48 9.55
 2 -3 3 411.07 8.24
 2 -3 3 403.33 8.07
 2 3 3 406.52 8.06
 -2 3 -3 404.49 7.94
 -2 -3 -3 409.18 7.97
 2 -3 3 415.02 8.13
 2 3 3 407.58 8.08
 2 -3 3 411.06 8.22
 -2 -3 -3 392.99 7.87
 -2 3 -3 399.07 7.94
 -2 -3 -3 397.62 7.95
 2 3 4 84.99 2.95
 2 -3 4 83.96 2.96
 2 -3 4 79.77 2.71
 2 3 4 81.57 2.73
 -2 3 -4 81.22 2.67
 -2 -3 -4 86.99 2.71
 2 -3 4 79.97 2.71
 2 3 4 89.91 2.84
 2 -3 4 95.18 3.08
 -2 -3 -4 86.25 2.63
 -2 3 -4 80.38 2.65
 -2 -3 -4 87.42 2.73
 2 3 5 17.34 1.36
 2 -3 5 18.04 1.42
 2 -3 5 18.19 1.27
 2 3 5 20.47 1.35
 2 3 5 18.45 1.29
 -2 3 -5 18.94 1.26
 -2 -3 -5 20 1.31
 2 -3 5 18.58 1.3
 -2 -3 -5 17.78 1.15
 2 -3 5 18.16 1.43
 -2 -3 -5 19.41 1.27
 -2 3 -5 16.48 1.23
 2 3 6 1547.18 27.82
 2 -3 6 1593.98 27.96
 2 -3 6 1565.27 27.4
 2 3 6 1600.51 27.45
 2 -3 6 1547.79 27.35
 2 3 6 1580.46 27.4
 -2 -3 -6 1593.93 27
 2 -3 6 1593.6 27.9
 2 3 7 234.17 6.18
 2 -3 7 218.46 6.18
 -2 -3 -7 227.01 5.62
 2 -3 7 227.63 6.28
 2 3 7 232.82 5.98
 2 -3 7 230.53 6
 2 3 7 239.03 6.01
 2 -3 7 225.98 6.01
 2 3 8 92.07 3.54
 2 3 8 91.5 3.51
 2 -3 8 95.44 2.83
 2 -3 8 94.58 3.61
 2 -3 8 88.52 3.48
 2 3 8 93.32 2.8
 2 3 8 95.48 2.76
 2 -3 8 97.98 2.89
 2 -3 8 100.59 2.83
 2 -3 8 101.17 3.75
 2 -3 8 97.08 3.73
 2 -3 8 102.62 3.96
 2 3 8 92.85 2.73
 2 -3 8 91.78 2.69
 2 3 8 96.91 2.81
 2 -3 8 97.27 2.83
 2 -3 8 95.74 3.88
 2 3 8 94.25 3.69
 2 -3 9 115.39 3.32
 2 -3 9 122.05 4.31
 2 3 9 114.35 4.17
 2 3 9 111.23 3.29
 2 -3 9 117.18 4.26
 2 3 9 118.19 4.24
 2 3 9 118.91 3.32
 2 -3 9 108.75 3.29
 2 -3 9 111.85 3.23
 2 -3 9 121.72 4.35
 2 3 9 115.83 4.28
 2 -3 9 119.03 4.38
 2 3 9 112.04 4.28
 2 3 9 125.61 4.49
 2 -3 9 120.51 4.53
 2 -3 9 109.69 3.16
 2 3 9 117.3 3.27
 2 -3 9 114.6 4.47
 2 3 9 113.75 3.27
 2 3 9 121.45 4.39
 2 -3 9 112.39 3.28
 2 3 9 114.59 4.32
 2 -3 10 252.73 7.35
 2 -3 10 269.99 7.5
 2 -3 10 272.12 6.19
 2 3 10 269.12 7.43
 2 3 10 260.13 7.35
 2 3 10 276.74 6.15
 2 -3 10 274.14 6.24
 2 -3 10 262.55 7.72
 2 -3 10 266.44 7.55
 2 -3 10 275.17 7.71
 2 3 10 296.56 7.87
 2 3 10 271.96 6.11
 2 -3 10 270.46 6.08
 2 -3 10 267.98 7.81
 2 -3 10 268.39 6.15
 2 3 10 279.62 7.66
 2 3 10 268.67 6.13
 2 3 10 268.89 7.57
 2 -3 11 65.61 3.41
 2 3 11 67.45 3.4
 2 -3 11 69.07 3.48
 2 3 11 64.91 3.37
 2 3 11 66.05 2.52
 2 -3 11 65.75 2.61
 2 3 11 63.97 3.4
 2 -3 11 65.3 3.58
 2 3 11 64.33 2.47
 2 -3 11 63.49 2.48
 2 3 11 65.72 3.41
 2 -3 11 62.32 3.52
 2 -3 11 64.96 2.54
 2 3 11 68.48 3.5
 2 3 11 62.67 2.49
 2 3 12 7.81 1.32
 2 -3 12 6.43 1.31
 2 3 12 9.22 1.43
 2 -3 12 9.34 1.45
 2 3 12 11.83 1.08
 2 -3 12 12.18 1.2
 2 3 12 10.14 1.59
 2 3 12 11.03 1.1
 -2 -3 -12 11.72 1.23
 2 -3 12 10.41 1.12
 2 3 12 11.01 1.61
 2 -3 12 9.34 1.53
 2 -3 12 10.87 1.63
 2 3 12 8.66 1.03
 2 3 13 177.85 6.27
 2 -3 13 167.97 6.18
 2 3 13 172.83 6.21
 2 -3 13 177.57 6.31
 2 3 13 169.52 4.76
 2 -3 13 177.06 4.97
 2 -3 13 160.59 6.37
 2 3 13 164.5 6.16
 2 3 13 168.2 4.73
 2 -3 13 169.67 4.7
 -2 -3 -13 176.74 5.1
 2 -3 13 161.32 6.4
 2 3 13 172.56 6.3
 2 -3 13 173.56 4.87
 2 3 13 163.49 4.75
 2 3 14 72.31 2.89
 2 3 14 76.24 2.92
 2 -3 14 74.91 3.05
 -2 -3 -14 74.17 3.14
 2 -3 14 74.88 2.89
 2 3 15 28.05 1.76
 2 -3 15 29.99 1.9
 2 -3 15 27.73 1.73
 2 3 15 27.87 1.8
 -2 -3 -15 32.54 2.03
 2 -3 16 36.77 2.07
 2 -3 16 37.19 1.96
 2 3 16 39.37 2.06
 -2 -3 -16 36.82 2.16
 2 -3 17 45.34 2.2
 2 -3 17 44.15 2.08
 2 3 17 43.26 2.09
 -2 -3 -17 45.67 2.23
 2 -3 18 4.37 0.72
 2 3 18 5.22 0.8
 -2 -3 -18 5.08 0.78
 2 3 19 50.15 1.93
 2 3 19 49.84 1.92
 -2 -4 21 9.54 0.8
 2 -4 -20 90.34 2.57
 -2 -4 20 86.84 2.83
 -2 4 20 91.02 2.72
 2 -4 -20 85.56 2.54
 2 4 -20 90.66 2.59
 -2 4 19 94.67 2.98
 -2 -4 19 93.75 2.98
 -2 -4 19 92.44 3.18
 -2 4 19 96.24 3.04
 2 -4 -19 95.48 2.94
 -2 -4 18 195.49 5.07
 -2 4 18 197.58 5.08
 -2 -4 18 202.28 5.42
 2 -4 -18 203.32 5.1
 -2 -4 17 19.84 1.58
 -2 -4 17 15.08 1.3
 -2 4 17 15.57 1.29
 -2 -4 17 17.4 1.55
 2 -4 -17 16.01 1.33
 -2 -4 16 1.13 0.85
 -2 -4 16 1.71 0.7
 -2 4 16 1.43 0.67
 -2 -4 16 1.15 0.81
 2 -4 -16 1.05 0.77
 -2 -4 15 78.48 3.19
 2 -4 -15 78.75 3
 2 4 -15 71.52 3.79
 -2 4 15 77.64 2.97
 -2 -4 15 80.46 3.01
 -2 -4 15 75.61 3.19
 -2 -4 14 1306.43 23.64
 -2 -4 14 1262.45 25.44
 -2 4 14 1301.82 25.55
 -2 -4 14 1267.15 25.45
 -2 4 14 1299.03 25.51
 2 -4 -14 1299.86 23.28
 2 4 -14 1325.97 25.45
 2 -4 -14 1378.85 25.6
 -2 -4 14 1356.04 23.33
 -2 4 14 1355.37 23.33
 -2 -4 14 1271.99 23.63
 -2 -4 13 325.58 7.63
 -2 -4 13 329.58 7.39
 -2 -4 13 316.31 7.57
 -2 -4 13 318.11 8.82
 -2 4 13 334.76 8.99
 -2 -4 13 313.87 8.77
 -2 4 13 337.09 8.99
 2 -4 -13 324.97 7.35
 2 4 -13 332.1 8.8
 2 -4 -13 329.76 8.8
 -2 4 13 332.68 7.35
 -2 -4 13 330.7 7.3
 -2 -4 12 685.32 13.19
 -2 -4 12 655.91 14.5
 -2 4 12 687.45 14.67
 -2 -4 12 659.21 14.49
 -2 4 12 684.19 14.66
 2 -4 -12 673.25 12.9
 -2 -4 12 681.48 12.99
 -2 -4 12 667.54 13.18
 2 4 -12 699.03 14.56
 2 -4 -12 695.66 14.57
 -2 -4 11 93.41 3.09
 -2 -4 11 81.58 3.57
 -2 4 11 86.45 3.67
 -2 -4 11 88.62 3.7
 -2 4 11 88.24 3.69
 2 -4 -11 86.79 2.87
 -2 -4 11 87.9 2.91
 -2 -4 11 88.04 3.04
 2 4 -11 87.48 3.64
 2 -4 -11 87.83 3.65
 2 4 -10 190.58 5.56
 2 -4 -10 199.71 5.66
 -2 -4 10 186.87 4.63
 -2 -4 10 191.23 4.81
 -2 -4 10 188.29 4.75
 -2 -4 10 187.99 5.61
 -2 4 10 186.59 5.61
 -2 -4 10 191.32 5.65
 -2 4 10 192.59 5.67
 2 -4 -10 185.67 4.6
 -2 4 10 188.24 4.39
 2 -4 -10 203.37 5.97
 -2 -4 9 5.87 0.65
 -2 4 9 6.18 0.67
 2 4 -9 6.49 0.95
 2 -4 -9 5.2 0.85
 -2 -4 9 5.07 0.68
 -2 -4 9 5.36 0.74
 -2 -4 9 5.22 0.74
 2 -4 -9 5.51 0.71
 -2 4 9 5.96 0.66
 2 -4 -9 6.89 1.06
 -2 -4 9 5.94 0.91
 -2 4 9 5.07 0.88
 -2 4 9 4.99 0.89
 2 -4 -9 3.91 0.92
 -2 -4 9 7.15 1.01
 2 -4 -8 86.21 3.53
 2 -4 -8 94.03 3.53
 -2 -4 8 86.63 2.51
 -2 4 8 93.07 2.55
 2 4 -8 93.34 3.25
 2 -4 -8 92.61 3.24
 -2 -4 8 91.53 3.28
 -2 4 8 86.44 3.22
 -2 -4 8 86.97 3.2
 -2 4 8 88.33 3.24
 2 -4 -7 616.54 12.43
 2 -4 -7 601.05 12.68
 -2 4 7 641.79 10.97
 -2 -4 7 609.08 10.92
 2 -4 -7 608.76 11.91
 2 4 -7 609.97 11.92
 -2 -4 7 615.81 12.02
 -2 4 7 597.97 11.98
 -2 -4 7 616.96 12.03
 -2 4 7 620.64 12.07
 2 -4 -6 1887.21 31.36
 2 -4 -6 1980.35 33.13
 2 -4 -6 1886.03 32.62
 -2 -4 6 1871.36 31.05
 2 4 -6 1869.25 32.07
 2 -4 -6 1897.94 32.04
 -2 -4 6 1909.93 32.14
 -2 4 6 1962.6 32.21
 -2 -4 6 1886.57 32.12
 -2 4 6 1944.2 32.18
 2 -4 -5 611.83 10.88
 2 -4 -5 607.8 12.17
 2 -4 -5 610.46 11.85
 2 4 -5 604.34 11.39
 2 -4 -5 603.34 11.36
 2 -4 -4 930.39 16.63
 2 -4 -4 904.57 16.07
 2 4 -4 921.79 16.16
 2 -4 -3 235.77 5.58
 2 -4 -3 245.42 5.22
 2 4 -3 241.25 5.21
 -2 4 3 246.05 5.23
 -2 -4 3 242.91 5.23
 -2 4 3 246.36 5.24
 -2 -4 3 250.67 5.3
 2 -4 -2 2.18 0.53
 -2 -4 2 2.51 0.49
 -2 4 2 2.72 0.46
 2 -4 -2 2.75 0.48
 2 4 -2 2.47 0.47
 -2 4 2 3 0.48
 -2 -4 2 1.47 0.39
 2 -4 -1 2166.4 35.93
 -2 4 1 2178.99 35.47
 2 -4 -1 2144.71 35.45
 2 4 -1 2207.75 35.51
 -2 -4 1 2155.71 35.45
 -2 4 1 2149.27 35.47
 -2 -4 1 2184.8 35.51
 -2 -4 1 2145.6 35.62
 2 -4 0 553.52 10.51
 -2 4 0 570.29 10.26
 -2 -4 0 568.69 10.23
 -2 -4 0 588.12 10.29
 -2 4 0 559.93 10.26
 -2 -4 0 561.49 10.45
 2 -4 1 977.09 17.42
 2 -4 1 1013.15 17.57
 -2 4 -1 999.01 17.25
 -2 -4 -1 1026.64 17.26
 2 -4 1 1020.08 17.38
 2 4 1 1008.83 17.41
 2 -4 1 1021.42 17.37
 2 4 1 1023.57 17.41
 2 -4 1 974.81 17.49
 -2 4 -1 986.86 17.23
 -2 -4 -1 1016.4 17.24
 -2 -4 -1 1005.57 17.45
 2 -4 2 689.91 12.46
 2 -4 2 689.1 12.69
 2 -4 2 676.53 12.39
 2 4 2 700.46 12.47
 -2 -4 -2 689.49 12.31
 -2 4 -2 687.48 12.33
 2 -4 2 664.16 12.38
 2 4 2 697.3 12.47
 2 -4 2 684.99 12.67
 -2 -4 -2 709.31 12.35
 -2 4 -2 680.28 12.31
 -2 -4 -2 683.66 12.48
 2 4 3 123.05 3.65
 2 -4 3 115.22 3.26
 2 -4 3 130.08 3.68
 2 -4 3 119.28 3.31
 2 4 3 123.22 3.35
 -2 4 -3 123.58 3.27
 -2 -4 -3 120.8 3.24
 2 -4 3 120.45 3.32
 2 4 3 124.95 3.37
 -2 -4 -3 124.43 3.28
 2 -4 3 125.78 3.62
 -2 4 -3 117.82 3.27
 -2 -4 -3 118.01 3.33
 2 4 4 62.76 2.59
 2 -4 4 62.06 2.58
 2 -4 4 66.91 2.4
 2 4 4 63.46 2.34
 2 4 4 63.11 2.34
 -2 4 -4 63.78 2.26
 -2 -4 -4 67.89 2.32
 2 -4 4 64.56 2.4
 2 -4 4 62.48 2.58
 -2 -4 -4 65.6 2.3
 -2 -4 -4 63.86 2.32
 -2 4 -4 66.27 2.34
 2 4 5 1.86 0.66
 2 -4 5 3.41 0.79
 2 -4 5 2.45 0.77
 2 -4 5 1.59 0.6
 -2 4 -5 1.87 0.55
 -2 -4 -5 1.99 0.52
 2 -4 5 2.74 0.66
 2 4 5 1.95 0.62
 2 4 5 2.17 0.63
 -2 4 -5 2.35 0.59
 -2 -4 -5 2.74 0.59
 -2 -4 -5 2.13 0.56
 2 4 6 796.75 15.38
 2 -4 6 778.75 15.47
 2 4 6 773.14 14.71
 -2 4 -6 769.09 14.57
 -2 -4 -6 799.46 14.7
 2 -4 6 767.87 14.76
 2 4 6 779.08 14.75
 2 -4 6 744.84 14.68
 -2 -4 -6 789.91 14.63
 -2 -4 -6 816.53 14.78
 2 -4 6 768.39 15.4
 2 4 7 6.55 1.01
 -2 -4 -7 7.53 0.9
 2 -4 7 8.03 1.25
 2 -4 7 7.2 1.16
 2 -4 7 6.72 0.95
 2 4 7 7.25 0.98
 2 4 7 7.01 0.98
 2 -4 7 5.7 0.91
 2 4 8 863.1 16.39
 2 -4 8 812.8 16.27
 2 4 8 830.72 16.25
 2 -4 8 818.96 16.33
 2 4 8 844.7 15.02
 2 -4 8 826.4 14.98
 2 -4 8 865.94 14.91
 -2 -4 -8 843.36 15.96
 2 -4 8 830.49 16.99
 2 4 8 823.39 14.83
 2 -4 8 834.21 17.04
 2 -4 8 846.43 14.93
 2 4 8 809.6 16.58
 2 -4 9 651.68 13.17
 2 4 9 673.2 13.23
 2 -4 9 653.49 13.14
 2 4 9 671.55 13.2
 2 4 9 698.33 11.8
 2 -4 9 667.02 11.78
 2 -4 9 664.08 11.58
 2 -4 9 655.48 13.93
 2 -4 9 644.94 11.53
 2 4 9 644.4 11.55
 2 -4 9 643.34 11.59
 2 -4 9 635.95 13.93
 2 4 9 658.36 11.61
 2 4 9 657.68 13.59
 2 -4 10 18.9 1.76
 2 4 10 21.01 1.81
 2 4 10 19.35 1.73
 2 -4 10 19.93 1.79
 2 4 10 22.04 1.39
 2 -4 10 20.8 1.38
 2 4 10 26.32 2.08
 2 -4 10 20.25 2.01
 2 4 10 22.31 1.36
 2 4 10 16.94 1.74
 2 -4 10 18.64 1.93
 2 4 10 19.48 1.29
 2 -4 10 21.77 1.37
 2 4 10 20.92 1.87
 2 -4 11 57.1 2.38
 2 4 11 61.23 3.33
 2 -4 11 63.62 3.62
 2 4 11 59.61 2.41
 2 -4 11 58.24 3.22
 2 4 11 62.33 3.29
 2 -4 11 59.58 3.29
 2 4 11 63.52 3.3
 2 4 11 54.11 2.31
 2 -4 11 58.43 2.48
 2 -4 11 57.03 3.43
 2 4 11 63.6 3.42
 2 4 11 56.23 2.33
 -2 -4 -11 58.08 2.56
 2 4 11 55.91 3.24
 2 -4 12 57.52 3.59
 2 4 12 48.85 3.13
 2 -4 12 55.77 2.41
 2 4 12 50.59 2.3
 2 4 12 53.84 3.17
 2 -4 12 50.64 3.1
 2 4 12 56.96 3.25
 2 -4 12 55.59 3.22
 2 4 12 54.35 2.37
 2 -4 12 55 2.46
 2 -4 12 50.14 3.35
 2 4 12 52.8 3.3
 2 4 12 56.33 2.36
 -2 -4 -12 54.33 2.56
 2 4 12 48.17 3.12
 2 -4 13 19.69 2.06
 -2 4 -13 20.27 1.95
 2 -4 13 17.87 1.97
 -2 -4 -13 17.62 1.9
 2 4 13 20.71 1.52
 2 -4 13 19.85 1.58
 2 -4 13 17.33 2.11
 -2 -4 -13 18.2 1.96
 2 4 13 15.67 1.94
 2 4 13 18.65 1.45
 -2 -4 -13 20.76 1.71
 2 4 13 19.36 2.12
 2 -4 13 15.26 2.03
 2 4 14 22.42 1.61
 2 -4 14 28.33 1.88
 2 4 14 24.23 1.65
 -2 -4 -14 24.26 1.82
 2 -4 15 67.15 2.85
 2 4 15 64.58 2.72
 2 -4 15 62.43 2.59
 -2 -4 -15 63.78 2.93
 2 4 15 59.85 2.61
 2 -4 16 335.57 7.78
 2 -4 16 329.05 7.5
 2 4 16 339.18 7.64
 -2 -4 -16 344.41 7.97
 2 -4 17 1.42 0.7
 2 4 17 1.27 0.67
 -2 -4 -17 0.33 0.75
 2 4 18 7.87 0.88
 -2 -4 -18 5.12 0.79
 2 4 19 0.04 0.42
 2 4 19 0.5 0.46
 -2 5 20 14.04 1
 -2 -5 20 16.33 1.14
 2 -5 -20 17.51 1.04
 -2 -5 19 1.21 0.65
 -2 5 19 0.05 0.5
 2 -5 -19 1.13 0.59
 -2 -5 18 0.07 0.67
 2 -5 -18 -0.11 0.61
 -2 -5 17 329.62 7.36
 -2 -5 17 331.52 7.82
 2 -5 -17 325.52 7.45
 -2 -5 16 72 3.08
 -2 -5 16 68.85 2.72
 -2 5 16 65.77 2.68
 -2 -5 16 69.39 3.03
 2 -5 -16 70.18 2.81
 -2 -5 15 75.13 3.16
 -2 -5 15 74.4 2.86
 -2 5 15 75.48 2.88
 -2 -5 15 83.22 3.31
 2 -5 -15 76.88 2.99
 -2 -5 14 31.74 2.05
 -2 -5 14 38.76 1.96
 -2 5 14 38.92 1.95
 -2 -5 14 30.04 2
 -2 -5 14 33.19 1.93
 2 -5 -14 35.11 1.98
 -2 -5 13 5.07 0.97
 -2 -5 13 4.03 0.77
 -2 5 13 4.14 0.75
 -2 -5 13 5.31 0.92
 -2 -5 13 3.91 0.89
 2 -5 -13 4.11 0.85
 2 -5 -12 341.62 7.5
 -2 -5 12 335.89 7.69
 -2 -5 12 332.33 7.71
 -2 -5 12 336.72 7.56
 -2 -5 11 104.8 3.36
 -2 -5 11 105.59 3.46
 -2 -5 11 107.72 3.48
 -2 -5 11 103.98 4.08
 -2 -5 11 100.84 4.01
 2 -5 -11 105.25 3.28
 2 -5 -11 113.7 4.52
 2 5 -11 113.08 4.15
 2 5 -10 133.81 4.43
 -2 -5 10 131.61 3.72
 -2 -5 10 132.21 3.83
 -2 -5 10 129.62 3.8
 -2 -5 10 122.33 4.34
 -2 5 10 128.54 4.42
 -2 -5 10 121.69 4.33
 -2 5 10 131.69 4.46
 2 -5 -10 123.33 4.7
 2 -5 -10 129.45 3.62
 -2 5 10 135.15 3.48
 2 -5 -10 142.65 4.95
 2 5 -9 13.03 1.26
 2 -5 -9 14.8 1.33
 -2 -5 9 9.46 0.93
 -2 -5 9 10.24 0.99
 -2 -5 9 9.72 0.94
 -2 -5 9 9.93 1.14
 -2 5 9 9.99 1.14
 -2 -5 9 10.3 1.16
 -2 5 9 11.81 1.23
 2 -5 -9 11.1 1.34
 2 -5 -9 9.13 0.86
 -2 5 9 11.33 0.88
 2 -5 -9 10.71 0.99
 2 -5 -9 10.15 1.29
 -2 -5 8 55.86 2.05
 -2 -5 8 57.79 2.16
 -2 -5 8 57.34 2.13
 2 -5 -8 56.83 2
 2 -5 -8 60.82 2.87
 2 -5 -8 56.61 2.77
 2 -5 -8 54.04 2.84
 2 5 -8 55.67 2.46
 2 -5 -8 55.18 2.44
 -2 -5 8 57.74 2.54
 -2 5 8 60.64 2.59
 -2 -5 8 57.96 2.54
 -2 5 8 58.05 2.54
 2 -5 -7 9.35 0.82
 2 -5 -7 9.75 1.11
 2 -5 -7 10.16 1.17
 2 -5 -7 9.26 1.21
 2 5 -7 12.42 1.08
 2 -5 -7 10.35 0.99
 -2 -5 7 9.44 0.98
 -2 5 7 11.04 1.03
 -2 -5 7 10.04 1
 -2 5 7 10.94 1.03
 2 -5 -6 4.51 0.89
 2 -5 -6 3.19 0.74
 2 -5 -6 6.18 0.69
 2 -5 -6 4.08 0.68
 2 5 -6 3.41 0.66
 -2 -5 6 3.11 0.62
 -2 5 6 4.12 0.69
 -2 -5 6 4.61 0.71
 -2 5 6 3.23 0.66
 2 -5 -6 3.68 0.86
 2 -5 -5 680.9 13.43
 2 -5 -5 644.58 11.89
 2 -5 -5 660.62 12.95
 2 -5 -5 650.22 12.22
 2 -5 -4 504.97 9.29
 2 -5 -4 486.32 10.17
 2 -5 -4 500.37 10.51
 2 -5 -4 502.99 9.53
 2 5 -4 515.53 9.61
 2 -5 -3 613.17 11.82
 2 -5 -3 592.45 11.5
 2 -5 -3 595.65 10.8
 2 5 -3 610.72 10.88
 -2 5 3 592.26 10.85
 -2 -5 3 573.66 10.84
 -2 5 3 592.7 10.86
 -2 -5 3 583.66 10.86
 2 -5 -2 88.5 3.01
 2 -5 -2 90.35 2.91
 2 -5 -2 86.23 2.44
 2 5 -2 85.95 2.47
 -2 5 2 88.59 2.49
 -2 -5 2 88.14 2.49
 -2 5 2 86.67 2.48
 -2 -5 2 88.3 2.49
 -2 -5 2 88.88 2.62
 2 -5 -1 374.61 7.87
 2 -5 -1 382.26 7.98
 -2 5 1 384.6 7.35
 -2 -5 1 368.05 7.28
 -2 5 1 402.51 7.4
 -2 -5 1 390.97 7.36
 -2 -5 1 383.61 7.59
 2 -5 0 262.65 5.84
 2 -5 0 268.3 5.93
 -2 5 0 267.84 5.46
 -2 -5 0 254.67 5.4
 -2 5 0 272.18 5.48
 -2 -5 0 276.28 5.49
 -2 -5 0 269.11 5.75
 2 -5 1 40.83 1.72
 2 -5 1 40.79 1.83
 2 -5 1 39.79 1.82
 -2 5 -1 40.52 1.56
 -2 -5 -1 40.36 1.55
 2 -5 1 46.18 1.69
 2 5 1 41.2 1.64
 2 -5 1 43.92 1.66
 2 5 1 43.41 1.67
 -2 5 -1 42.07 1.59
 -2 -5 -1 42.32 1.59
 -2 -5 -1 41.78 1.77
 2 -5 2 645.4 12.25
 2 -5 2 684.63 12.77
 -2 5 -2 684.32 12.11
 -2 -5 -2 672.88 12.06
 2 -5 2 655.61 12.14
 2 5 2 668.49 12.19
 2 -5 2 668.13 12.2
 2 5 2 674.91 12.23
 -2 5 -2 664.57 12.07
 -2 -5 -2 697.76 12.1
 -2 -5 -2 677.5 12.46
 2 -5 2 673.39 12.73
 2 -5 3 99.94 3.03
 2 5 3 106.28 3.43
 2 -5 3 111.72 3.55
 2 -5 3 104.88 3.05
 2 5 3 110.06 3.09
 -2 -5 -3 107.6 2.97
 2 -5 3 104.53 3.06
 2 5 3 105.76 3.07
 -2 5 -3 106.67 2.98
 -2 5 -3 102.69 2.96
 -2 -5 -3 105.52 2.95
 2 -5 3 108.62 3.51
 -2 -5 -3 106.38 3.2
 2 5 4 39.97 2.07
 2 -5 4 42.06 2.21
 2 -5 4 39.98 1.82
 2 5 4 38.69 1.78
 2 -5 4 39.21 1.79
 -2 5 -4 41.01 1.76
 -2 -5 -4 40.95 1.75
 2 5 4 41.79 1.83
 -2 -5 -4 39.71 1.73
 -2 -5 -4 40.87 1.91
 -2 5 -4 39.86 1.74
 2 -5 4 42.84 2.19
 2 5 5 577.03 11.63
 2 -5 5 570.02 11.89
 -2 5 -5 552.9 10.8
 -2 -5 -5 573.49 10.88
 2 -5 5 550.24 10.95
 2 5 5 559.56 10.96
 2 -5 5 542.62 10.9
 2 5 5 551.85 10.94
 2 -5 5 566.83 11.86
 -2 5 -5 538.81 10.82
 -2 -5 -5 570.86 10.89
 -2 -5 -5 572.23 11.11
 2 5 6 82.63 3.33
 2 -5 6 79.26 3.43
 -2 5 -6 73.6 2.79
 -2 -5 -6 83.18 2.91
 -2 -5 -6 77.18 2.95
 2 -5 6 75.97 3.38
 2 5 6 84.64 3.01
 -2 5 -6 72.29 2.74
 -2 -5 -6 84.58 2.92
 2 -5 6 74.28 2.87
 2 -5 6 76.04 2.86
 2 5 6 82.28 2.96
 -2 5 -7 61.44 2.61
 -2 -5 -7 61.41 2.61
 2 -5 7 64.79 2.74
 2 5 7 70.6 2.85
 2 -5 7 61.52 2.67
 2 5 7 69.89 2.81
 2 5 7 62.29 2.21
 2 -5 7 60.65 2.2
 2 -5 7 59.99 2.14
 2 -5 7 63.56 3.17
 -2 5 -7 62.12 2.64
 -2 -5 -7 64.69 2.68
 -2 -5 -7 62.91 2.73
 2 5 7 61.29 2.07
 2 -5 7 66.78 3.28
 2 5 7 67.54 3.05
 2 -5 8 1298.95 24.37
 -2 -5 -8 1396.2 24.46
 2 5 8 1334.17 24.44
 2 -5 8 1304.94 24.36
 2 5 8 1398.27 24.55
 2 5 8 1374.28 23.21
 2 -5 8 1334.16 23.13
 2 -5 8 1318.11 23.17
 2 -5 8 1304.2 25.42
 -2 -5 -8 1339.46 24.34
 -2 -5 -8 1377.94 24.46
 2 5 8 1394.44 23.02
 2 -5 8 1333.2 25.57
 2 5 8 1323.26 25.03
 2 -5 9 999.17 19.89
 2 -5 9 992.05 19.88
 2 5 9 1062.95 18.62
 2 -5 9 1047.87 18.58
 2 -5 9 1040.23 18.59
 2 -5 9 1018.01 20.97
 2 5 9 1061.78 18.4
 2 5 9 987.82 20.45
 2 -5 9 1020.26 21.05
 2 -5 10 11.44 1.68
 2 -5 10 10.09 1.56
 2 5 10 13.13 1.11
 2 -5 10 13.31 1.17
 2 -5 10 11.87 1.47
 2 -5 10 12.57 1.47
 2 5 10 11.57 1.02
 -2 -5 -10 13.89 1.26
 2 5 10 15.7 1.71
 -2 -5 -10 13.45 1.69
 2 -5 11 0.17 0.53
 2 -5 11 0.57 0.82
 2 5 11 0.12 0.68
 2 5 11 0.49 0.66
 2 -5 11 0.14 0.78
 2 5 11 0.12 0.53
 2 -5 11 -0.12 0.53
 2 5 11 0.11 0.51
 -2 -5 -11 0.69 0.69
 2 5 11 0.13 0.67
 2 -5 12 16.09 2.08
 2 5 12 16.13 1.86
 2 -5 12 15.94 1.28
 2 5 12 18.78 1.39
 2 -5 12 18.33 1.47
 2 5 12 19.43 2.03
 2 -5 12 14.29 2.01
 2 5 12 17.53 1.32
 -2 -5 -12 18.31 1.55
 2 5 12 15.47 1.84
 2 5 13 86.36 3.16
 2 -5 13 86.79 3.27
 2 5 13 80.22 4.23
 2 -5 13 84.18 4.58
 2 5 13 90.01 3.13
 -2 -5 -13 81.2 3.38
 2 5 13 81.78 4.24
 2 -5 13 76.88 4.44
 2 5 14 436.25 9.31
 2 -5 14 456.31 9.71
 2 5 14 438.23 9.52
 -2 -5 -14 429.11 9.86
 2 -5 15 40.49 2.19
 2 5 15 41.97 2.14
 2 5 15 39.81 2.08
 -2 -5 -15 39.68 2.31
 2 -5 16 3.29 0.84
 2 5 16 4.68 0.83
 -2 -5 -16 3.71 0.93
 2 -5 17 24.35 1.61
 2 5 17 27.1 1.57
 -2 -5 -17 26.57 1.67
 -2 -5 -18 12.06 1.07
 2 5 18 11.42 0.99
 -2 -5 -19 7.69 0.76
 2 5 19 7.79 0.73
 2 5 19 8.03 0.79
 2 -6 -20 0.28 0.41
 -2 -6 20 0.09 0.46
 2 -6 -19 4.39 0.73
 -2 -6 19 2.95 0.73
 2 -6 -18 131.97 3.83
 -2 -6 18 134.09 4.11
 2 -6 -17 531.64 10.75
 -2 -6 17 526.16 11.09
 2 -6 -16 19.75 1.51
 -2 -6 16 18.82 1.65
 2 -6 -15 40.53 2.15
 -2 -6 15 42.67 2.36
 2 -6 -14 33.02 1.94
 -2 -6 14 30.01 2
 -2 -6 14 33.79 2.09
 -2 -6 14 32.62 1.97
 2 -6 -13 244.37 6.13
 -2 -6 13 263.19 6.56
 -2 -6 13 242.64 6.42
 -2 -6 13 255.32 6.34
 -2 -6 12 47.16 2.34
 -2 -6 12 45.82 2.22
 2 -6 -12 46.99 2.16
 -2 -6 12 44.47 2.27
 2 -6 -12 49.06 2.31
 2 -6 -12 46.84 3.01
 -2 -6 11 391.55 8.64
 -2 -6 11 400.18 8.56
 -2 -6 11 400.75 8.7
 2 -6 -11 398.6 8.37
 -2 6 11 396.77 8.07
 2 -6 -11 396.04 8.62
 2 -6 -11 404.62 10.27
 -2 -6 10 152.67 3.51
 -2 -6 10 147.46 3.54
 -2 -6 10 152.8 3.62
 2 -6 -10 146.56 4.82
 2 -6 -10 149.07 3.28
 -2 6 10 156.98 3.15
 2 -6 -10 159.33 3.64
 2 -6 -10 149.91 4.84
 -2 -6 9 23.24 1.41
 -2 -6 9 21.95 1.41
 -2 -6 9 21.27 1.39
 2 -6 -9 23.15 1.93
 2 -6 -9 23.69 1.35
 2 -6 -9 23.49 1.45
 2 -6 -9 25.2 1.92
 2 -6 -9 22.23 1.91
 -2 -6 8 247.84 5.49
 -2 -6 8 237.78 5.51
 2 -6 -8 232.42 5.22
 2 -6 -8 224.7 5.49
 -2 -6 8 230.67 5.24
 2 -6 -8 241.26 6.74
 2 -6 -8 257.66 6.73
 2 -6 -8 225.28 6.72
 2 -6 -7 1172.42 20.28
 2 -6 -7 1132.82 22.1
 2 -6 -7 1146.78 21.78
 2 -6 -6 2662.25 44.69
 2 -6 -6 2591.74 43.15
 2 -6 -6 2626.07 45.02
 2 -6 -6 2676.46 44.58
 2 -6 -5 1662.96 25.68
 2 -6 -5 1661.72 27.45
 2 -6 -5 1705.66 27.08
 2 -6 -4 719.69 13.1
 2 -6 -4 724.54 14.45
 2 -6 -3 896.82 16.72
 2 -6 -3 879.17 15.44
 2 -6 -3 890.6 16.43
 2 -6 -2 652.11 11.65
 2 -6 -2 656.78 12.5
 2 -6 -2 669.76 12.75
 -2 -6 2 632.02 11.98
 2 -6 -1 546.99 10.64
 2 -6 -1 539.24 10.77
 -2 -6 1 538.82 10.28
 2 -6 0 178.57 4.55
 2 -6 0 191.16 4.72
 -2 -6 0 186.9 4.54
 -2 -6 -1 2051.59 34.01
 2 -6 1 2094.14 34.46
 2 -6 1 2062.81 34.46
 -2 -6 -2 14.83 1.13
 -2 -6 -2 13.05 0.74
 2 -6 2 14.13 1.04
 2 6 2 13.74 1.19
 2 -6 2 13.74 1.25
 2 -6 2 14.54 1.26
 -2 -6 -3 49.21 2.12
 -2 -6 -3 46 1.5
 2 -6 3 44.92 1.9
 2 6 3 43.2 2.18
 2 -6 3 51.47 2.4
 2 -6 3 50.66 2.38
 -2 -6 -4 4.29 0.74
 2 6 4 2.77 0.77
 2 -6 4 2.19 0.78
 2 -6 4 2.53 0.83
 2 -6 5 20.01 1.7
 -2 -6 -5 15.87 1.29
 2 -6 5 17.36 1.65
 2 6 5 18.25 1.55
 2 6 6 187.92 4.43
 2 -6 6 176.32 4.38
 2 -6 6 182.28 5.81
 -2 -6 -6 184.1 5.15
 2 -6 6 188.48 5.9
 2 6 6 183.81 5.52
 2 6 7 8.46 0.85
 2 -6 7 7.43 0.8
 2 -6 7 7.19 0.83
 -2 -6 -7 8.88 1.08
 2 6 7 8.36 0.77
 2 6 7 7.31 1.09
 2 -6 7 5.3 1.15
 2 -6 7 9.67 1.47
 2 -6 8 19.59 1.95
 2 6 8 21.18 1.32
 2 -6 8 19.51 1.3
 2 -6 8 17.15 1.2
 -2 -6 -8 24.24 1.76
 2 -6 8 21.55 2.03
 2 6 8 17.61 1.12
 -2 -6 -8 22.54 1.43
 2 6 8 18.59 1.76
 2 -6 9 168.78 6.22
 2 6 9 176.3 4.54
 2 -6 9 171.07 4.53
 2 -6 9 176.56 4.51
 -2 -6 -9 163.97 5.33
 2 -6 9 168.34 6.18
 2 6 9 171.83 4.33
 -2 -6 -9 160.49 4.58
 2 6 9 167.41 5.79
 2 -6 10 42.26 3.06
 2 6 10 39.6 1.94
 2 -6 10 42.83 2
 2 -6 10 40.38 1.97
 2 -6 10 35.12 2.81
 2 6 10 41.1 1.88
 -2 -6 -10 42.13 2.15
 2 6 10 37.7 2.68
 -2 -6 -10 42.58 3.08
 2 -6 11 2.89 1.09
 2 -6 11 3.85 1.2
 2 6 11 4.13 0.75
 2 -6 11 3.7 0.81
 2 6 11 4.12 0.74
 -2 -6 -11 4.92 0.98
 2 6 11 3.94 1.1
 2 6 12 133.72 5.39
 2 -6 12 117.38 5.58
 2 6 12 124.9 3.95
 2 -6 12 131.87 4.08
 2 -6 12 119.57 5.59
 2 6 12 141.09 5.56
 2 6 12 125.67 3.82
 -2 -6 -12 122.45 4.19
 2 6 12 124.64 5.29
 2 6 13 19.9 1.5
 2 -6 13 19.96 1.58
 2 6 13 15.24 1.92
 2 -6 13 15.88 2.14
 2 6 13 18.03 1.36
 -2 -6 -13 16.9 1.62
 2 6 13 18.53 2.08
 2 -6 13 14.71 2.09
 2 6 14 47.92 2.23
 2 -6 14 50.43 2.48
 2 6 14 52.83 2.46
 -2 -6 -14 47.18 2.59
 2 -6 15 245.68 6.28
 2 6 15 247.55 6.18
 2 6 15 245.88 6.07
 -2 -6 -15 244.97 6.55
 2 6 16 67.49 2.62
 -2 -6 -16 67.95 2.93
 2 -6 16 66.76 2.75
 -2 -6 -17 1.54 0.68
 2 6 17 1.77 0.63
 2 6 18 21.64 1.25
 -2 -6 -18 22.78 1.39
 -2 -6 -19 -0.06 0.37
 -2 -6 -19 0.08 0.36
 2 6 19 0.72 0.35
 2 -7 -20 4.35 0.58
 -2 -7 20 3.61 0.61
 2 -7 -19 70.28 2.36
 -2 -7 19 69.32 2.54
 2 -7 -18 31.15 1.67
 -2 -7 18 31.15 1.83
 2 -7 -17 18.78 1.41
 -2 -7 17 17.88 1.54
 2 -7 -16 118.11 3.84
 -2 -7 16 127.26 4.23
 2 -7 -15 143.7 4.35
 -2 -7 15 141.61 4.65
 -2 -7 15 144.28 4.48
 2 -7 -14 34.87 1.98
 -2 -7 14 33.13 2.11
 2 -7 -14 37.29 2.1
 -2 -7 14 34.2 2.05
 2 -7 -13 30.18 1.81
 -2 -7 13 34.03 2.09
 2 -7 -13 28.9 1.88
 -2 -7 13 32.51 1.96
 -2 -7 12 2.7 0.85
 2 -7 -12 3.01 0.75
 -2 -7 12 2.85 0.85
 2 -7 -12 2.42 0.76
 2 -7 -12 4.27 1.12
 -2 7 12 3.64 0.71
 -2 -7 11 632.63 12.66
 -2 -7 11 628.55 12.79
 2 -7 -11 635.61 12.37
 -2 7 11 648.06 12.16
 2 -7 -11 653.42 12.79
 2 -7 -11 674.02 14.81
 -2 -7 10 85.03 3.04
 -2 -7 10 83.45 3.05
 2 -7 -10 80.12 3.88
 2 -7 -10 83.74 2.81
 2 -7 -10 79.85 2.96
 2 -7 -10 86.71 4
 -2 -7 9 267.85 6.16
 -2 -7 9 268.42 6.24
 2 -7 -9 248.75 7.5
 2 -7 -9 251.87 5.8
 2 -7 -9 254.52 6.17
 -2 -7 9 260.35 5.89
 2 -7 -9 272.32 7.65
 2 -7 -9 264.5 7.41
 -2 -7 8 772.87 14.07
 -2 -7 8 758.74 14.15
 2 -7 -8 728.17 15.8
 2 -7 -8 757.85 13.67
 2 -7 -8 733.11 14.1
 -2 -7 8 723.88 13.74
 2 -7 -8 778.12 14.04
 2 -7 -8 785.93 15.83
 2 -7 -8 802.05 15.73
 -2 -7 7 115.8 3.29
 -2 -7 7 109.42 3.3
 2 -7 -7 110.27 3.01
 2 -7 -7 112.33 3.32
 2 -7 -7 113.78 3.3
 -2 -7 7 105.61 3.1
 2 -7 -7 113.03 4.23
 2 -7 -7 115.26 4.15
 2 -7 -7 104.52 4.21
 2 -7 -6 256.53 5.79
 2 -7 -6 261.98 6.91
 2 -7 -6 273.77 6.87
 2 -7 -6 254.6 7.1
 2 -7 -5 1312.71 24.15
 2 -7 -5 1312.41 22.46
 2 -7 -5 1272.41 23.69
 2 -7 -5 1333.47 23.67
 2 -7 -4 21.8 1.59
 2 -7 -4 18.37 1.15
 2 -7 -4 18.67 1.59
 2 -7 -3 45.06 1.77
 2 -7 -3 41.62 2.28
 2 -7 -3 45.45 2.22
 2 -7 -2 21.78 1.21
 2 -7 -2 21.98 1.57
 2 -7 -2 23.66 1.56
 -2 -7 2 21.37 1.28
 2 -7 -1 55.44 1.94
 2 -7 -1 58.8 2.48
 2 -7 -1 57.39 2.39
 -2 -7 1 57.82 2.2
 2 -7 0 32.81 1.41
 2 -7 0 29.51 1.64
 -2 -7 0 33.72 1.68
 -2 -7 -1 89.98 2.96
 -2 -7 -1 87.51 2.29
 2 -7 1 85.88 3.16
 2 -7 1 84.43 3.15
 -2 -7 -2 139.78 3.95
 -2 -7 -2 128.96 3.1
 2 7 2 139.04 4.13
 2 -7 2 135.08 3.71
 2 -7 2 138.97 4.36
 2 -7 2 135.61 4.33
 -2 -7 -3 605.14 11.66
 -2 -7 -3 578.86 10.37
 2 7 3 575.88 11.91
 2 -7 3 575.45 12.22
 2 -7 3 579.75 12.27
 -2 -7 -4 197.61 5.34
 2 -7 4 205.88 6.03
 2 -7 4 197.44 5.92
 -2 -7 -4 197.35 4.29
 2 7 4 208.39 5.69
 2 7 5 163.92 4.03
 2 -7 5 148.28 3.92
 -2 -7 -5 169.25 4.82
 2 -7 5 163.73 5.42
 2 -7 5 166.8 5.46
 2 7 5 154.16 4.99
 2 7 6 923.52 16.23
 2 -7 6 880.37 16.17
 -2 -7 -6 909.53 17.37
 2 -7 6 916.27 18.64
 2 7 6 918.05 15.87
 2 7 6 893.71 17.8
 2 -7 6 914.18 18.65
 2 -7 7 446.35 10.97
 2 7 7 434.17 8.59
 2 -7 7 407.38 8.54
 -2 -7 -7 431.04 9.73
 2 -7 7 451.26 10.98
 2 7 7 429.42 8.26
 -2 -7 -7 399.95 8.55
 2 7 7 394.58 9.89
 2 -7 8 190.73 6.2
 2 -7 8 179.51 3.96
 2 -7 8 178.14 3.76
 2 7 8 184.07 3.97
 -2 -7 -8 187.57 5.11
 2 -7 8 186.28 6.1
 -2 -7 -8 176.65 4.06
 2 -7 9 17.66 2.11
 2 -7 9 18.8 1.37
 2 -7 9 18.87 1.31
 2 7 9 17.17 1.28
 -2 -7 -9 18.4 1.68
 2 -7 9 17.46 2.06
 -2 -7 -9 17.48 1.39
 -2 -7 -9 18.27 2.18
 2 7 9 16.36 1.79
 2 -7 10 5.84 1.41
 2 -7 10 6.69 1.45
 2 -7 10 5.7 0.9
 2 -7 10 5.38 0.86
 2 7 10 6.33 0.9
 -2 -7 -10 3.97 0.97
 -2 -7 -10 7.19 1.07
 -2 -7 -10 4.61 1.21
 2 7 10 6.66 1.29
 2 -7 11 12.05 1.86
 2 -7 11 11.67 1.88
 2 -7 11 12.63 1.22
 2 -7 11 13.05 1.21
 2 7 11 13.65 1.23
 -2 -7 -11 12.68 1.33
 2 7 11 10.77 1.6
 -2 -7 -11 13.44 1.73
 2 7 12 20.27 2.14
 2 -7 12 18.48 2.29
 2 7 12 19.07 1.47
 2 7 12 15.65 1.96
 2 -7 12 18.66 2.32
 -2 -7 -12 20.3 1.71
 2 7 12 15.37 1.92
 2 -7 12 19.5 1.52
 2 -7 13 79.32 3.08
 2 7 13 74.79 2.98
 -2 -7 -13 72.36 3.23
 2 -7 14 10.83 1.25
 2 7 14 10.97 1.21
 -2 -7 -14 10.28 1.38
 2 -7 15 0.07 0.65
 2 7 15 0.13 0.58
 2 7 15 0.66 0.61
 -2 -7 -15 -0.47 0.98
 2 7 16 59.89 2.41
 -2 -7 -16 64.51 2.78
 2 -7 16 61.79 2.58
 -2 -7 -17 2.12 0.71
 -2 -7 -18 5.16 0.76
 -2 -7 -19 11.65 0.8
 2 7 19 13.36 0.87
 2 -8 -20 66.25 1.97
 2 -8 -19 33.42 1.52
 -2 -8 19 32.85 1.65
 2 -8 -18 0.3 0.54
 -2 -8 18 0.48 0.64
 2 -8 -17 113.51 3.55
 -2 -8 17 112.18 3.79
 2 -8 -16 16.29 1.36
 -2 -8 16 16.28 1.51
 -2 -8 16 14.89 1.36
 2 -8 -15 66.81 2.79
 -2 -8 15 69.88 3.13
 -2 -8 15 67.53 2.93
 2 -8 -14 252.58 6.22
 -2 -8 14 249.21 6.6
 2 -8 -14 250.61 6.52
 -2 -8 14 238.76 6.39
 -2 -8 13 226.2 6.11
 2 -8 -13 228.59 5.83
 -2 -8 13 226.27 6.23
 2 -8 -13 218.53 7.54
 -2 -8 12 3.08 0.83
 -2 -8 12 2.31 0.8
 2 -8 -12 1.69 0.72
 2 -8 -12 2.91 0.82
 2 -8 -12 4.62 1.21
 -2 8 12 2.64 0.71
 -2 -8 11 18.45 1.51
 -2 -8 11 18.97 1.56
 2 -8 -11 17.42 1.92
 2 -8 -11 18.02 1.32
 -2 8 11 17.7 1.29
 2 -8 -11 19.69 1.52
 2 -8 -11 15.06 1.85
 -2 -8 10 3.62 0.78
 -2 -8 10 3.23 0.85
 2 -8 -10 2.43 0.95
 2 -8 -10 2.49 0.66
 2 -8 -10 2.62 0.75
 2 -8 -10 2.66 0.96
 2 -8 -10 1.68 0.84
 -2 -8 9 549.38 11.12
 -2 -8 9 551.08 11.21
 2 -8 -9 527.75 12.86
 2 -8 -9 550.35 10.67
 2 -8 -9 550.02 11.17
 -2 -8 9 554.79 10.83
 2 -8 -9 584.94 13.11
 2 -8 -9 582.95 12.9
 -2 -8 8 52.03 2.24
 -2 -8 8 53.21 2.33
 2 -8 -8 52.62 3.08
 2 -8 -8 51.78 2.01
 2 -8 -8 54.84 2.31
 2 -8 -8 59.5 3.16
 -2 -8 8 48.49 2.08
 2 -8 -8 51.9 2.22
 2 -8 -8 56.82 2.97
 -2 -8 7 81.84 2.84
 -2 -8 7 84.28 2.82
 2 -8 -7 70.57 3.5
 2 -8 -7 76.07 2.73
 -2 -8 7 73.79 2.57
 2 -8 -7 79.37 2.76
 2 -8 -7 82.46 3.6
 2 -8 -7 80.83 3.58
 -2 -8 6 143.77 3.98
 -2 -8 6 150.95 3.95
 2 -8 -6 140.75 4.99
 2 -8 -6 144.56 3.68
 2 -8 -6 157.53 4.02
 2 -8 -6 145.41 3.99
 2 -8 -6 148.93 4.96
 2 -8 -6 147.08 4.84
 -2 -8 6 140.92 3.79
 2 -8 -5 3.26 0.85
 2 -8 -5 3.62 0.84
 -2 -8 5 2.29 0.57
 2 -8 -5 2.31 0.63
 2 -8 -5 2.69 0.76
 2 -8 -5 2.25 0.53
 -2 -8 5 2.33 0.6
 2 -8 -4 0.09 0.45
 2 -8 -4 0.6 0.66
 2 -8 -3 58.26 2.16
 2 -8 -3 61.42 2.72
 2 -8 -3 58.88 2.76
 2 -8 -2 554.4 10.65
 2 -8 -2 594.07 11.71
 2 -8 -2 571.15 11.79
 -2 -8 2 573.2 11
 2 -8 -1 636.3 11.92
 2 -8 -1 671.3 12.85
 2 -8 -1 660.87 12.96
 -2 -8 1 661.07 12.46
 2 -8 0 714.91 13.01
 2 -8 0 718.4 13.79
 -2 -8 0 747.41 13.74
 -2 -8 -1 1.65 0.41
 2 8 1 1.67 0.59
 2 -8 1 1.9 0.58
 -2 -8 -1 1.87 0.6
 -2 -8 -2 16.85 1.32
 -2 -8 -2 17.03 0.96
 2 8 2 16.7 1.39
 2 -8 2 17.02 1.51
 2 -8 2 15.83 1.48
 -2 -8 -3 60.2 2.6
 2 -8 3 62.12 2.99
 2 -8 3 58.98 2.92
 -2 -8 -3 56.73 1.9
 2 8 3 58.42 2.69
 2 -8 4 2.81 0.61
 2 8 4 3.28 0.63
 -2 -8 -4 2.54 0.72
 2 -8 4 3.26 0.9
 2 -8 4 3.01 0.88
 -2 -8 -4 2.98 0.49
 2 8 4 2.72 0.78
 2 -8 5 15.96 1.14
 2 8 5 17.24 1.16
 -2 -8 -5 15.78 1.42
 2 -8 5 13.66 1.61
 2 -8 5 15.68 1.67
 2 8 5 15.8 1.52
 -2 -8 -5 15.29 0.97
 2 -8 6 94.33 3.01
 2 8 6 95.65 3
 -2 -8 -6 92.75 3.68
 2 8 6 93.76 3.88
 2 -8 6 95.24 4.36
 2 -8 6 93.26 4.32
 2 -8 7 484.63 11.07
 2 -8 7 470.88 10.93
 2 -8 7 451.57 7.97
 2 8 7 479.49 8.04
 -2 -8 -7 491.25 9.6
 -2 -8 -7 460.44 8.08
 2 8 7 453.85 9.76
 2 -8 8 450.49 12.06
 2 -8 8 469.24 12.26
 2 -8 8 465.36 9.55
 2 8 8 478.67 9.53
 -2 -8 -8 463.07 10.81
 -2 -8 -8 450.92 9.64
 2 8 8 431.39 11.07
 2 -8 9 24.14 2.53
 2 -8 9 25.47 2.53
 2 -8 9 23.22 1.56
 2 8 9 25.35 1.58
 -2 -8 -9 24.27 1.99
 -2 -8 -9 22.17 1.59
 2 8 9 25.55 2.25
 -2 -8 -9 28.63 2.66
 2 -8 10 198.04 7.46
 2 -8 10 188.39 7.35
 2 -8 10 197.25 5.18
 2 -8 10 199.75 5.11
 2 8 10 194.67 5.17
 -2 -8 -10 195.65 6.4
 -2 -8 -10 191.35 5.42
 2 8 10 195.59 6.76
 -2 -8 -10 197.75 7.08
 2 -8 11 12.65 1.94
 2 -8 11 12.28 1.95
 2 8 11 13.13 1.25
 -2 -8 -11 11.62 1.33
 -2 -8 -11 11.88 1.72
 2 8 11 11 1.68
 2 -8 11 11.52 1.16
 2 -8 11 12.77 1.21
 2 -8 12 53.77 3.89
 2 -8 12 56.7 3.95
 2 8 12 63.38 2.68
 -2 -8 -12 59.7 2.89
 2 8 12 55.44 3.52
 -2 -8 -12 60.95 3.67
 2 -8 12 59.92 2.59
 2 -8 12 53.53 2.53
 2 -8 13 16.27 1.49
 2 8 13 19.07 1.48
 -2 -8 -13 16.42 1.6
 2 -8 14 361.48 8.14
 2 8 14 354.6 8.1
 -2 -8 -14 361.17 8.6
 2 -8 15 54.07 2.42
 2 8 15 53.08 2.39
 -2 -8 -15 51.47 2.55
 2 -8 16 38.76 1.96
 -2 -8 -16 41 2.15
 -2 -8 -17 9.26 1.02
 -2 -8 -18 42.83 1.82
 -2 -8 -18 39.07 1.81
 2 -9 -19 1.72 0.51
 -2 -9 19 1.1 0.52
 2 -9 -18 29.27 1.52
 -2 -9 18 28.06 1.64
 2 -9 -17 55.24 2.27
 -2 -9 17 50.87 2.37
 2 -9 -16 21.35 1.49
 -2 -9 16 23.16 1.69
 2 -9 -16 21.57 1.55
 -2 -9 16 19.97 1.55
 2 -9 -15 0.45 0.6
 -2 -9 15 1.19 0.82
 2 -9 -15 0.6 0.62
 -2 -9 15 0.44 0.7
 2 -9 -14 3.17 0.85
 -2 -9 14 3.94 1.04
 2 -9 -14 4.38 0.98
 -2 -9 14 4.41 0.97
 -2 -9 13 59.11 2.81
 2 -9 -13 57.77 2.55
 -2 -9 13 59.83 2.86
 -2 9 13 61.03 2.44
 2 -9 -13 59.86 2.79
 2 -9 -13 63.8 3.81
 -2 -9 12 2.09 0.85
 -2 -9 12 2.03 0.81
 2 -9 -12 2.27 0.71
 2 -9 -12 0.7 0.65
 2 -9 -12 1.76 0.96
 -2 9 12 1.79 0.68
 -2 -9 11 90.81 3.42
 -2 -9 11 89.14 3.47
 2 -9 -11 80.57 4.24
 2 -9 -11 81.3 2.97
 2 -9 -11 88.65 3.38
 -2 9 11 90.82 3.04
 2 -9 -11 82.73 4.3
 -2 -9 10 29.63 1.84
 -2 -9 10 29.07 1.85
 2 -9 -10 27.18 2.42
 2 -9 -10 29.77 1.59
 2 -9 -10 28.34 1.78
 -2 -9 10 28.21 1.61
 2 -9 -10 29.16 2.41
 -2 -9 9 127.57 4.01
 2 -9 -9 118.03 5.05
 -2 -9 9 131.05 4.13
 2 -9 -9 125.35 3.99
 2 -9 -9 127.08 5.12
 -2 -9 9 121.5 3.73
 2 -9 -9 139.28 5.18
 -2 -9 8 38.58 1.99
 2 -9 -8 32.07 2.46
 -2 -9 8 34.91 1.95
 2 -9 -8 35.89 1.9
 -2 -9 8 34.46 1.78
 2 -9 -8 38.26 2.6
 2 -9 -8 37.21 2.52
 -2 -9 7 58.96 2.42
 2 -9 -7 51.94 3.06
 -2 -9 7 58.92 2.48
 2 -9 -7 59.24 2.19
 2 -9 -7 61.74 2.43
 2 -9 -7 59.52 2.4
 -2 -9 7 51.47 2.19
 2 -9 -7 58.3 3.12
 2 -9 -7 59.01 3.11
 -2 -9 6 100.31 3.2
 -2 -9 6 99.1 3.27
 2 -9 -6 106.43 4.33
 2 -9 -6 100.28 3
 2 -9 -6 105.18 3.23
 2 -9 -6 102.48 3.28
 -2 -9 6 96.38 3.08
 2 -9 -6 110.66 4.25
 2 -9 -6 101.37 4.02
 -2 -9 5 6.13 0.81
 -2 -9 5 6.33 0.84
 2 -9 -5 8.67 1.26
 2 -9 -5 8.17 0.83
 2 -9 -5 9.36 0.86
 2 -9 -5 7.3 0.83
 2 -9 -5 8.49 0.94
 2 -9 -5 11 1.3
 -2 -9 5 12.04 0.99
 2 -9 -5 8.86 1.14
 -2 -9 4 660.48 12.13
 2 -9 -4 611.58 13.44
 2 -9 -4 665.64 11.73
 2 -9 -4 657.45 11.61
 2 -9 -4 627.68 11.7
 2 -9 -4 613.17 11.87
 2 -9 -4 632.66 12.03
 -2 -9 4 602.68 11.75
 2 -9 -4 619.76 13.17
 2 -9 -3 234.35 6.6
 2 -9 -3 246.98 6.49
 2 -9 -3 242.03 5.62
 2 -9 -3 253.62 5.43
 -2 -9 3 246.31 5.67
 2 -9 -2 252.75 6.64
 -2 -9 2 241.84 5.88
 2 -9 -2 247.57 5.62
 2 -9 -2 257.08 6.46
 -2 -9 1 145.67 4.09
 2 -9 -1 135.6 3.69
 2 -9 -1 146.59 4.39
 -2 -9 0 170.19 4.63
 2 -9 0 162.67 4.08
 2 -9 0 167.68 4.7
 -2 -9 -1 495.75 10.34
 -2 -9 -1 498.55 9.24
 2 -9 2 1.23 0.75
 2 -9 2 0.84 0.67
 2 -9 2 0.34 0.4
 -2 -9 -2 0.41 0.45
 -2 -9 -2 -0.05 0.47
 -2 -9 -2 0.11 0.32
 2 9 3 74.72 2.5
 2 -9 3 72.98 2.43
 -2 -9 -3 70.52 2.97
 2 -9 3 71.69 2.29
 2 -9 3 74.62 3.44
 2 -9 3 79.14 3.54
 -2 -9 -3 72.31 2.28
 2 9 3 75.46 3.19
 2 -9 4 552.36 10.84
 2 9 4 586.28 10.99
 -2 -9 -4 581.8 12.04
 2 -9 4 589.99 13.17
 2 -9 4 584.69 13.08
 2 9 4 572.32 12.34
 -2 -9 -4 565.06 10.59
 2 -9 5 438.81 9.05
 2 9 5 472.26 9.17
 -2 -9 -5 455.02 10.24
 2 -9 5 467.2 11.46
 2 -9 5 449.12 11.32
 2 9 5 440.77 10.45
 -2 -9 -5 454.61 8.77
 2 -9 6 93.89 3.13
 2 9 6 105.54 3.22
 -2 -9 -6 97.78 3.9
 2 -9 6 103.79 4.73
 2 -9 6 105.14 4.79
 2 9 6 105.82 4.2
 -2 -9 -6 97.82 2.9
 2 -9 7 324.14 7.31
 2 9 7 329.12 7.28
 -2 -9 -7 335.4 8.57
 2 -9 7 329.1 9.79
 2 -9 7 328.88 9.73
 2 9 7 309.43 8.65
 2 -9 8 50.9 2.29
 2 9 8 51.16 2.25
 -2 -9 -8 58.06 3.08
 -2 -9 -8 60.97 3.91
 2 9 8 50.48 3.08
 2 -9 8 56.76 3.71
 2 -9 8 53.64 3.66
 2 -9 9 129.04 5.91
 2 -9 9 127.72 5.93
 2 -9 9 131.84 4.02
 2 9 9 132.51 3.97
 -2 -9 -9 131.82 5.02
 -2 -9 -9 127.94 4.16
 2 9 9 117.64 5.07
 -2 -9 -9 136 5.74
 2 -9 10 22.1 2.58
 2 -9 10 22.16 2.59
 2 -9 10 24.48 1.63
 2 9 10 23.81 1.6
 -2 -9 -10 23.35 2.08
 -2 -9 -10 24.32 1.81
 2 9 10 21.29 2.18
 -2 -9 -10 26.07 2.46
 2 -9 11 33.32 3.13
 2 -9 11 28.6 2.94
 2 9 11 34.57 1.95
 -2 -9 -11 32.87 2.5
 -2 -9 -11 34.86 2.16
 2 9 11 31.31 2.66
 -2 -9 -11 34.73 2.82
 2 -9 11 33.19 1.91
 2 -9 12 235.91 6.05
 2 -9 12 243.17 6.07
 2 9 12 246.22 6.19
 -2 -9 -12 240.93 6.56
 2 -9 13 88.46 3.17
 2 -9 13 92.73 3.27
 2 9 13 86.39 3.22
 -2 -9 -13 83.32 3.48
 2 -9 14 0.9 0.66
 2 9 14 0.66 0.65
 -2 -9 -14 0.32 0.72
 2 -9 15 6.27 0.96
 -2 -9 -15 7.4 1.06
 2 9 15 7.12 0.96
 -2 -9 -16 3.82 0.79
 -2 -9 -17 15.54 1.22
 -2 -9 -17 15.82 1.27
 -2 -9 -18 28.52 1.41
 -2 -9 -18 31.72 1.53
 2 -10 -19 16.44 0.95
 -2 -10 19 13.83 0.99
 2 -10 -18 28.73 1.41
 -2 -10 18 23.07 1.42
 2 -10 -17 111.2 3.38
 2 -10 -17 104.08 3.18
 2 -10 -16 2.98 0.8
 2 -10 -16 3.48 0.79
 -2 -10 16 2.82 0.88
 2 -10 -15 23.52 1.57
 -2 -10 15 21.28 1.7
 2 -10 -15 23.38 1.69
 -2 -10 15 26.33 1.77
 2 -10 -14 123.47 3.93
 -2 -10 14 130.96 4.44
 2 -10 -14 135.8 4.37
 -2 -10 14 126.55 4.28
 -2 -10 13 1.29 0.83
 2 -10 -13 0.71 0.67
 -2 -10 13 1.18 0.87
 2 -10 -13 1.21 0.72
 -2 10 13 0.47 0.61
 -2 -10 12 113.13 4.05
 -2 -10 12 113.15 4.12
 2 -10 -12 115.54 3.68
 -2 10 12 114.08 3.61
 2 -10 -12 118.79 4.15
 2 -10 -12 106.66 5.09
 -2 -10 11 111.01 3.94
 -2 -10 11 111.37 4.02
 2 -10 -11 104.77 4.91
 2 -10 -11 107.86 3.47
 2 -10 -11 110.4 3.89
 2 -10 -11 105.11 4.93
 -2 -10 11 100.95 3.48
 -2 -10 10 12.09 1.34
 2 -10 -10 10.14 1.59
 -2 -10 10 11.45 1.32
 2 -10 -10 14.25 1.34
 2 -10 -10 11.92 1.69
 -2 -10 10 11.36 1.17
 -2 -10 9 240.52 6.15
 2 -10 -9 227.76 7.56
 -2 -10 9 243.99 6.31
 2 -10 -9 248.9 6.18
 -2 -10 9 230.51 5.78
 2 -10 -9 236.54 7.56
 -2 -10 8 335.29 7.6
 2 -10 -8 320.08 9.17
 -2 -10 8 328.18 7.66
 2 -10 -8 317.44 6.96
 2 -10 -8 313.93 7.42
 -2 -10 8 310.7 7.17
 2 -10 -8 326.51 9.02
 2 -10 -8 321.24 8.88
 -2 -10 7 279.13 6.57
 2 -10 -7 277.45 8.18
 -2 -10 7 269.37 6.63
 2 -10 -7 281.36 6.19
 2 -10 -7 270.65 6.46
 -2 -10 7 260.41 6.25
 2 -10 -7 253.81 7.67
 2 -10 -7 275.78 7.71
 2 -10 -6 163.11 4.37
 -2 -10 6 155.45 4.32
 -2 -10 6 154.6 4.43
 2 -10 -6 144.15 5.46
 2 -10 -6 151.21 4.06
 2 -10 -6 150.48 4.24
 2 -10 -6 153.41 4.35
 -2 -10 6 142.35 4.12
 2 -10 -6 148.98 5.27
 2 -10 -6 158.73 5.3
 2 -10 -5 17.28 1.24
 -2 -10 5 20.32 1.35
 -2 -10 5 15.53 1.26
 2 -10 -5 14.95 1.62
 2 -10 -5 15.24 1.1
 2 -10 -5 15.9 1.05
 2 -10 -5 15.96 1.13
 2 -10 -5 14.96 1.18
 2 -10 -5 16.07 1.26
 -2 -10 5 18.2 1.25
 2 -10 -5 17.83 1.66
 2 -10 -4 305.53 6.62
 -2 -10 4 298.7 6.73
 2 -10 -4 276.45 7.85
 2 -10 -4 303.15 6.38
 2 -10 -4 296.09 6.25
 2 -10 -4 290.66 6.37
 2 -10 -4 293.97 6.54
 2 -10 -4 283.14 6.6
 -2 -10 4 282.28 6.41
 2 -10 -4 289.29 7.62
 2 -10 -3 3.4 0.67
 -2 -10 3 3.43 0.74
 2 -10 -3 3.51 0.62
 2 -10 -3 3.88 0.63
 2 -10 -3 3.99 0.95
 2 -10 -3 5.52 0.73
 2 -10 -3 4.42 0.71
 2 -10 -3 5.18 0.8
 -2 -10 3 6.01 0.75
 2 -10 -3 6.08 1.02
 2 -10 -2 5.48 0.75
 2 -10 -2 5.23 0.72
 2 -10 -2 5.52 0.7
 2 -10 -2 5.27 0.93
 2 -10 -2 6.18 0.73
 2 -10 -2 4.23 0.7
 2 -10 -2 4.8 0.73
 -2 -10 2 6.35 0.73
 2 -10 -2 5.83 0.94
 2 -10 -1 443 8.83
 2 -10 -1 443.34 8.6
 2 -10 -1 456.39 8.66
 -2 -10 1 446.16 9.33
 -2 -10 1 434.87 8.72
 2 -10 -1 439.2 8.57
 2 -10 -1 420.08 8.74
 2 -10 -1 421.97 8.75
 2 -10 -1 446.58 9.73
 2 -10 0 377.29 7.55
 2 -10 0 378.54 7.57
 -2 -10 0 366.28 8.34
 2 -10 0 373.69 7.47
 -2 -10 0 355.09 7.68
 2 -10 0 396.52 7.85
 2 -10 1 630.17 11.58
 2 -10 1 613.67 11.56
 -2 -10 -1 652.7 12.73
 -2 -10 -1 599.09 11.85
 2 -10 1 655.81 11.93
 2 10 2 111.46 3.18
 2 -10 2 101.42 3.1
 -2 -10 -2 101.74 3.69
 2 -10 2 104.25 2.93
 2 -10 2 98.63 2.9
 -2 -10 -2 93.11 3.11
 -2 -10 -2 95.97 2.83
 2 -10 3 152.27 5.42
 2 -10 3 151.98 5.46
 2 10 3 152.31 4
 2 -10 3 146.11 3.9
 -2 -10 -3 153.11 4.71
 2 -10 3 145.39 3.76
 -2 -10 -3 141.11 4.09
 -2 -10 -3 143.28 3.73
 2 -10 4 26.95 2.28
 2 -10 4 22.99 2.16
 2 -10 4 25.02 1.48
 2 10 4 28.37 1.54
 -2 -10 -4 22.48 1.72
 -2 -10 -4 25.49 1.58
 -2 -10 -4 21.92 1.26
 2 -10 5 71.76 3.8
 2 -10 5 69.53 3.78
 2 -10 5 73.25 2.52
 2 10 5 68.22 2.43
 -2 -10 -5 67.33 3.06
 -2 -10 -5 63.07 2.54
 -2 -10 -5 67.18 2.24
 2 10 5 62.59 3.07
 2 -10 6 121.58 5.42
 2 -10 6 123.82 5.43
 2 -10 6 118.03 3.65
 2 10 6 124.69 3.68
 -2 -10 -6 119.29 4.49
 -2 -10 -6 112.47 3.8
 -2 -10 -6 121.15 3.41
 2 10 6 118.6 4.65
 2 -10 7 132.03 5.94
 2 -10 7 148.56 6.21
 2 -10 7 136.39 4.08
 2 10 7 143.92 4.1
 -2 -10 -7 135.54 4.99
 -2 -10 -7 135.82 4.29
 2 10 7 139.01 5.27
 2 -10 8 65.75 4.19
 2 -10 8 60.47 4.05
 2 -10 8 66.05 2.68
 2 10 8 62.21 2.56
 -2 -10 -8 59.24 3.24
 -2 -10 -8 62.35 2.77
 2 10 8 58.44 3.39
 -2 -10 -8 62.86 3.92
 2 -10 9 314.62 10.32
 2 -10 9 316.33 10.27
 2 -10 9 319.32 7.45
 2 10 9 324.34 7.41
 -2 -10 -9 324.74 8.9
 -2 -10 -9 328.49 7.74
 -2 -10 -9 316.63 7.7
 2 10 9 304.89 9.13
 -2 -10 -9 349.6 10.02
 2 -10 10 414.74 12.68
 2 -10 10 427.48 12.71
 2 10 10 476.25 9.67
 -2 -10 -10 458.97 11.34
 -2 -10 -10 457.75 10.02
 2 10 10 417.56 11.47
 -2 -10 -10 453.72 12.13
 2 -10 10 433.7 9.53
 2 10 11 238.49 6.05
 -2 -10 -11 243.82 6.52
 2 10 11 220.52 7.71
 -2 -10 -11 242 8.12
 2 -10 11 231.65 6.04
 2 -10 12 18.75 1.61
 2 10 12 23.42 1.63
 -2 -10 -12 20.21 1.71
 2 -10 13 86.03 3.1
 2 10 13 80.25 3.07
 -2 -10 -13 76.59 3.27
 2 -10 14 445.97 8.98
 -2 -10 -14 433.05 9.78
 2 10 14 443.7 9.37
 -2 -10 -15 16.03 1.42
 2 10 15 11.79 1.1
 -2 -10 -16 37.35 1.93
 -2 -10 -16 35.94 2
 -2 -10 -17 83.89 2.74
 -2 -10 -17 80.94 2.83
 -2 -11 18 0.53 0.49
 2 -11 -18 0.68 0.43
 -2 -11 17 135.24 3.99
 2 -11 -17 144.58 3.79
 2 -11 -16 71.96 2.78
 -2 -11 16 64.47 2.72
 2 -11 -16 68.99 2.52
 2 -11 -15 213.07 5.64
 2 -11 -15 208.94 5.21
 -2 -11 14 10.38 1.32
 2 -11 -14 8.11 1.15
 -2 11 14 8.4 0.98
 -2 -11 14 9.46 1.24
 2 -11 -14 11.29 1.15
 2 -11 -13 41.85 2.36
 -2 11 13 40.83 2
 -2 -11 13 42.02 2.37
 2 -11 -13 36.55 1.95
 -2 -11 12 34.55 2.23
 -2 11 12 35.53 1.89
 2 -11 -12 33.83 2.15
 -2 -11 12 36.5 2.22
 -2 -11 11 46.37 2.53
 2 -11 -11 40.97 3.14
 -2 -11 11 42.46 2.44
 2 -11 -11 44.19 2.39
 -2 -11 11 41.88 2.16
 2 -11 -11 43.43 3.18
 -2 -11 10 329.96 8.12
 2 -11 -10 342.92 9.96
 -2 -11 10 349.7 8.39
 2 -11 -10 340.26 8.12
 -2 -11 10 337.77 7.77
 2 -11 -10 341.84 9.87
 -2 -11 9 13.63 1.4
 2 -11 -9 11.65 1.74
 -2 -11 9 15.2 1.48
 2 -11 -9 13.57 1.31
 2 -11 -9 10.82 1.66
 -2 -11 9 12.06 1.2
 -2 -11 8 391.23 6.43
 2 -11 -8 357.41 8.44
 -2 -11 8 386.66 6.59
 2 -11 -8 387.83 5.63
 2 -11 -8 383.15 6.21
 -2 -11 8 369.65 5.84
 2 -11 -8 372.76 8.27
 2 -11 -7 82.2 2.8
 -2 -11 7 78.01 2.83
 -2 -11 7 78.68 2.93
 2 -11 -7 73.68 3.76
 2 -11 -7 78.2 2.52
 2 -11 -7 78.9 2.78
 -2 -11 7 77.42 2.67
 2 -11 -7 76.12 3.64
 -2 -11 6 4.07 0.83
 2 -11 -6 4.81 0.8
 -2 -11 6 5.22 0.97
 2 -11 -6 5.7 1.21
 2 -11 -6 5.14 0.8
 2 -11 -6 4.12 0.71
 2 -11 -6 4.72 0.81
 2 -11 -6 5.93 1.16
 -2 -11 6 4.75 0.8
 2 -11 -5 28.54 1.66
 -2 -11 5 27.22 1.74
 2 -11 -5 22.84 2.08
 2 -11 -5 25.75 1.5
 2 -11 -5 27.5 1.45
 2 -11 -5 26.72 1.52
 2 -11 -5 24.36 1.54
 2 -11 -5 28.62 2.15
 -2 -11 5 23.01 1.5
 2 -11 -4 287.2 6.45
 -2 -11 4 285.79 6.6
 2 -11 -4 278.14 7.82
 2 -11 -4 270.83 6.13
 2 -11 -4 272.97 6.05
 2 -11 -4 274.26 6.19
 2 -11 -4 251.19 6.26
 2 -11 -4 272.69 6.46
 -2 -11 4 258.69 6.2
 2 -11 -4 266.25 7.39
 2 -11 -3 31.26 1.7
 2 -11 -3 29.33 1.57
 2 -11 -3 29.73 1.56
 2 -11 -3 31.74 2.26
 2 -11 -3 27.79 1.63
 2 -11 -3 29.57 1.58
 2 -11 -3 30.91 1.73
 -2 -11 3 28.7 1.6
 2 -11 -3 29.39 2.09
 2 -11 -2 3.88 0.69
 2 -11 -2 3.92 0.68
 2 -11 -2 2.91 0.64
 2 -11 -2 3.24 0.71
 -2 -11 2 3.09 0.64
 2 -11 -2 2.6 0.63
 2 -11 -2 3.22 0.66
 2 -11 -1 521.65 10.05
 2 -11 -1 487.97 9.67
 2 -11 -1 496.02 9.69
 2 -11 -1 496.69 9.66
 -2 -11 1 480.97 9.79
 2 -11 -1 495.55 9.92
 2 -11 0 33.52 1.62
 2 -11 0 33.82 1.64
 -2 -11 0 31.6 1.91
 2 -11 0 32.64 1.56
 -2 -11 0 32.24 1.7
 2 -11 0 32.46 1.73
 2 -11 1 120.77 3.39
 2 -11 1 116.41 3.33
 -2 -11 -1 120.89 4.04
 -2 -11 -1 113.51 3.57
 2 -11 1 117.98 3.54
 2 -11 2 51.66 2.21
 -2 -11 -2 47.66 2.48
 -2 -11 -2 53.11 2.3
 -2 -11 -2 47.51 1.93
 2 -11 2 51.58 2.01
 2 -11 2 50.84 2.01
 -2 -11 -3 568.9 12.16
 2 -11 3 565.49 10.77
 2 -11 3 591.86 10.88
 -2 -11 -3 546.94 11.35
 -2 -11 -3 570.9 10.84
 2 -11 4 145.08 3.98
 2 11 4 150.18 4.03
 -2 -11 -4 143.54 4.78
 -2 -11 -4 140.89 4.25
 -2 -11 -4 142.72 3.79
 2 -11 5 -0.3 0.82
 2 -11 5 0.29 0.89
 2 -11 5 0.58 0.6
 2 11 5 0.11 0.52
 -2 -11 -5 0.79 0.59
 -2 -11 -5 0.78 0.63
 -2 -11 -5 -0.07 0.57
 -2 -11 -5 0.49 0.43
 -2 -11 -5 1.24 1.12
 2 -11 6 277.37 9.08
 2 -11 6 282.42 9.22
 2 -11 6 291.36 6.76
 2 11 6 287.06 6.65
 -2 -11 -6 283.08 7.85
 -2 -11 -6 281.24 7.06
 -2 -11 -6 289.65 6.45
 2 -11 7 241.34 8.69
 2 -11 7 245.57 8.69
 2 -11 7 247.6 6.12
 2 11 7 243.32 6.03
 -2 -11 -7 252.46 7.38
 -2 -11 -7 234.95 6.36
 -2 -11 -7 256.79 5.85
 2 -11 8 338.87 10.89
 2 -11 8 343.8 10.97
 2 -11 8 353.56 7.93
 2 11 8 356.15 7.87
 -2 -11 -8 350.34 9.35
 -2 -11 -8 342.41 8.24
 2 11 8 335.47 9.54
 -2 -11 -8 356.17 10.3
 2 -11 9 42.49 3.72
 2 -11 9 49.91 3.93
 2 -11 9 55.14 2.52
 2 11 9 52.48 2.38
 -2 -11 -9 47.66 3.02
 -2 -11 -9 53.85 2.6
 2 11 9 51.39 3.31
 -2 -11 -9 50.48 3.47
 2 -11 10 2.92 1.28
 2 -11 10 2.17 1.28
 2 11 10 3.75 0.82
 -2 -11 -10 3.14 0.97
 -2 -11 -10 3.43 0.88
 2 11 10 4.01 1.15
 -2 -11 -10 4.12 1.18
 2 -11 10 2.3 0.89
 2 -11 11 0.07 0.98
 2 11 11 1.35 0.72
 -2 -11 -11 1.59 0.83
 2 -11 12 1.56 1.04
 2 11 12 0.2 0.6
 -2 -11 -12 1.5 0.77
 2 11 13 16.33 1.36
 -2 -11 -13 15.53 1.52
 2 -11 14 469.24 9.11
 2 11 14 445.55 9.42
 -2 -11 -14 447.95 9.88
 2 11 15 3.8 0.72
 -2 -11 -15 2.42 0.74
 -2 -11 -16 16.81 1.34
 -2 -11 -16 17.49 1.27
 -2 -11 -17 16.59 0.98
 -2 -11 -17 16.73 1.1
 -2 -11 -17 18.17 1.2
 -2 -12 18 17.57 1.08
 2 -12 -17 4.48 0.69
 -2 -12 17 5.43 0.79
 2 -12 -16 9.21 1.02
 -2 -12 16 6.82 0.96
 2 -12 -15 0.74 0.59
 -2 -12 15 1.25 0.75
 2 -12 -14 20.99 1.62
 -2 12 14 18.53 1.3
 -2 -12 14 18.21 1.57
 -2 12 13 502.81 10.07
 2 -12 -13 503.43 10.82
 -2 -12 13 479.49 10.72
 -2 -12 13 493.98 10.85
 -2 -12 12 3.93 1.02
 2 -12 -12 4.7 1.03
 -2 12 12 5.59 0.94
 -2 -12 12 4.57 0.88
 -2 -12 12 4.14 1.05
 -2 -12 11 81.72 3.41
 -2 -12 11 74.86 3.35
 2 -12 -11 77.08 3.29
 -2 -12 11 73.45 2.96
 -2 -12 10 67.29 3.08
 2 -12 -10 61.69 3.85
 -2 -12 10 62.38 3.03
 2 -12 -10 63.58 2.93
 2 -12 -10 62.37 3.77
 -2 -12 10 64.8 2.77
 -2 -12 9 0.9 0.83
 2 -12 -9 0.92 0.87
 -2 -12 9 0.86 0.81
 2 -12 -9 1.61 0.61
 2 -12 -9 1.54 0.7
 2 -12 -9 1.87 0.99
 -2 -12 9 1.73 0.7
 2 -12 -8 93.1 3.4
 -2 -12 8 90.75 3.5
 2 -12 -8 87.32 4.49
 -2 -12 8 86.52 3.53
 2 -12 -8 90.67 3.14
 2 -12 -8 83.84 3.32
 -2 -12 8 85.01 3.22
 2 -12 -8 91.76 4.43
 -2 -12 7 8.44 1.17
 2 -12 -7 8.24 1.1
 -2 -12 7 9.61 1.26
 2 -12 -7 7.8 1.44
 2 -12 -7 7.75 1.03
 2 -12 -7 7.1 0.93
 2 -12 -7 8.24 1.37
 -2 -12 7 7.33 1.03
 2 -12 -6 60.75 2.64
 -2 -12 6 59.93 2.66
 -2 -12 6 56.88 2.71
 2 -12 -6 56.44 3.45
 2 -12 -6 58.07 2.4
 2 -12 -6 61.2 2.47
 2 -12 -6 55.22 2.49
 -2 -12 6 54.92 2.47
 2 -12 -6 60.94 3.36
 2 -12 -5 343.79 7.75
 -2 -12 5 342.91 7.95
 2 -12 -5 321.44 9.29
 2 -12 -5 340.14 7.29
 2 -12 -5 337.65 7.43
 2 -12 -5 336.02 7.45
 2 -12 -5 338.08 7.6
 2 -12 -5 337.86 8.98
 -2 -12 5 324.3 7.51
 2 -12 -4 1.77 0.66
 -2 -12 4 0.97 0.73
 2 -12 -4 1.46 0.57
 2 -12 -4 2.26 0.65
 2 -12 -4 1.31 0.76
 2 -12 -4 2.08 0.66
 2 -12 -4 2.72 0.68
 -2 -12 4 1.96 0.67
 2 -12 -3 1359.38 23.77
 2 -12 -3 1354.34 23.46
 2 -12 -3 1332.47 23.36
 2 -12 -3 1360.39 25.6
 2 -12 -3 1355.42 23.48
 2 -12 -3 1322.41 23.56
 -2 -12 3 1328.34 23.49
 2 -12 -2 203.09 5.05
 2 -12 -2 203.13 5.14
 -2 -12 2 203.16 5.12
 2 -12 -2 206.33 5.28
 2 -12 -2 202.13 5.05
 2 -12 -2 197.13 4.99
 2 -12 -1 330.59 7.44
 2 -12 -1 334.01 7.19
 -2 -12 1 323.34 7.33
 2 -12 -1 337.6 7.41
 2 -12 -1 332.92 7.22
 2 -12 -1 341.77 7.27
 2 -12 0 16.97 1.23
 2 -12 0 17.33 1.23
 2 -12 0 15.54 1.14
 -2 -12 0 16.45 1.29
 2 -12 0 17.93 1.34
 2 -12 1 147.35 3.98
 2 -12 1 139.94 3.9
 -2 -12 -1 144.69 4.64
 -2 -12 -1 141.66 4.2
 2 -12 1 139.99 4.14
 2 -12 2 250.87 6.03
 -2 -12 -2 236.84 6.62
 -2 -12 -2 236.74 6.04
 -2 -12 -2 245.84 5.64
 2 -12 2 243.34 5.66
 2 -12 2 244.79 5.66
 -2 -12 -3 3.85 0.86
 2 -12 3 4.07 0.65
 2 -12 3 2.8 0.61
 -2 -12 -3 2.22 0.73
 -2 -12 -3 2.78 0.61
 -2 -12 -4 0.58 0.52
 -2 -12 -4 0.57 0.48
 -2 -12 -4 0.93 0.9
 -2 -12 -4 0.87 0.69
 2 -12 4 1.85 0.64
 2 -12 5 385.14 8.38
 -2 -12 -5 388.63 8.8
 -2 -12 -5 381.99 9.64
 -2 -12 -5 392.01 8.9
 -2 -12 -5 384.48 8.18
 2 -12 6 218.73 5.65
 -2 -12 -6 229.31 6.14
 -2 -12 -6 212.59 5.83
 2 12 6 232.1 5.68
 -2 -12 -6 226.38 6.87
 -2 -12 -6 224.66 6.11
 -2 -12 -6 225.67 5.47
 -2 -12 -6 229.29 7.93
 2 -12 7 0.18 0.91
 2 -12 7 0.94 1.18
 2 -12 7 1.27 0.7
 2 12 7 1.76 0.65
 -2 -12 -7 1.27 0.74
 -2 -12 -7 1.21 0.7
 -2 -12 -7 1.55 0.54
 -2 -12 -7 0.46 0.71
 2 -12 8 23.66 2.84
 2 -12 8 24.94 2.86
 2 -12 8 28.22 1.78
 2 12 8 25.49 1.65
 -2 -12 -8 24.3 2.15
 -2 -12 -8 28.89 1.94
 -2 -12 -8 28.17 2.61
 2 -12 9 77.19 4.97
 2 -12 9 78.53 5.07
 2 12 9 90.47 3.21
 -2 -12 -9 82.3 4.05
 -2 -12 -9 85.26 3.43
 -2 -12 -9 92.2 4.76
 2 -12 9 85.01 3.22
 2 12 10 0.2 0.58
 -2 -12 -11 8.6 1.2
 2 12 11 10.37 1.15
 2 -12 11 10.15 1.34
 -2 -12 -12 31.49 2.03
 -2 -12 -12 30.99 2.21
 2 12 12 30.27 1.8
 -2 -12 -13 339.41 8.13
 -2 -12 -13 353.18 8.64
 2 12 13 335.37 7.65
 -2 -12 -14 26.04 1.73
 -2 -12 -14 28.68 1.97
 2 12 14 27.94 1.63
 -2 -12 -15 2.68 0.65
 -2 -12 -15 3.85 0.84
 -2 -12 -16 0.81 0.47
 -2 -12 -16 0.7 0.57
 2 -13 -17 8.14 0.79
 -2 -13 17 6.37 0.77
 2 -13 -16 7.87 0.89
 -2 -13 16 5.65 0.84
 2 -13 -15 128.57 3.87
 -2 -13 15 116.37 3.75
 -2 13 14 76.06 2.6
 2 -13 -14 79.72 3.09
 2 -13 -14 69.37 2.69
 -2 -13 14 72.79 2.99
 2 -13 -13 22.31 1.69
 -2 13 13 21.16 1.41
 2 -13 -13 17.76 1.43
 -2 -13 13 19.67 1.67
 -2 13 12 540.29 10.68
 2 -13 -12 524.45 11.3
 -2 -13 12 513.29 11.41
 -2 -13 11 18.39 1.71
 2 -13 -11 15.78 1.52
 -2 -13 11 15.17 1.36
 -2 -13 11 13.22 1.49
 -2 -13 10 62.05 2.98
 -2 -13 10 65.19 3.12
 2 -13 -10 60.64 2.85
 -2 -13 10 57.63 2.63
 2 -13 -9 9.11 1.18
 -2 -13 9 10.36 1.36
 2 -13 -9 7.33 1.5
 -2 -13 9 8.86 1.33
 2 -13 -9 8.91 1.03
 2 -13 -9 8.57 1.21
 2 -13 -9 8.02 1.51
 -2 -13 9 9.62 1.21
 2 -13 -8 3.52 0.86
 -2 -13 8 4.71 0.97
 -2 -13 8 3.76 1.03
 2 -13 -8 4.03 1.17
 2 -13 -8 4.06 0.81
 2 -13 -8 4.56 0.95
 2 -13 -8 4.62 1.15
 -2 -13 8 5.09 0.95
 -2 -13 7 20.97 1.72
 2 -13 -7 18.14 1.51
 -2 -13 7 19.21 1.67
 2 -13 -7 18.13 2.08
 2 -13 -7 17.42 1.36
 2 -13 -7 18.37 1.41
 2 -13 -7 18.79 1.53
 -2 -13 7 18.57 1.5
 2 -13 -7 18.79 2
 2 -13 -6 17.87 1.46
 -2 -13 6 17.36 1.48
 -2 -13 6 18.04 1.61
 2 -13 -6 15.05 1.29
 2 -13 -6 17.47 2
 2 -13 -6 15.91 1.32
 2 -13 -6 16.04 1.36
 2 -13 -6 13.68 1.72
 -2 -13 6 16.79 1.43
 2 -13 -5 543.53 11.25
 2 -13 -5 518.48 10.84
 2 -13 -5 536.82 10.75
 2 -13 -5 547.45 13.26
 2 -13 -5 576.06 11.2
 2 -13 -5 541.92 10.99
 -2 -13 5 537.75 11.09
 2 -13 -4 99.81 3.49
 2 -13 -4 98.12 3.31
 2 -13 -4 95.94 3.21
 2 -13 -4 94.97 4.43
 2 -13 -4 99.17 3.37
 2 -13 -4 99.78 3.35
 -2 -13 4 96.49 3.36
 2 -13 -3 6.57 1
 2 -13 -3 8.86 1.01
 2 -13 -3 7.94 0.96
 -2 -13 3 9.43 1.04
 2 -13 -3 8.08 0.99
 2 -13 -3 8.17 0.97
 2 -13 -2 3.57 0.74
 2 -13 -2 2.91 0.73
 2 -13 -2 2.08 0.72
 -2 -13 2 2.87 0.7
 2 -13 -2 2.68 0.67
 2 -13 -1 155.51 4.32
 2 -13 -1 148.12 4.26
 2 -13 -1 155.64 4.58
 2 -13 -1 158.97 4.32
 -2 -13 1 161.61 4.54
 2 -13 0 24.79 1.52
 2 -13 0 24.74 1.54
 2 -13 0 23.74 1.62
 2 -13 0 21.93 1.4
 -2 -13 0 23.56 1.6
 2 -13 1 222.2 5.42
 2 -13 1 219.72 5.43
 -2 -13 -1 215.9 5.76
 2 -13 1 226.88 5.78
 -2 -13 -2 188.16 5.27
 2 -13 2 193.31 4.86
 2 -13 2 187.86 4.84
 -2 -13 -2 178.41 5.67
 -2 -13 -3 517.6 11.1
 2 -13 3 512.7 10.27
 2 -13 3 522.81 10.31
 -2 -13 -3 516.83 11.01
 -2 -13 -3 525.75 10.33
 -2 -13 -3 515.87 11.72
 -2 -13 -4 14.27 1.38
 -2 -13 -4 12.1 1.43
 -2 -13 -4 13.03 1.38
 -2 -13 -4 12.87 1.13
 -2 -13 -5 138.93 4.46
 -2 -13 -5 128.79 4.94
 2 -13 5 136.91 4.11
 -2 -13 -5 136.03 4.52
 -2 -13 -5 143.64 4.05
 -2 -13 -6 29.56 1.89
 -2 -13 -6 31.04 2.02
 -2 -13 -6 30.79 2.32
 2 -13 6 26.19 1.7
 -2 -13 -6 26.33 1.92
 -2 -13 -6 26.97 1.6
 -2 -13 -6 26.69 2.54
 -2 -13 -7 44.86 2.52
 -2 -13 -7 43.11 2.8
 2 -13 7 47.46 2.3
 -2 -13 -7 41.8 2.44
 -2 -13 -7 45.47 2.09
 -2 -13 -7 44.15 3.24
 2 13 8 221.16 5.71
 -2 -13 -8 232.97 6.56
 -2 -13 -8 214 7.03
 -2 -13 -8 225.58 6.27
 -2 -13 -8 229.65 5.59
 -2 -13 -8 219.94 7.84
 2 -13 8 229.29 5.91
 -2 -13 -9 2.37 0.84
 2 13 9 2.01 0.69
 -2 -13 -9 2.6 0.94
 2 13 10 129.88 4
 -2 -13 -10 134.45 4.81
 2 -13 10 126.98 4.08
 2 13 11 104.61 3.5
 -2 -13 -11 113.9 4.34
 2 -13 11 109.61 3.65
 2 13 12 40.19 2.03
 -2 -13 -12 43.81 2.59
 -2 -13 -13 47.13 2.36
 -2 -13 -13 43.86 2.52
 2 13 13 44.7 2.1
 -2 -13 -14 0.48 0.56
 -2 -13 -14 0.65 0.69
 -2 -13 -15 2.81 0.65
 -2 -13 -15 2.08 0.69
 -2 -13 -16 13.37 0.94
 -2 -13 -16 12.15 1.01
 2 -14 -16 17.53 1.18
 2 -14 -15 13.09 1.14
 -2 -14 15 8.38 0.97
 -2 14 14 18.41 1.2
 2 -14 -14 17.49 1.28
 -2 -14 14 17.32 1.41
 2 -14 -13 167.93 4.88
 -2 14 13 171.08 4.41
 2 -14 -13 161.86 4.59
 -2 -14 13 165.47 4.92
 -2 14 12 7.98 0.97
 2 -14 -12 7.52 1.12
 2 -14 -12 5.65 0.94
 -2 -14 12 7.64 1.18
 -2 14 11 394.11 8.51
 2 -14 -11 400.87 9.15
 -2 -14 11 397.1 9.32
 2 -14 -10 111.61 3.92
 -2 -14 10 98.51 3.59
 -2 -14 10 107.64 4.07
 2 -14 -9 1.17 0.71
 2 -14 -9 1.66 0.65
 2 -14 -9 0.71 0.65
 -2 -14 9 1.82 0.77
 -2 -14 9 0.09 0.86
 2 -14 -8 209.6 5.68
 -2 -14 8 197.37 5.89
 2 -14 -8 188.08 5.23
 2 -14 -8 191.03 5.49
 -2 -14 8 185.66 5.36
 2 -14 -8 201.09 6.98
 2 -14 -7 91.31 3.49
 -2 -14 7 97.32 3.82
 2 -14 -7 89.19 3.24
 2 -14 -7 98.96 4.89
 2 -14 -7 92.13 3.33
 2 -14 -7 95.07 3.56
 -2 -14 7 91.3 3.45
 2 -14 -6 170.83 5.01
 2 -14 -6 161.99 4.66
 2 -14 -6 163.32 4.52
 2 -14 -6 163.78 6.42
 2 -14 -6 159.64 4.87
 2 -14 -6 163.81 4.72
 -2 -14 6 164.39 4.87
 2 -14 -5 61.32 2.75
 2 -14 -5 60.57 2.59
 2 -14 -5 62.03 2.52
 2 -14 -5 62.99 3.71
 2 -14 -5 57.52 2.65
 2 -14 -5 59.72 2.6
 -2 -14 5 61.21 2.7
 2 -14 -4 28.61 1.83
 2 -14 -4 25.24 1.66
 2 -14 -4 26.98 1.73
 -2 -14 4 26.38 1.74
 2 -14 -4 24.87 1.65
 2 -14 -4 25.85 1.62
 2 -14 -3 180.5 5.11
 2 -14 -3 177.35 4.91
 -2 -14 3 178.17 4.93
 2 -14 -3 180.04 4.91
 2 -14 -3 171.16 4.78
 2 -14 -2 226.82 5.66
 -2 -14 2 227.55 5.77
 2 -14 -2 217.3 5.84
 2 -14 -2 218.82 5.62
 2 -14 -2 217.43 5.62
 -2 -14 1 3.27 0.8
 2 -14 -1 1.7 0.59
 2 -14 -1 1.78 0.75
 2 -14 -1 1.96 0.68
 2 -14 -1 2.15 0.73
 2 -14 0 98.21 3.23
 -2 -14 0 100.26 3.54
 2 -14 0 96.19 3.5
 2 -14 0 98.34 3.32
 2 -14 0 97.68 3.31
 -2 -14 -1 55.15 2.57
 -2 -14 -1 52.24 2.65
 2 -14 1 50.46 2.46
 2 -14 1 51.59 2.29
 2 -14 1 51.75 2.31
 -2 -14 -2 25.37 1.78
 -2 -14 -2 26.89 1.89
 2 -14 2 25.73 1.59
 2 -14 2 23.63 1.53
 -2 -14 -3 103.37 3.83
 -2 -14 -3 105.17 3.9
 2 -14 3 107.63 3.38
 2 -14 3 100.46 3.3
 -2 -14 -4 3.31 0.89
 -2 -14 -4 2.15 0.84
 -2 -14 -4 3.34 0.91
 -2 -14 -5 117.08 4.67
 2 -14 5 117.62 3.75
 -2 -14 -5 119.74 4.25
 -2 -14 -5 115.23 4.1
 -2 -14 -6 5.17 1.01
 -2 -14 -6 6.52 1.21
 -2 -14 -6 6.72 1.16
 -2 -14 -6 7.25 0.9
 -2 -14 -6 6.97 1.09
 2 -14 6 6.2 0.99
 -2 -14 -7 24.72 1.89
 2 -14 7 21.28 1.73
 -2 -14 -8 73.63 3.2
 -2 -14 -8 74.56 3.36
 2 -14 8 67.76 2.91
 -2 -14 -9 0.32 0.74
 -2 -14 -9 0.38 0.78
 2 -14 9 1.59 1.01
 -2 -14 -10 12.6 1.49
 2 -14 10 18.57 1.59
 -2 -14 -11 283.29 7.49
 2 -14 11 283.6 6.57
 -2 -14 -12 23.93 1.94
 2 -14 12 100.89 2.97
 -2 -14 -13 9.44 1.23
 2 -14 13 101.55 2.72
 -2 -14 -14 26.48 1.76
 2 -14 14 76.81 2.17
 -2 -14 -15 0.75 0.5
 2 -15 -16 0.71 0.39
 2 -15 -15 2.8 0.62
 -2 15 14 106.05 2.99
 2 -15 -14 101.5 3.1
 2 -15 -13 128.11 3.94
 -2 15 13 128.07 3.54
 2 -15 -13 120.38 3.68
 2 -15 -12 1.6 0.72
 2 -15 -12 1.09 0.62
 -2 15 12 2.49 0.69
 -2 -15 12 2.28 0.87
 -2 15 11 154.08 4.29
 2 -15 -11 148.83 4.63
 2 -15 -11 145.73 4.48
 -2 -15 11 154.43 4.82
 2 -15 -10 39.47 2.18
 2 -15 -10 37.82 2.19
 2 -15 -10 39.57 2.22
 2 -15 -9 25.39 1.8
 2 -15 -9 25.97 1.85
 -2 -15 9 25.57 1.77
 2 -15 -9 24.65 1.76
 2 -15 -8 101.92 3.68
 2 -15 -8 94.43 3.37
 2 -15 -8 88.69 3.49
 -2 -15 8 95.44 3.51
 2 -15 -8 90.84 3.48
 2 -15 -8 91.29 3.24
 2 -15 -7 91.99 3.53
 2 -15 -7 83.2 3.34
 2 -15 -7 90.72 3.31
 -2 -15 7 83 3.3
 2 -15 -7 85.4 3.29
 2 -15 -7 89.49 3.24
 2 -15 -6 180.55 5.24
 2 -15 -6 180.14 5.16
 2 -15 -6 176.04 5
 -2 -15 6 175.27 5.1
 2 -15 -6 168.27 4.97
 2 -15 -6 170.01 4.89
 2 -15 -6 174.55 4.77
 2 -15 -5 173.28 5.13
 2 -15 -5 174.26 4.96
 2 -15 -5 166.15 4.96
 -2 -15 5 174.44 5.05
 2 -15 -5 171.71 4.87
 2 -15 -5 173.44 4.9
 2 -15 -5 172.49 4.78
 2 -15 -4 11.24 1.31
 2 -15 -4 11.47 1.23
 -2 -15 4 11.07 1.24
 2 -15 -4 12.01 1.25
 2 -15 -4 12.92 1.25
 2 -15 -3 296.79 6.99
 2 -15 -3 288.88 6.89
 2 -15 -3 283.06 7.19
 -2 -15 3 290.03 7.26
 2 -15 -3 288.79 6.96
 2 -15 -2 2.24 0.75
 2 -15 -2 1.69 0.69
 2 -15 -2 1.38 0.72
 -2 -15 2 2.66 0.77
 -2 -15 2 1.92 0.71
 2 -15 -2 2.05 0.71
 2 -15 -1 3.88 0.84
 2 -15 -1 3.36 0.82
 2 -15 -1 3.73 0.87
 -2 -15 1 2.64 0.84
 2 -15 -1 1.66 0.67
 -2 -15 1 4.31 0.93
 2 -15 0 38.27 1.97
 2 -15 0 35.56 1.95
 -2 -15 0 36.53 2.24
 2 -15 0 34.36 2.07
 -2 -15 0 35.59 2.08
 2 -15 1 7.45 0.98
 2 -15 1 7.22 0.98
 -2 -15 -1 8.59 1.25
 2 -15 1 6.75 1.07
 -2 -15 -1 7.09 1.07
 2 -15 2 34.51 1.87
 2 -15 2 35.16 1.9
 -2 -15 -2 30.24 2.1
 -2 -15 -2 34.24 2.14
 2 -15 3 2.01 0.71
 -2 -15 -3 2.92 0.87
 -2 -15 -3 1.19 0.79
 -2 -15 -4 218.27 6.21
 -2 -15 -4 220.93 6.21
 -2 -15 -5 0.78 0.77
 -2 -15 -5 0.66 0.7
 -2 -15 -6 0.47 0.7
 -2 -15 -6 1.05 0.82
 -2 -15 -6 2.14 0.84
 -2 -15 -7 113.27 4.15
 -2 -15 -7 120.47 4.23
 -2 -15 -7 114.79 3.93
 2 -15 7 109.73 3.71
 -2 -15 -8 26.28 1.91
 -2 -15 -8 28.96 2.05
 2 -15 8 28.48 1.89
 -2 -15 -9 9.23 1.15
 -2 -15 -9 9.98 1.34
 -2 -15 -10 60.11 2.99
 2 -15 10 80.84 2.9
 -2 -15 -11 26.04 1.99
 2 -15 11 85.56 2.8
 -2 -15 -12 10.8 1.32
 2 -15 12 100.89 2.75
 -2 -15 -13 75.65 3.07
 2 -15 13 118.03 2.95
 -2 -15 -14 42.79 1.94
 2 -16 -15 14.83 0.99
 -2 16 14 4.39 0.62
 2 -16 -14 3.48 0.65
 2 -16 -13 -0.05 0.42
 -2 16 13 0.42 0.49
 2 -16 -13 0.89 0.55
 2 -16 -12 20.18 1.38
 2 -16 -12 20.52 1.45
 -2 16 12 19.26 1.26
 2 -16 -11 2.25 0.68
 -2 16 11 3.28 0.73
 2 -16 -11 4.5 0.87
 2 -16 -10 53.8 2.5
 2 -16 -10 53.33 2.48
 2 -16 -10 54.07 2.56
 -2 16 10 50.53 2.23
 2 -16 -9 0.95 0.7
 2 -16 -9 1.45 0.72
 2 -16 -9 1.36 0.63
 2 -16 -8 10.98 1.26
 2 -16 -8 13.65 1.35
 2 -16 -8 14.43 1.34
 2 -16 -8 16.32 1.3
 2 -16 -7 80.57 3.28
 2 -16 -7 80.65 3.11
 2 -16 -7 83.4 3.25
 -2 -16 7 79.43 3.18
 2 -16 -7 75.56 3.07
 2 -16 -7 80.88 3.04
 2 -16 -6 5.91 1.08
 2 -16 -6 4.12 0.9
 2 -16 -6 3.71 0.85
 2 -16 -6 5.47 0.94
 -2 -16 6 3.69 0.91
 2 -16 -6 4.17 0.84
 2 -16 -6 4.62 0.89
 2 -16 -5 295.65 7.45
 2 -16 -5 310 7.29
 -2 -16 5 299.78 7.29
 2 -16 -5 292.75 7.09
 2 -16 -5 300.36 7.19
 2 -16 -5 312.09 7.15
 2 -16 -4 36.11 2.16
 2 -16 -4 35.72 2.03
 -2 -16 4 38.42 2.13
 2 -16 -4 33.64 1.93
 2 -16 -4 35.97 2.04
 2 -16 -3 45.71 2.28
 2 -16 -3 43.14 2.23
 -2 -16 3 46.8 2.42
 2 -16 -3 47.16 2.41
 2 -16 -3 43.9 2.25
 -2 -16 2 27.15 1.94
 2 -16 -2 28.26 1.79
 2 -16 -2 27.87 1.76
 -2 -16 2 27.75 1.91
 2 -16 -2 26.02 1.84
 2 -16 -2 26.61 1.7
 -2 -16 2 25.43 1.75
 2 -16 -1 452.38 9.3
 2 -16 -1 456.62 9.39
 -2 -16 1 453.19 9.91
 2 -16 -1 430.84 9.62
 -2 -16 1 443.59 9.56
 2 -16 0 1.18 0.68
 2 -16 0 0.39 0.6
 2 -16 0 0.94 0.72
 -2 -16 0 0.95 0.77
 -2 -16 0 1.15 0.7
 2 -16 1 166.89 4.66
 2 -16 1 163.35 4.67
 -2 -16 -1 168.68 5.27
 -2 -16 -1 163.96 5.08
 2 -16 2 156.57 4.43
 2 -16 2 154.61 4.44
 -2 -16 -2 153.18 5.01
 -2 -16 -2 154.33 4.95
 2 -16 3 38.43 1.98
 -2 -16 -3 39.5 2.38
 -2 -16 -3 41.18 2.42
 -2 -16 -4 367.3 8.66
 -2 -16 -4 341.91 8.53
 -2 -16 -4 359.27 8.69
 -2 -16 -5 324 7.89
 -2 -16 -5 319.46 7.89
 -2 -16 -5 314.06 8
 -2 -16 -6 459.61 9.9
 -2 -16 -6 456.98 10.21
 -2 -16 -7 27.62 1.96
 -2 -16 -7 25.9 1.74
 -2 -16 -7 31.14 2.01
 2 -16 7 34.28 1.92
 -2 -16 -8 25.96 1.86
 -2 -16 -8 27.21 1.92
 -2 -16 -9 28.36 1.87
 -2 -16 -9 29.12 2.02
 -2 -16 -10 34.22 1.92
 -2 -16 -10 35.49 2.19
 -2 -16 -11 0.65 0.68
 2 -16 11 98.51 2.57
 -2 -16 -12 76.72 3.1
 2 -16 12 126.69 3.1
 -2 -16 -13 4.4 0.73
 -2 17 14 0.08 0.32
 2 -17 -14 0.38 0.36
 -2 17 13 3.14 0.57
 2 -17 -13 3.64 0.65
 2 -17 -12 123.9 3.59
 -2 17 12 128.97 3.45
 2 -17 -11 15.1 1.23
 2 -17 -11 16.37 1.29
 -2 17 11 14.21 1.11
 2 -17 -10 13.11 1.22
 2 -17 -10 13.75 1.22
 -2 17 10 14.71 1.18
 2 -17 -10 11.54 1.19
 2 -17 -9 76.05 2.96
 2 -17 -9 71.28 2.92
 2 -17 -9 72.37 2.87
 2 -17 -8 11.08 1.24
 2 -17 -8 10.64 1.2
 2 -17 -8 12.17 1.22
 2 -17 -8 12.48 1.16
 2 -17 -7 65.06 2.82
 2 -17 -7 56.02 2.54
 2 -17 -7 59.88 2.54
 2 -17 -6 0.53 0.7
 2 -17 -6 0.72 0.54
 2 -17 -6 0.18 0.56
 2 -17 -6 0.85 0.68
 2 -17 -5 48.29 2.35
 2 -17 -5 52.29 2.35
 2 -17 -4 11.89 1.3
 2 -17 -4 11.73 1.23
 2 -17 -4 13.17 1.24
 2 -17 -3 199.82 5.74
 -2 -17 3 199.87 5.6
 2 -17 -3 202.79 5.47
 2 -17 -3 218.37 5.58
 -2 -17 2 171.18 5.19
 2 -17 -2 179.63 5.01
 2 -17 -2 183.02 5.05
 -2 -17 2 173 5.29
 2 -17 -2 174.8 5.22
 -2 -17 2 183.61 5.1
 -2 -17 1 25.98 1.89
 2 -17 -1 29.46 1.81
 2 -17 -1 27.23 1.76
 -2 -17 1 23.09 1.84
 2 -17 -1 25.21 1.81
 -2 -17 1 27.18 1.81
 -2 -17 0 336.95 8.26
 2 -17 0 342.96 7.69
 2 -17 0 336.51 7.72
 -2 -17 0 334.28 8.32
 -2 -17 0 336.61 8.07
 -2 -17 -1 198.28 5.82
 2 -17 1 195.4 5.22
 2 -17 1 198.54 5.27
 -2 -17 -1 205.32 5.93
 -2 -17 -1 194.47 5.64
 -2 -17 -2 43.3 2.48
 2 -17 2 41.75 2.06
 2 -17 2 44.47 2.16
 -2 -17 -2 45.27 2.54
 -2 -17 -2 44.02 2.47
 -2 -17 -3 1.18 0.86
 2 -17 3 2.05 0.65
 -2 -17 -3 1.11 0.75
 -2 -17 -3 1 0.72
 -2 -17 -4 22.09 1.76
 -2 -17 -4 17.02 1.56
 -2 -17 -4 17.82 1.66
 -2 -17 -5 1.08 0.77
 -2 -17 -5 -0.16 0.63
 -2 -17 -5 0.08 0.74
 -2 -17 -6 98.43 3.49
 -2 -17 -6 92.77 3.6
 -2 -17 -6 89.07 3.41
 -2 -17 -7 69.21 2.99
 -2 -17 -8 45.87 2.38
 -2 -17 -8 49.6 2.46
 -2 -17 -8 48.84 2.47
 -2 -17 -9 0.75 0.59
 -2 -17 -9 0.8 0.57
 -2 -17 -10 0.78 0.55
 -2 -17 -10 1.38 0.64
 -2 -17 -11 23.34 1.61
 2 -17 11 65.93 2.07
 -2 -17 -12 1.91 0.6
 -2 18 13 132.73 3.09
 2 -18 -12 11.97 0.95
 -2 18 12 11.99 0.87
 -2 18 11 92.92 2.76
 2 -18 -11 101.12 3.05
 2 -18 -10 48.79 2.13
 2 -18 -10 51.33 2.14
 2 -18 -10 53.76 2.19
 -2 18 10 49.3 1.96
 2 -18 -9 53.66 2.36
 -2 18 9 59.7 2.22
 2 -18 -9 53.15 2.27
 2 -18 -8 0.58 0.59
 2 -18 -8 0.18 0.47
 2 -18 -8 0.32 0.54
 2 -18 -7 99.25 3.52
 2 -18 -7 100.97 3.34
 2 -18 -7 102.79 3.31
 2 -18 -6 42.21 2.26
 2 -18 -6 42.86 2.06
 2 -18 -6 45.07 2.15
 2 -18 -6 46.14 2.09
 2 -18 -5 168.51 4.99
 2 -18 -5 170.64 4.75
 2 -18 -5 171.27 4.71
 2 -18 -4 10.75 1.28
 2 -18 -4 11.25 1.18
 2 -18 -4 11.25 1.16
 2 -18 -3 267.66 7.01
 -2 -18 3 277.77 6.87
 2 -18 -3 294.26 6.82
 2 -18 -3 289.35 6.79
 2 -18 -2 -0.06 0.66
 -2 -18 2 0.15 0.7
 2 -18 -2 0.58 0.65
 2 -18 -2 0.57 0.67
 -2 -18 2 -0.08 0.68
 -2 -18 2 0.39 0.56
 -2 -18 1 48.47 2.5
 2 -18 -1 53.04 2.4
 2 -18 -1 57.07 2.48
 -2 -18 1 51.1 2.59
 -2 -18 1 49.63 2.44
 -2 -18 0 35.26 2.18
 2 -18 0 35.49 1.92
 2 -18 0 34.89 1.89
 -2 -18 0 37.94 2.23
 -2 -18 0 35.11 2.07
 -2 -18 -1 133.98 4.53
 2 -18 1 135.98 4.1
 2 -18 1 145.97 4.16
 -2 -18 -1 140.89 4.64
 -2 -18 -1 136.77 4.45
 -2 -18 -2 87.09 3.48
 2 -18 2 84.15 2.92
 2 -18 2 78.89 2.92
 -2 -18 -2 84.62 3.45
 -2 -18 -2 82.29 3.31
 -2 -18 -3 43.97 2.42
 2 -18 3 40.3 1.96
 -2 -18 -3 47.76 2.51
 -2 -18 -3 41.69 2.35
 -2 -18 -4 177.93 5.16
 -2 -18 -4 172.13 5.17
 -2 -18 -4 172.66 5.21
 -2 -18 -5 50.49 2.43
 -2 -18 -5 50.56 2.48
 -2 -18 -5 48.46 2.49
 -2 -18 -6 0.29 0.71
 -2 -18 -6 0.37 0.7
 -2 -18 -6 0.26 0.61
 -2 -18 -7 10.64 1.17
 -2 -18 -7 16.53 1.39
 -2 -18 -8 -0.06 0.55
 -2 -18 -8 0.67 0.59
 -2 -18 -9 5.72 0.84
 -2 -18 -10 76.41 2.53
 -2 -18 -10 76.47 2.72
 -2 -18 -11 12.9 1.01
 -2 19 11 24.16 1.15
 2 -19 -11 23.78 1.2
 2 -19 -10 11.61 0.97
 -2 19 10 12.65 0.92
 2 -19 -9 29.43 1.58
 -2 19 9 27.42 1.37
 2 -19 -9 27.03 1.46
 2 -19 -8 2.85 0.65
 2 -19 -8 2.6 0.67
 2 -19 -8 2.26 0.58
 -2 19 8 2.25 0.57
 2 -19 -7 24.52 1.59
 2 -19 -7 26.31 1.49
 2 -19 -7 23.13 1.4
 -2 19 7 23.52 1.33
 2 -19 -7 24.91 1.46
 2 -19 -6 88.52 3.17
 2 -19 -6 86.03 2.87
 2 -19 -6 88.39 2.98
 2 -19 -5 0.45 0.62
 2 -19 -5 0.27 0.54
 2 -19 -5 1.2 0.65
 2 -19 -4 108.66 3.65
 2 -19 -4 102.14 3.36
 2 -19 -4 108.15 3.47
 2 -19 -3 35.94 2.04
 -2 -19 3 37.8 1.98
 2 -19 -3 37.43 1.93
 2 -19 -3 38.43 1.97
 -2 -19 2 68.15 2.81
 2 -19 -2 68.28 2.67
 2 -19 -2 70.56 2.7
 -2 -19 2 65.76 2.77
 -2 -19 2 64.27 2.6
 -2 -19 1 246.88 6.36
 2 -19 -1 249.51 6.03
 2 -19 -1 264.68 6.17
 -2 -19 1 240.79 6.37
 -2 -19 1 249.98 6.17
 -2 -19 0 68.89 2.94
 2 -19 0 69.09 2.68
 2 -19 0 72.84 2.69
 -2 -19 0 72.23 3.02
 -2 -19 0 68.24 2.8
 -2 -19 -1 16.8 1.5
 2 -19 1 19.11 1.37
 2 -19 1 17.34 1.31
 -2 -19 -1 19.15 1.55
 -2 -19 -1 20.45 1.56
 -2 -19 -2 36.92 2.14
 2 -19 2 35.44 1.8
 -2 -19 -2 36.72 2.13
 -2 -19 -2 35.9 2.04
 -2 -19 -2 39.89 2.15
 -2 -19 -3 36.53 2.1
 -2 -19 -3 36.02 2.08
 -2 -19 -3 34.2 2.01
 -2 -19 -3 35.25 2.04
 -2 -19 -4 82.39 3.16
 -2 -19 -4 85.64 3.2
 -2 -19 -4 76.23 3.02
 -2 -19 -5 25.07 1.67
 -2 -19 -5 22.15 1.61
 -2 -19 -5 24.22 1.59
 -2 -19 -6 5.67 0.88
 -2 -19 -6 4.95 0.89
 -2 -19 -6 5.51 0.83
 -2 -19 -7 3.48 0.75
 -2 -19 -7 3.7 0.77
 -2 -19 -8 0.8 0.51
 -2 -19 -8 1.32 0.53
 -2 -19 -9 8.89 0.83
 -2 -19 -10 48.69 1.71
 -2 -19 -10 50.81 1.85
 -2 20 10 51.5 1.65
 -2 20 9 56.27 1.82
 2 -20 -9 56.54 2.01
 -2 20 8 8.95 0.77
 2 -20 -8 8.56 0.88
 2 -20 -8 8.7 0.82
 2 -20 -7 0.45 0.47
 -2 20 7 0.04 0.38
 2 -20 -7 -0.04 0.48
 2 -20 -6 3.53 0.74
 2 -20 -6 2.66 0.64
 2 -20 -6 3.01 0.62
 2 -20 -5 0.11 0.57
 2 -20 -5 1.16 0.56
 2 -20 -5 0.69 0.52
 2 -20 -4 41.52 1.89
 2 -20 -4 43.99 1.98
 2 -20 -3 10.58 1.03
 2 -20 -3 11.28 1.06
 -2 -20 2 1.33 0.59
 2 -20 -2 0.52 0.58
 -2 -20 2 0.87 0.62
 2 -20 -2 0.73 0.58
 -2 -20 1 13.58 1.16
 -2 -20 1 14.09 1.24
 2 -20 -1 13.36 1.15
 2 -20 -1 13.04 1.12
 -2 -20 0 42.34 2.02
 2 -20 0 39.78 1.86
 2 -20 0 38.73 1.86
 -2 -20 0 41.09 2.08
 -2 -20 -1 -0.06 0.53
 -2 -20 -1 -0.06 0.57
 2 -20 1 0.05 0.49
 2 -20 1 -0.29 0.49
 -2 -20 -2 37 1.89
 -2 -20 -2 37.9 1.95
 2 -20 2 34.47 1.66
 -2 -20 -2 38.11 2.01
 -2 -20 -3 24.64 1.56
 -2 -20 -3 24.39 1.57
 -2 -20 -3 21.52 1.5
 -2 -20 -3 22.11 1.44
 -2 -20 -4 90.7 3.15
 -2 -20 -4 91.33 3.14
 -2 -20 -4 95.76 3.12
 -2 -20 -4 91.86 3.11
 -2 -20 -5 59.37 2.4
 -2 -20 -5 56.91 2.35
 -2 -20 -5 57.04 2.26
 -2 -20 -5 56.62 2.33
 -2 -20 -6 0.16 0.49
 -2 -20 -6 0.05 0.5
 -2 -20 -6 0.32 0.58
 -2 -20 -7 2.06 0.58
 -2 -20 -7 0.98 0.52
 -2 -20 -7 1.61 0.6
 -2 -20 -8 0.79 0.45
 -2 -20 -8 1.02 0.43
 -2 -20 -8 0.3 0.46
 2 -21 -7 32.32 1.39
 2 -21 -6 14.39 1
 2 -21 -5 2.35 0.58
 2 -21 -5 2.41 0.55
 2 -21 -4 47.21 1.85
 2 -21 -4 41.63 1.74
 2 -21 -3 49.94 1.94
 2 -21 -3 48.57 1.93
 -2 -21 2 5.9 0.77
 2 -21 -2 6 0.78
 2 -21 -2 6.69 0.81
 -2 -21 1 6.91 0.85
 2 -21 -1 6.22 0.78
 2 -21 -1 5.96 0.74
 -2 -21 0 0.09 0.43
 2 -21 0 0.09 0.44
 -2 -21 0 0.26 0.54
 2 -21 0 0.49 0.44
 -2 -21 -1 36.98 1.75
 -2 -21 -1 38.86 1.87
 -2 -21 -2 71.69 2.54
 -2 -21 -2 76.19 2.66
 -2 -21 -3 0.29 0.5
 -2 -21 -3 1.03 0.53
 -2 -21 -3 0.8 0.51
 -2 -21 -4 27.47 1.47
 -2 -21 -4 27.68 1.47
 -2 -21 -4 28.19 1.47
 -2 -21 -4 24.88 1.34
 -2 -21 -5 16.49 1.11
 -2 -21 -5 17.09 1.14
 -2 -21 -5 16.47 1.07
 -2 -21 -5 18.63 1.16
 -2 -21 -6 14.55 1.01
 -2 -21 -6 14.26 0.99
 -2 -21 -6 14.05 0.98
 -2 -21 -7 1.28 0.43
 2 -22 -5 1.52 0.43
 2 -22 -4 2.34 0.5
 2 -22 -3 49.34 1.75
 2 -22 -2 62.15 2
 -2 -22 1 5.66 0.68
 2 -22 -1 5.24 0.64
 -2 -22 0 13.17 0.97
 -2 -22 -1 7.87 0.79
 -2 -22 -2 2.59 0.57
 -2 -22 -3 41.5 1.64
 -3 0 20 67.78 2.29
 -3 0 19 -0.05 0.53
 3 0 -19 -0.05 0.52
 -3 0 19 0.25 0.45
 -3 0 18 5.34 0.87
 3 0 -18 6.98 0.94
 -3 0 18 5.38 0.84
 -3 0 17 0.45 0.62
 -3 0 17 0.52 0.59
 -3 0 16 1177 21.26
 -3 0 16 1176.17 21.29
 -3 0 15 -0.4 0.67
 3 0 -14 8.4 1.42
 -3 0 14 10.66 1.15
 -3 0 14 7.75 1.42
 -3 0 14 7.48 1.39
 3 0 -13 -0.24 0.69
 -3 0 13 -0.11 0.57
 -3 0 13 0.25 0.66
 -3 0 13 -0.37 0.73
 3 0 -12 1.74 0.61
 3 0 -12 2.16 0.89
 -3 0 12 1.92 0.62
 -3 0 12 2.78 0.82
 -3 0 12 2.78 0.84
 3 0 -11 0.64 0.47
 -3 0 11 0.32 0.48
 3 0 -11 -0.63 0.64
 -3 0 11 -0.11 0.56
 -3 0 11 -0.11 0.58
 -3 0 10 174.36 5.64
 -3 0 10 176.97 5.68
 -3 0 10 180.01 4.48
 3 0 -10 169.55 4.3
 -3 0 10 179.04 4.27
 3 0 -10 179.68 5.62
 -3 0 9 0.62 0.61
 -3 0 9 0.18 0.53
 -3 0 9 0.54 0.4
 3 0 -9 1.04 0.49
 -3 0 9 0.4 0.42
 3 0 -9 0.78 0.62
 -3 0 8 26.63 1.86
 -3 0 8 29.24 1.93
 -3 0 8 30.63 1.46
 -3 0 8 30.77 1.37
 3 0 -8 25.75 1.31
 3 0 -8 28.45 1.88
 3 0 -7 1.15 0.6
 -3 0 7 0.07 0.43
 3 0 -6 74.27 2.92
 -3 0 6 76.64 2.27
 -3 0 5 0.67 0.61
 3 0 -5 1.84 0.65
 -3 0 5 0.92 0.4
 -3 0 5 1.11 0.58
 3 0 -4 599 10.97
 3 0 -4 588.64 11.49
 -3 0 4 567.61 11.42
 -3 0 4 583.44 10.36
 -3 0 4 563.45 11.44
 3 0 -3 0.26 0.42
 -3 0 3 0.21 0.52
 3 0 -3 0.44 0.51
 -3 0 3 0.32 0.34
 -3 0 3 0.43 0.51
 3 0 -2 2038.84 34.06
 3 0 -2 2111.38 34.53
 -3 0 2 2073.47 34.44
 -3 0 2 2029.96 33.34
 -3 0 2 2016.62 34.47
 3 0 -1 0.13 0.44
 -3 0 1 -0.05 0.46
 -3 0 1 0.1 0.31
 -3 0 1 0.3 0.47
 3 0 0 67.99 2.42
 -3 0 0 73.76 2.58
 -3 0 0 67.89 1.92
 -3 0 0 68.77 2.52
 3 0 1 -0.11 0.44
 3 0 1 -0.06 0.41
 -3 0 -1 -0.05 0.48
 -3 0 -1 0.16 0.5
 -3 0 -2 91.67 3.23
 3 0 2 129.44 3.75
 3 0 2 127.67 3.7
 -3 0 -2 81.63 3.12
 3 0 3 -0.19 0.49
 3 0 3 0.06 0.5
 -3 0 -3 0.06 0.51
 -3 0 -3 -0.18 0.47
 3 0 4 1902.97 32.59
 3 0 4 1923.16 32.67
 -3 0 -4 1847.78 32.29
 -3 0 -4 1867.32 32.36
 3 0 5 -0.07 0.47
 -3 0 -5 0.42 0.54
 3 0 5 0.22 0.59
 -3 0 -5 0.07 0.48
 3 0 5 0.07 0.6
 3 0 5 1.43 0.59
 3 0 5 1.22 0.62
 3 0 6 41.02 2.25
 3 0 6 45.39 1.78
 -3 0 -6 35.28 2.09
 3 0 6 39.94 2.2
 3 0 6 43.87 1.66
 3 0 6 42.18 2.26
 3 0 6 38.57 2.22
 3 0 6 36.68 2.16
 -3 0 -6 36.92 2.11
 3 0 7 0.09 0.46
 -3 0 -7 0.08 0.53
 3 0 7 0.79 0.39
 3 0 7 1.05 0.58
 3 0 7 0.62 0.52
 3 0 7 0.36 0.6
 -3 0 -7 -0.08 0.53
 3 0 7 0.18 0.58
 3 0 8 79.81 2.69
 3 0 8 80.37 2.68
 3 0 8 76.59 3.49
 -3 0 -8 78.27 3.46
 3 0 8 78.68 2.58
 3 0 8 80.52 3.56
 -3 0 -8 72.67 3.32
 3 0 8 78.49 3.56
 3 0 8 77.58 3.51
 3 0 9 0.11 0.48
 3 0 9 0.32 0.58
 -3 0 -9 -0.31 0.68
 3 0 9 -0.1 0.48
 3 0 9 0.56 0.53
 3 0 9 1.63 0.75
 3 0 9 2.09 0.77
 3 0 9 0.44 0.74
 -3 0 -9 0.41 0.56
 3 0 9 0.53 0.6
 3 0 10 0.7 0.59
 3 0 10 0.88 0.62
 -3 0 -10 0.11 0.56
 3 0 10 0.67 0.5
 3 0 10 1.39 0.61
 3 0 10 1.91 0.75
 3 0 10 1.94 0.72
 3 0 10 0.83 0.74
 -3 0 -10 0.56 0.61
 3 0 10 0.58 0.79
 3 0 11 -0.06 0.56
 -3 0 -11 -0.12 0.69
 3 0 11 2 0.64
 3 0 11 0.78 0.77
 3 0 11 0.13 0.59
 3 0 11 -0.13 0.86
 3 0 11 0.5 0.64
 -3 0 -11 0.24 0.59
 3 0 11 1.26 0.82
 3 0 12 678.27 13.4
 -3 0 -12 694.85 15.54
 3 0 12 662.87 15.6
 3 0 12 702.66 13.46
 3 0 12 677.39 15.75
 3 0 12 685.32 13.51
 3 0 12 687.71 15.65
 -3 0 -12 711.44 15.54
 3 0 12 682.45 15.59
 3 0 13 0.27 0.67
 3 0 13 -0.54 0.73
 3 0 13 -0.07 0.67
 3 0 14 3.93 0.87
 3 0 14 3.62 0.86
 3 0 15 -0.13 0.58
 -3 0 -15 1.09 0.79
 3 0 15 0.19 0.63
 3 0 16 68.95 2.66
 -3 0 -16 66.46 2.7
 3 0 16 70.42 2.65
 3 0 17 0.05 0.5
 3 0 18 144.83 3.71
 3 -1 -20 5.05 0.7
 3 1 -20 5.26 0.72
 -3 -1 20 4.32 0.68
 -3 -1 19 -0.21 0.55
 3 -1 -19 -0.24 0.55
 3 1 -19 -0.05 0.51
 -3 -1 19 0.05 0.44
 -3 1 19 0.1 0.44
 -3 1 18 2.1 0.7
 -3 -1 18 1.9 0.7
 3 -1 -18 2.8 0.69
 3 1 -18 3.75 0.8
 -3 -1 18 3.73 0.7
 -3 1 18 3.36 0.66
 -3 -1 17 14.99 1.3
 -3 1 17 14.47 1.25
 -3 1 17 16.9 1.37
 -3 -1 17 16.58 1.41
 -3 -1 16 163.35 4.69
 -3 1 16 162.01 4.67
 -3 -1 16 166.92 4.81
 -3 -1 15 24.98 1.72
 3 -1 -15 24.94 1.59
 -3 -1 15 23.9 1.72
 -3 1 15 26.99 1.74
 -3 -1 15 24.2 1.65
 -3 -1 14 236.91 6.03
 -3 -1 14 221.35 7.37
 -3 1 14 226.87 7.41
 -3 -1 14 239.56 7.61
 -3 1 14 237.69 7.54
 3 -1 -14 234.31 5.82
 3 -1 -14 225.81 7.43
 3 1 -14 227.32 7.45
 -3 -1 14 251.86 5.98
 -3 -1 14 243.45 6.17
 -3 -1 13 7.98 1.02
 3 -1 -13 8.22 0.99
 3 -1 -13 4.87 1.1
 3 1 -13 8.66 1.39
 -3 -1 13 7.55 0.99
 -3 -1 13 7.66 1.03
 -3 -1 13 7.17 1.3
 -3 1 13 6.88 1.3
 -3 -1 13 8.53 1.37
 -3 1 13 6.39 1.23
 3 -1 -12 43.36 1.98
 3 -1 -12 44.14 2.81
 3 1 -12 41.4 2.7
 -3 -1 12 45.33 2.01
 -3 1 12 44.89 1.95
 -3 -1 12 41.81 2.73
 -3 1 12 42.11 2.77
 -3 -1 12 44.54 2.83
 -3 1 12 46.68 2.88
 -3 -1 11 12.77 1.5
 -3 1 11 10.02 1.38
 -3 -1 11 11.71 1.45
 -3 1 11 10.24 1.41
 3 -1 -11 12.88 1.51
 3 1 -11 12.55 1.54
 3 -1 -11 12.36 1.06
 -3 -1 11 14.71 1.1
 -3 -1 11 12.74 1.1
 -3 1 11 12.85 1.09
 -3 -1 10 15.36 1.58
 -3 1 10 11.86 1.4
 -3 -1 10 13.79 1.51
 -3 1 10 16.04 1.59
 -3 1 10 13.51 1.06
 -3 -1 10 12.68 1.04
 3 -1 -10 14.79 1.08
 -3 1 10 13.44 1
 3 -1 -10 13.16 1.46
 3 1 -10 16.78 1.59
 -3 -1 9 61.52 2.95
 -3 1 9 56.82 2.84
 -3 -1 9 59.03 2.9
 -3 1 9 54.79 2.8
 -3 1 9 59.44 2.17
 -3 -1 9 55.74 2.11
 3 -1 -9 53.18 2.02
 -3 -1 9 59.56 2.04
 -3 1 9 55.46 1.99
 3 -1 -9 55.08 2.77
 3 1 -9 58.15 2.85
 -3 -1 8 299.23 7.37
 -3 1 8 288.93 7.33
 -3 -1 8 298.83 7.37
 -3 1 8 295.44 7.35
 -3 1 8 295.31 6.15
 -3 -1 8 297.63 6.18
 -3 -1 8 293.55 6.02
 -3 1 8 298.63 6.03
 3 -1 -8 287.24 6.07
 3 1 -8 285.64 6
 3 -1 -8 281.06 7.27
 3 1 -8 287.17 7.29
 3 -1 -7 192.5 5.32
 3 1 -7 187.46 5.29
 -3 1 7 186.58 4.29
 -3 -1 7 184.74 4.28
 3 -1 -6 58.94 2.61
 3 1 -6 62.34 2.67
 -3 -1 6 63.59 2.02
 -3 1 6 65.04 2.05
 3 -1 -5 1346.19 23.62
 -3 1 5 1360.09 23.99
 -3 -1 5 1338.24 24
 3 -1 -5 1377.19 24.03
 3 1 -5 1387.75 24.06
 -3 1 5 1382.87 22.79
 -3 -1 5 1381.76 22.78
 -3 1 5 1332.15 24.04
 -3 -1 5 1326.68 24.01
 3 -1 -4 15.93 1.16
 3 -1 -4 19.61 1.37
 3 1 -4 18.62 1.35
 -3 1 4 18.58 1.33
 -3 -1 4 17.37 1.33
 -3 1 4 18.75 0.97
 -3 -1 4 17.3 0.94
 -3 1 4 18.03 1.32
 -3 -1 4 16.84 1.29
 3 -1 -3 711.64 13.01
 3 1 -3 693.87 12.74
 -3 1 3 702.52 13.24
 -3 -1 3 703.63 13.24
 3 -1 -3 719.58 13.32
 3 1 -3 725.49 13.33
 -3 1 3 705 12.23
 -3 -1 3 695.72 12.21
 -3 1 3 707.17 13.33
 -3 -1 3 695.12 13.29
 3 1 -2 6442.94 100.68
 3 -1 -2 6431.44 100.84
 3 -1 -2 6250.78 101.11
 3 1 -2 6320.56 101.18
 -3 1 2 6346.65 101.03
 -3 -1 2 6063.32 100.97
 -3 1 2 6285.13 99.92
 -3 -1 2 6183.34 99.91
 -3 1 2 6307.83 101.07
 -3 -1 2 6261.82 101.06
 3 -1 -1 458.31 9.21
 3 1 -1 488.57 9.16
 -3 1 1 468.32 9.35
 -3 -1 1 471.92 9.33
 -3 1 1 456.94 8.38
 -3 -1 1 465.78 8.39
 -3 1 1 472.15 9.38
 -3 -1 1 468.17 9.39
 3 -1 0 1479.21 25.16
 -3 1 0 1490.62 25.21
 -3 -1 0 1449.37 25.17
 -3 1 0 1456.34 24.15
 -3 -1 0 1452.08 24.13
 -3 1 0 1490.33 25.29
 -3 -1 0 1466.36 25.26
 -3 1 -1 221.59 5.29
 -3 -1 -1 220.88 5.31
 3 -1 1 220.19 5.47
 3 1 1 217.52 5.43
 3 -1 1 212.84 5.37
 3 1 1 212.94 5.39
 3 -1 1 209.62 5.2
 -3 1 -1 225.65 5.34
 -3 -1 -1 213.52 5.3
 -3 1 -2 1178.76 20.53
 -3 -1 -2 1139.78 20.55
 3 -1 2 1155.89 20.68
 3 1 2 1158 20.71
 3 -1 2 1167.62 20.68
 3 1 2 1120.92 20.59
 -3 1 -2 1146.32 20.51
 -3 -1 -2 1177.99 20.55
 -3 -1 -2 1151.86 19.87
 3 -1 3 446.98 9.49
 3 1 3 445.13 9.54
 3 1 3 460.17 9.61
 3 -1 3 449.06 9.53
 -3 1 -3 452.65 9.4
 -3 -1 -3 460.38 9.41
 -3 1 -3 440.04 9.37
 -3 -1 -3 461.79 9.45
 3 -1 4 43.61 2.19
 3 1 4 41.99 2.18
 3 -1 4 45.04 2.22
 3 1 4 40.87 2.16
 -3 1 -4 42.15 2.08
 -3 -1 -4 42.21 2.13
 -3 1 -4 41.89 2.08
 -3 -1 -4 46.5 2.2
 3 1 5 353.47 8.32
 -3 1 -5 360.87 8.14
 -3 -1 -5 366.35 8.22
 3 1 5 362.95 8.25
 3 -1 5 344.3 8.24
 3 1 5 351.96 8.27
 3 1 5 352.94 8.29
 -3 1 -5 368.8 8.21
 -3 -1 -5 370.16 8.22
 3 -1 5 353.33 8.32
 3 1 5 356.14 8.12
 3 1 6 39.37 2.22
 3 1 6 36.24 1.62
 3 -1 6 39.27 1.68
 3 -1 6 41.31 2.25
 -3 1 -6 39.9 2.19
 -3 -1 -6 41 2.24
 3 1 6 37.09 2.14
 3 1 6 40.75 1.64
 3 -1 6 39.85 1.59
 3 -1 6 39.68 2.29
 3 1 6 36.68 2.18
 3 -1 6 41.45 2.33
 3 1 6 39.83 2.27
 -3 1 -6 41.17 2.22
 -3 -1 -6 37.78 2.16
 3 1 6 41.03 2.24
 3 -1 6 44.24 2.35
 3 1 7 213.29 6.15
 3 1 7 214.28 5
 3 -1 7 209.87 5
 3 -1 7 217.92 6.18
 -3 1 -7 211.36 6.04
 -3 -1 -7 218.83 6.11
 3 1 7 239.24 6.38
 3 -1 7 212.96 4.85
 3 1 7 211.2 4.89
 3 -1 7 217.66 6.21
 3 1 7 223 6.23
 -3 1 -7 211.96 6.05
 -3 -1 -7 216.61 6.08
 3 -1 7 212.68 6.18
 3 1 7 218.41 6.2
 3 -1 7 207.22 6.09
 3 1 7 204.27 6.06
 3 1 8 106.74 3.22
 3 -1 8 107.86 3.28
 3 1 8 105.82 3.21
 3 -1 8 109.58 3.26
 3 -1 8 108.69 4.26
 -3 1 -8 106.42 4.11
 -3 -1 -8 111 4.21
 3 1 8 113.21 4.29
 3 -1 8 104.75 3.12
 3 1 8 110.71 3.21
 3 -1 8 105.45 4.23
 3 1 8 109.47 4.23
 -3 1 -8 110.35 4.13
 -3 -1 -8 110.2 4.2
 3 1 8 100.07 4.09
 3 -1 8 110.74 4.27
 3 -1 8 119.54 4.39
 3 1 8 105.72 4.17
 3 -1 9 33.49 1.75
 3 1 9 33.26 1.71
 3 -1 9 34.15 1.74
 3 1 9 34.75 1.74
 3 -1 9 27.66 2.19
 -3 1 -9 38.36 2.43
 -3 -1 -9 33.9 2.31
 3 1 9 29.54 2.23
 3 -1 9 32.73 1.65
 3 1 9 33.86 1.69
 3 -1 9 29.34 1.66
 3 1 9 32.48 1.74
 3 -1 9 32.11 2.35
 3 1 9 31.39 2.29
 3 -1 9 29.26 2.23
 -3 1 -9 31.03 2.2
 -3 -1 -9 33.92 2.3
 3 1 9 31.73 2.33
 3 -1 9 29.35 2.25
 3 1 9 28.35 2.18
 3 1 10 130.53 3.87
 3 -1 10 130.69 3.88
 3 1 10 130.15 3.82
 3 -1 10 134.21 3.95
 3 1 10 128.14 5.03
 3 -1 10 123.26 5.01
 -3 1 -10 129.45 4.94
 -3 -1 -10 130.76 5.03
 3 -1 10 128.78 3.77
 3 1 10 129.8 3.82
 3 -1 10 128.64 3.9
 3 1 10 131.03 3.93
 3 1 10 120.44 4.94
 3 -1 10 135.04 5.24
 -3 1 -10 130.97 4.97
 -3 -1 -10 138.25 5.08
 3 -1 10 129.63 5.05
 3 1 10 129.35 5.05
 3 -1 10 121.17 4.91
 3 1 10 124.52 4.95
 3 -1 11 41.64 2.09
 3 1 11 40.19 2.04
 3 1 11 38.43 2.74
 3 -1 11 35.29 2.72
 -3 1 -11 39.7 2.7
 -3 -1 -11 41.59 2.78
 3 -1 11 37.56 1.95
 3 1 11 39.4 2.01
 3 1 11 37.37 2.73
 3 -1 11 35 2.71
 3 -1 11 38.26 2.04
 3 1 11 36.96 2.02
 3 -1 11 38.32 2.74
 -3 1 -11 41.72 2.74
 3 1 11 42.03 2.84
 -3 -1 -11 39.53 2.72
 3 -1 11 34.17 2.62
 3 1 11 39.52 2.75
 3 1 12 1.53 0.71
 3 -1 12 1.27 0.71
 -3 1 -12 0.38 0.71
 -3 -1 -12 1.16 0.77
 3 1 12 2.28 0.81
 3 -1 12 1.67 0.75
 3 -1 12 2.1 0.8
 3 1 12 2.03 0.76
 3 -1 12 0.14 0.76
 3 1 12 2.08 0.84
 3 -1 12 1.01 0.82
 3 1 12 1.78 0.79
 3 1 12 1.89 0.95
 3 -1 12 0.41 0.74
 -3 1 -12 0.88 0.73
 -3 -1 -12 1.64 0.89
 3 1 12 0.8 0.75
 3 -1 12 1.07 0.84
 3 1 13 32.1 1.89
 3 -1 13 32.18 1.92
 3 -1 13 33.81 1.98
 3 1 13 31.75 1.86
 3 1 13 30.04 1.87
 3 -1 13 31.83 1.94
 3 1 14 3.73 0.86
 -3 -1 -14 5.43 1.16
 3 -1 14 4.52 0.97
 3 1 14 5.97 1.03
 3 -1 14 5.31 0.97
 3 1 14 3.81 0.87
 3 -1 15 0.06 0.56
 3 1 15 0.51 0.62
 -3 -1 -15 1.19 0.79
 -3 1 -15 0.72 0.74
 3 -1 15 0.13 0.63
 3 -1 16 107.32 3.4
 3 1 16 111.21 3.47
 -3 -1 -16 105.06 3.5
 -3 1 -16 100.89 3.35
 3 -1 16 100.83 3.37
 3 -1 17 3.59 0.68
 3 1 17 3.74 0.73
 -3 -1 -17 2.4 0.69
 3 -1 17 4.1 0.75
 3 -1 18 95.38 2.79
 3 1 18 96.96 2.85
 3 -2 -20 0.33 0.42
 3 2 -20 0.22 0.45
 -3 -2 20 0.04 0.44
 -3 -2 19 7.72 0.95
 3 2 -19 7.36 0.89
 3 -2 -19 7.71 0.87
 -3 -2 19 6.21 0.79
 -3 2 19 6.23 0.79
 -3 -2 18 41.67 2.08
 -3 -2 18 39.83 1.96
 -3 2 18 43.38 2.02
 3 -2 -18 44.27 2.02
 3 2 -18 43.87 2.02
 3 -2 -17 122.18 3.7
 -3 -2 17 121.52 3.96
 -3 -2 17 127 3.9
 -3 2 17 129.37 3.92
 3 -2 -16 677.87 13.14
 -3 -2 16 703.74 13.6
 -3 -2 16 675.07 13.34
 -3 2 16 673.87 13.33
 3 -2 -15 425.81 9.25
 -3 -2 15 451.15 9.5
 -3 2 15 439.16 9.41
 -3 -2 15 445.12 9.6
 -3 -2 14 49.54 2.37
 -3 -2 14 49.35 3.18
 -3 2 14 47.13 3.11
 -3 -2 14 44.63 3.06
 -3 2 14 48.07 3.13
 3 -2 -14 50.5 2.29
 -3 -2 14 52.83 2.37
 -3 -2 14 48.15 2.41
 3 -2 -14 46.31 3.08
 3 2 -14 43.01 2.98
 -3 -2 13 367.56 8.23
 -3 -2 13 367.98 9.83
 -3 2 13 357.67 9.76
 -3 -2 13 371.9 9.87
 -3 2 13 357.03 9.74
 3 -2 -13 381.76 8.12
 -3 -2 13 365.19 8.06
 -3 -2 13 375.22 8.39
 3 -2 -13 380.78 9.92
 3 2 -13 379.15 9.91
 -3 -2 12 103.83 3.43
 -3 -2 12 103.12 4.44
 -3 2 12 106.68 4.52
 -3 -2 12 105.57 4.49
 -3 2 12 104.89 4.49
 3 -2 -12 102.01 3.32
 -3 -2 12 109.71 3.41
 -3 -2 12 108 3.57
 3 -2 -12 108.31 4.54
 3 2 -12 111.59 4.55
 3 -2 -11 277.14 7.65
 3 2 -11 265.26 7.52
 -3 -2 11 258.51 6.07
 -3 -2 11 266.84 6.34
 -3 -2 11 272.75 6.24
 -3 -2 11 264.05 7.57
 -3 2 11 261.42 7.6
 -3 -2 11 264.43 7.59
 -3 2 11 261.25 7.59
 3 -2 -11 268.11 6.14
 -3 2 11 269.86 5.93
 -3 -2 11 274.14 6.24
 -3 2 11 278.32 6.23
 -3 -2 10 43.62 1.87
 -3 -2 10 43.04 1.97
 -3 -2 10 42.1 2.54
 -3 2 10 42.12 2.52
 -3 -2 10 40.81 2.52
 -3 2 10 39.4 2.46
 -3 -2 10 46.41 1.94
 -3 2 10 43.52 1.88
 3 -2 -10 41.37 1.84
 -3 2 10 41.56 1.75
 3 -2 -10 43.76 2.55
 3 2 -10 44.69 2.56
 3 -2 -9 205.56 5.99
 3 2 -9 200.33 5.9
 -3 -2 9 207.98 6.01
 -3 2 9 205.19 5.97
 -3 -2 9 206.79 6.01
 -3 2 9 207.87 6.03
 3 -2 -9 190.37 6.16
 3 -2 -9 194.93 4.76
 -3 -2 9 204.55 4.69
 -3 2 9 202.59 4.67
 -3 2 9 211.98 4.86
 -3 -2 9 211.33 4.86
 -3 -2 8 460.51 10.16
 -3 2 8 459.1 10.16
 -3 -2 8 456.72 10.13
 -3 2 8 444.84 10.1
 3 -2 -8 443.52 8.73
 -3 -2 8 462.86 8.7
 -3 2 8 453.34 8.65
 3 -2 -8 453.53 10.06
 3 2 -8 459.31 10.08
 -3 2 8 455.01 8.78
 -3 -2 8 455.6 8.81
 3 -2 -7 1229.05 22.59
 3 2 -7 1243.83 22.6
 -3 2 7 1263.57 21.22
 -3 -2 7 1243.81 21.21
 3 -2 -6 209.81 5.24
 -3 -2 6 186.85 4.32
 -3 2 6 191.91 4.33
 3 -2 -6 205.48 5.37
 3 2 -6 204.73 5.36
 3 -2 -5 743.48 13.94
 -3 2 5 732.27 12.88
 -3 -2 5 737.39 12.9
 -3 2 5 737.17 14.08
 -3 -2 5 731.09 14.09
 3 -2 -5 752.05 14.16
 3 2 -5 749.53 14.15
 -3 2 5 743.77 14.12
 -3 -2 5 700.28 14.13
 3 -2 -4 180.2 4.62
 -3 2 4 171.75 3.81
 -3 -2 4 175.84 3.82
 3 -2 -4 168.54 4.59
 3 2 -4 174.01 4.69
 -3 2 4 170.67 4.62
 -3 -2 4 171.55 4.62
 -3 2 4 170.11 4.66
 -3 -2 4 174.73 4.67
 3 -2 -3 1.2 0.54
 -3 2 3 1.24 0.38
 -3 -2 3 1.94 0.43
 -3 2 3 1.23 0.54
 -3 -2 3 1.44 0.58
 3 -2 -3 0.82 0.53
 3 2 -3 1.42 0.61
 -3 2 3 1.69 0.55
 -3 -2 3 1.36 0.6
 3 2 -2 2.13 0.51
 3 -2 -2 1.55 0.54
 -3 -2 2 1.48 0.39
 -3 2 2 1.61 0.42
 -3 2 2 1.43 0.58
 -3 -2 2 1.27 0.55
 3 -2 -2 1.58 0.57
 3 2 -2 1.79 0.59
 -3 2 2 0.93 0.53
 -3 -2 2 0.78 0.47
 3 -2 -1 139.13 3.83
 -3 2 1 131.7 3.08
 -3 -2 1 139.35 3.12
 -3 2 1 137.08 3.82
 -3 -2 1 141.11 3.87
 -3 2 1 140.15 3.87
 -3 -2 1 147.93 3.97
 3 -2 0 1064.88 18.46
 -3 2 0 1008.01 17.34
 -3 -2 0 1032.13 17.36
 -3 2 0 1042.42 18.4
 -3 -2 0 1016.57 18.37
 -3 2 0 1061.44 18.47
 -3 -2 0 1053.7 18.48
 3 -2 1 215.07 5.32
 -3 2 -1 212.36 5.3
 -3 -2 -1 224.15 5.36
 3 -2 1 214.22 5.44
 3 2 1 222.49 5.49
 3 -2 1 214.78 5.4
 3 2 1 218.45 5.42
 -3 2 -1 223.33 5.36
 -3 -2 -1 222.17 5.38
 -3 -2 -1 220.67 5.04
 -3 2 -2 7.77 0.95
 -3 -2 -2 6.05 0.83
 3 -2 2 6.22 0.91
 3 2 2 7.44 0.91
 3 -2 2 7.78 0.94
 3 2 2 6.92 0.92
 -3 2 -2 6.03 0.81
 -3 -2 -2 7.28 0.86
 -3 -2 -2 7.04 0.75
 -3 -2 -3 1409.97 24.41
 3 -2 3 1366.5 24.56
 3 2 3 1413.71 24.67
 3 -2 3 1383.62 24.61
 3 2 3 1423.72 24.69
 -3 2 -3 1387.93 24.35
 -3 2 -3 1387.69 24.41
 -3 -2 -3 1375.44 24.42
 -3 -2 -3 1385.72 23.81
 3 -2 4 643.76 13.27
 3 2 4 673.96 13.29
 3 -2 4 683.43 13.4
 3 2 4 680.62 13.37
 -3 2 -4 655.5 13.09
 -3 -2 -4 695.02 13.23
 -3 2 -4 682.48 13.13
 -3 -2 -4 675.42 13.17
 3 2 5 0.47 0.6
 -3 2 -5 0.07 0.47
 -3 -2 -5 0.49 0.54
 3 2 5 0.76 0.51
 3 2 5 0.34 0.48
 3 -2 5 0.22 0.52
 3 2 5 0.3 0.53
 -3 2 -5 0.34 0.51
 -3 -2 -5 0.14 0.49
 3 -2 5 -0.07 0.5
 3 2 5 0.3 0.55
 3 -2 6 4.09 0.86
 3 2 6 2.78 0.83
 -3 2 -6 2.99 0.73
 -3 -2 -6 4.34 0.83
 3 -2 6 3.18 0.8
 3 2 6 3.19 0.79
 3 -2 6 3.58 0.6
 3 2 6 4.11 0.63
 3 -2 6 5.16 0.7
 3 -2 6 9.25 1.16
 -3 2 -6 3.79 0.79
 -3 -2 -6 3.7 0.8
 3 2 6 3.69 0.57
 3 2 6 3.46 0.82
 3 2 6 5.24 0.91
 3 -2 6 8.31 1.14
 3 2 6 4.36 0.83
 3 2 7 34.43 2.25
 3 2 7 36.32 1.63
 3 -2 7 33.89 1.62
 3 -2 7 29.34 2.07
 -3 2 -7 28.05 1.96
 -3 -2 -7 30.94 2.02
 3 2 7 34.79 2.16
 3 2 7 35.57 1.58
 -3 2 -7 30.36 2.01
 3 -2 7 27.69 2.04
 3 2 7 31.09 2.1
 -3 -2 -7 34.4 2.13
 3 -2 7 26.91 2
 3 2 7 29.22 2.02
 3 2 7 30.99 2.04
 3 -2 7 31.47 2.15
 3 2 8 283.17 7.72
 3 -2 8 282.68 6.42
 3 2 8 305.57 6.43
 3 -2 8 286.37 6.37
 3 -2 8 290.99 7.9
 -3 2 -8 293.04 7.64
 -3 -2 -8 288.52 7.65
 3 2 8 292.88 7.81
 3 -2 8 283.61 6.18
 3 2 8 293.05 6.34
 -3 2 -8 273.44 7.42
 -3 -2 -8 288.5 7.61
 3 -2 8 278.95 7.7
 3 2 8 284.33 7.72
 3 -2 8 271.72 7.6
 3 2 8 284.53 7.7
 3 2 8 293.93 7.82
 3 -2 8 283.97 7.89
 3 2 9 7.63 1.26
 3 -2 9 6.1 0.85
 3 2 9 7.58 0.92
 3 -2 9 7.1 0.89
 -3 2 -9 7.04 1.15
 -3 -2 -9 7.6 1.18
 3 -2 9 7.62 0.84
 3 2 9 6.91 0.86
 3 -2 9 7.88 0.92
 3 2 9 6.91 0.9
 3 2 9 6.6 1.19
 3 -2 9 6.58 1.2
 3 2 9 8.66 1.32
 3 -2 9 7.85 1.34
 3 -2 9 7.66 1.25
 3 2 9 6.33 1.19
 -3 2 -9 6.34 1.11
 3 -2 9 8.37 1.27
 3 2 9 6.75 1.18
 -3 -2 -9 8.21 1.24
 3 -2 10 89.95 3.1
 3 -2 10 93.09 3.19
 -3 2 -10 92.05 4.03
 3 -2 10 86.14 4.16
 -3 -2 -10 91.42 4.05
 3 2 10 91.48 4.14
 3 -2 10 81.98 2.9
 3 2 10 84.53 3
 3 -2 10 86.76 3.08
 3 2 10 85.05 4.03
 3 -2 10 85.62 4.17
 3 2 10 91.28 3.15
 -3 2 -10 91.11 4.01
 -3 -2 -10 94.23 4.09
 3 -2 10 85.7 4.02
 3 2 10 87.42 4.05
 3 -2 10 89.51 4.05
 3 2 10 90.5 4.1
 3 -2 11 538.48 10.87
 -3 2 -11 530.07 12.5
 -3 -2 -11 558.08 12.82
 3 -2 11 503.23 12.86
 3 2 11 518.91 12.65
 3 -2 11 527.01 10.66
 3 2 11 555.86 10.84
 3 2 11 549.35 12.91
 3 -2 11 517.31 13.02
 3 -2 11 514.67 10.76
 3 2 11 517.22 10.77
 3 -2 11 503.38 12.53
 3 2 11 513.4 12.57
 -3 2 -11 536.52 12.5
 -3 -2 -11 558.25 12.73
 3 -2 11 501.52 12.54
 3 2 11 521.72 12.64
 3 -2 12 66.68 2.82
 3 2 12 66.96 3.79
 -3 2 -12 73.2 3.8
 -3 -2 -12 71.49 3.78
 3 -2 12 70.05 4.01
 3 -2 12 64.62 2.74
 3 2 12 69.89 2.79
 3 -2 12 71.35 2.9
 3 2 12 68.1 3.82
 3 -2 12 75.84 4.19
 3 2 12 70.54 2.88
 3 2 12 69.74 3.83
 3 -2 12 70.95 3.88
 3 2 12 67.83 3.74
 3 -2 12 67.01 3.77
 -3 2 -12 71.49 3.72
 -3 -2 -12 71.08 3.76
 3 2 13 116.94 3.81
 3 2 13 114 3.81
 3 -2 13 103.98 3.69
 3 -2 13 117.36 3.87
 3 2 14 38.19 2.09
 3 -2 14 37.77 2
 -3 -2 -14 38.53 2.25
 3 -2 14 36.56 2.06
 3 2 14 36.98 2.06
 3 -2 14 37.62 2.08
 3 -2 15 5.81 0.88
 3 2 15 6.24 0.95
 -3 -2 -15 5.15 1.04
 3 -2 15 5.72 0.95
 3 -2 16 12.21 1.13
 3 2 16 12.98 1.2
 -3 -2 -16 12.85 1.28
 3 -2 16 12.02 1.18
 3 -2 17 82.76 2.71
 3 2 17 84.77 2.81
 -3 -2 -17 79.94 2.84
 3 -2 17 82.26 2.78
 3 2 18 10.88 0.92
 -3 -2 -18 8.8 0.85
 3 2 18 10.59 0.88
 -3 -3 20 23.06 1.31
 3 -3 -20 21.93 1.17
 3 3 -20 24.21 1.22
 3 -3 -19 1.02 0.51
 -3 -3 19 1.3 0.6
 -3 -3 19 1.04 0.5
 -3 3 19 0.66 0.45
 3 -3 -19 0.97 0.52
 3 3 -19 1.68 0.56
 3 -3 -18 0.41 0.51
 -3 -3 18 -0.06 0.61
 -3 -3 18 0.83 0.58
 -3 3 18 0.44 0.5
 3 3 -18 0.37 0.56
 3 -3 -18 0.1 0.57
 -3 -3 17 373.04 8.2
 -3 3 17 373.85 8.2
 -3 -3 17 382.29 8.47
 3 -3 -17 375.85 8.11
 -3 -3 16 11.82 1.2
 -3 3 16 13.76 1.24
 -3 -3 16 11.84 1.3
 3 -3 -16 13.28 1.24
 -3 -3 15 222.92 6.01
 3 -3 -15 226.13 5.76
 -3 -3 15 216.33 5.79
 -3 -3 15 237.52 5.9
 -3 3 15 235.68 5.89
 -3 -3 14 3.49 0.87
 -3 -3 14 2.73 1.01
 -3 3 14 2.19 0.9
 -3 -3 14 2.34 0.97
 -3 3 14 2.32 0.95
 3 -3 -14 2.49 0.77
 -3 -3 14 2.65 0.79
 3 -3 -14 2.8 1.05
 3 3 -14 4.19 1.13
 -3 -3 13 374.84 8.3
 -3 -3 13 354.95 9.71
 -3 3 13 359.94 9.74
 -3 -3 13 362.51 9.75
 -3 3 13 359.22 9.74
 3 -3 -13 358.23 8.04
 -3 -3 13 368.71 8.14
 3 -3 -13 386.9 9.92
 3 3 -13 377.97 9.84
 -3 -3 12 402.1 8.52
 -3 -3 12 409.68 8.69
 -3 -3 12 388.9 10.1
 -3 3 12 388.07 10.13
 -3 -3 12 409.1 10.25
 -3 3 12 402.38 10.26
 3 -3 -12 386.75 8.45
 -3 3 12 405.66 8.21
 3 -3 -12 390.55 10.1
 3 3 -12 398.29 10.13
 3 -3 -11 238.34 6.95
 3 3 -11 220.07 6.73
 -3 -3 11 226.27 5.53
 -3 -3 11 228.97 5.64
 -3 -3 11 228.94 6.9
 -3 3 11 233.58 6.97
 -3 -3 11 224.09 6.84
 -3 3 11 238.1 7
 3 -3 -11 223.36 5.5
 -3 3 11 226.46 5.3
 -3 -3 11 232.41 5.58
 -3 3 11 243.29 5.61
 -3 3 10 53.32 2.09
 -3 -3 10 53.58 2.11
 3 -3 -10 52.74 2.81
 3 3 -10 54.67 2.84
 -3 -3 10 48.59 2.05
 -3 -3 10 52.45 2.18
 -3 -3 10 47.32 2.72
 -3 3 10 51.89 2.84
 -3 -3 10 49.68 2.77
 -3 3 10 46.63 2.72
 3 -3 -10 49.96 2.07
 -3 3 10 51.54 1.98
 3 -3 -10 47.37 2.94
 -3 -3 9 0.67 0.45
 -3 -3 9 0.45 0.52
 -3 3 9 0.8 0.56
 -3 -3 9 1.34 0.66
 -3 3 9 0.79 0.63
 3 -3 -9 2.15 0.8
 3 -3 -9 1.84 0.75
 3 3 -9 2.71 0.78
 3 -3 -9 0.74 0.46
 -3 3 9 1.11 0.49
 -3 -3 9 0.67 0.44
 -3 3 9 0.48 0.42
 -3 3 8 9.85 0.84
 -3 -3 8 9.63 0.84
 -3 -3 8 8.44 0.8
 -3 -3 8 10.04 1.2
 -3 3 8 9.77 1.16
 -3 -3 8 8 1.08
 -3 3 8 11.25 1.22
 3 -3 -8 9.53 0.86
 3 -3 -8 11.27 1.24
 3 3 -8 10.82 1.23
 -3 3 8 9.91 0.83
 -3 -3 8 9.34 0.85
 3 -3 -8 10.48 1.35
 3 -3 -7 204.64 5.61
 3 -3 -7 201.95 4.62
 -3 3 7 202.44 4.52
 -3 3 7 210.3 4.62
 -3 -3 7 212.32 4.65
 3 -3 -7 201.11 5.58
 3 3 -7 197.58 5.58
 -3 -3 6 166.76 3.92
 -3 3 6 179.02 3.99
 3 -3 -6 168.17 4.84
 3 3 -6 173.52 4.92
 3 -3 -6 169.21 4.86
 -3 3 5 2915.31 48.53
 -3 -3 5 2846.35 47.17
 -3 3 5 2901.7 47.18
 3 -3 -5 2938.32 48.49
 3 3 -5 2941.18 48.49
 -3 3 5 2965.63 48.53
 3 -3 -5 2974.1 48.68
 -3 3 4 943.24 17.24
 -3 -3 4 911.23 17.18
 -3 3 4 956.6 16.11
 -3 -3 4 948.23 16.09
 3 -3 -4 930.92 17.22
 3 3 -4 946.91 17.27
 -3 3 4 975.94 17.28
 -3 -3 4 917.48 17.17
 3 -3 -4 950.41 17.36
 -3 3 3 11.71 1.07
 -3 -3 3 13.02 1.13
 -3 3 3 14.35 0.82
 -3 -3 3 12.6 0.79
 3 -3 -3 13.25 1.12
 3 3 -3 12.69 1.14
 -3 3 3 13.96 1.11
 -3 -3 3 13.68 1.12
 3 -3 -3 14.72 1.21
 -3 3 2 179.12 4.62
 -3 -3 2 172.98 4.6
 -3 3 2 188 3.89
 -3 -3 2 180.7 3.85
 3 -3 -2 182.79 4.68
 3 3 -2 182.19 4.66
 -3 3 2 177.1 4.62
 -3 -3 2 177.99 4.64
 3 -3 -2 175.71 4.68
 -3 3 1 246.01 5.78
 -3 -3 1 252.05 5.79
 -3 3 1 248.57 4.91
 -3 -3 1 244.81 4.89
 -3 3 1 249.01 5.76
 -3 -3 1 250.39 5.77
 3 -3 -1 246.86 5.82
 -3 3 0 257.78 6.14
 -3 -3 0 284.09 6.28
 -3 -3 0 280.96 6.12
 -3 3 0 279.45 5.36
 -3 -3 0 278.51 5.35
 3 -3 0 257.32 6.19
 -3 3 0 270.99 6.15
 -3 -3 0 276.83 6.23
 -3 3 -1 194.17 4.91
 -3 -3 -1 199.76 5.01
 -3 -3 -1 199.96 4.77
 3 -3 1 197.93 4.96
 -3 3 -1 192.47 4.88
 -3 -3 -1 190.18 4.89
 3 -3 1 194.96 5.04
 3 3 1 189.63 5.08
 3 -3 1 197.38 5.03
 3 3 1 206.9 5.17
 -3 3 -2 792.77 15.17
 -3 -3 -2 839.09 15.28
 -3 -3 -2 810.42 14.9
 3 -3 2 821.35 15.25
 -3 3 -2 840.37 15.22
 -3 -3 -2 813.37 15.22
 3 -3 2 831.37 15.39
 3 3 2 823.9 15.43
 3 -3 2 828.31 15.37
 3 3 2 815.92 15.39
 -3 3 -3 859.95 15.82
 -3 -3 -3 880.17 15.92
 -3 -3 -3 842.45 15.42
 -3 3 -3 830.87 15.8
 -3 -3 -3 841.75 15.8
 3 -3 3 836.32 16.01
 3 3 3 878.9 16.13
 3 -3 3 841.3 16.01
 3 3 3 854.61 16.07
 -3 3 -4 28.31 1.76
 -3 -3 -4 31.17 1.79
 -3 -3 -4 31.58 1.63
 3 -3 4 29.72 1.82
 3 3 4 34.04 1.95
 3 -3 4 32.48 1.93
 3 3 4 30.67 1.86
 -3 3 -4 33.1 1.83
 -3 -3 -4 36.41 1.93
 3 3 4 33.27 2.01
 3 -3 5 5.9 0.69
 -3 3 -5 3.94 0.78
 -3 -3 -5 4.92 0.84
 3 3 5 4.19 0.6
 3 3 5 9.88 1.22
 3 -3 5 4.05 0.84
 3 3 5 10.57 1.13
 -3 3 -5 5.07 0.83
 -3 -3 -5 3.83 0.8
 3 -3 5 3.59 0.8
 3 3 5 10.34 1.17
 3 -3 6 3.61 0.82
 3 3 6 4.85 0.94
 -3 3 -6 3.29 0.78
 3 -3 6 3.61 0.85
 3 3 6 3.29 0.77
 -3 -3 -6 4.96 0.88
 3 -3 6 5.19 0.7
 3 3 6 4.88 0.67
 3 -3 6 4.43 0.68
 3 3 6 3.94 0.63
 3 -3 6 4.15 0.67
 -3 3 -6 2.87 0.73
 -3 -3 -6 3.54 0.8
 3 3 6 4.29 0.63
 3 -3 6 3.75 0.88
 3 -3 6 3.9 0.9
 3 3 6 4.86 0.96
 3 -3 7 0.45 0.61
 3 3 7 0.54 0.7
 -3 3 -7 0.08 0.55
 -3 -3 -7 0.25 0.5
 3 -3 7 0.63 0.65
 3 3 7 -0.18 0.59
 3 3 7 1.06 0.49
 3 3 7 0.4 0.52
 3 -3 7 0.46 0.49
 -3 3 -7 0.08 0.5
 -3 -3 -7 0.51 0.62
 3 3 7 0.4 0.46
 3 -3 7 2.46 0.88
 3 3 7 0.81 0.66
 3 3 7 0.62 0.58
 3 -3 7 1.79 0.79
 3 3 7 0.7 0.69
 3 -3 8 378.9 9.5
 3 3 8 389.5 9.56
 -3 3 -8 381.19 9.24
 -3 -3 -8 405.17 9.52
 3 -3 8 378.94 9.5
 3 3 8 403.93 9.63
 3 3 8 403.24 8.09
 3 -3 8 376.83 8.13
 3 3 8 396.05 8.04
 3 -3 8 391.05 8.07
 3 3 8 395.32 9.62
 -3 3 -8 388.21 9.33
 -3 -3 -8 400.4 9.52
 3 -3 8 383.48 9.79
 3 3 8 385.89 8.01
 3 -3 8 395.86 9.93
 3 3 8 391.36 9.55
 3 3 8 367.11 9.6
 3 -3 9 472.77 11.11
 3 3 9 458.37 11.03
 -3 3 -9 459.83 10.78
 -3 -3 -9 469.77 10.93
 3 -3 9 467.11 11.01
 3 3 9 447.54 10.91
 3 3 9 465.44 9.32
 3 -3 9 476.69 9.56
 3 3 9 461.19 9.32
 3 -3 9 451.82 9.3
 -3 3 -9 472.55 10.93
 -3 -3 -9 467.61 10.96
 3 3 9 455.57 11.11
 3 -3 9 460.51 11.41
 3 3 9 463.75 9.34
 3 -3 9 454.44 9.39
 3 3 9 438.79 9.33
 3 3 9 454.99 11.05
 3 -3 9 465.47 11.49
 3 3 9 441.36 11.02
 3 -3 10 419.43 10.59
 3 3 10 423.28 10.63
 -3 3 -10 432.39 10.47
 -3 -3 -10 441.69 10.62
 3 -3 10 428.69 10.63
 3 3 10 422.25 10.58
 3 3 10 442.93 8.9
 3 -3 10 415.66 8.84
 3 -3 10 406.11 8.93
 -3 3 -10 428.92 10.47
 -3 -3 -10 441.81 10.64
 3 3 10 436.93 10.8
 3 -3 10 404.82 10.92
 3 -3 10 421.81 8.76
 3 3 10 424.86 8.88
 3 -3 10 413.35 11.03
 3 3 10 430.05 10.74
 3 3 10 419.93 8.93
 3 -3 10 408.16 8.88
 3 3 10 396.77 10.49
 3 3 11 391.71 8.34
 3 -3 11 388.39 8.55
 3 -3 11 380.24 10.6
 -3 3 -11 391.99 10.08
 -3 -3 -11 389.65 10.16
 3 3 11 389.66 10.36
 3 -3 11 368.55 8.24
 3 3 11 384.48 8.42
 3 -3 11 393.94 10.79
 3 3 11 380.84 10.32
 3 -3 11 392.11 8.51
 3 3 11 390.03 8.5
 3 -3 11 376.87 10.16
 3 3 11 378.44 10.14
 -3 3 -11 398.9 10.05
 3 3 11 380.27 10.14
 3 -3 11 376.29 10.19
 -3 -3 -11 415.43 10.28
 3 -3 12 300.49 7.08
 3 3 12 261.06 8.4
 3 -3 12 263.91 8.76
 -3 3 -12 290.22 8.37
 -3 -3 -12 303.36 8.62
 3 3 12 298.49 6.93
 3 3 12 273.72 8.56
 3 -3 12 284.89 9.07
 3 3 12 291.38 6.94
 3 -3 12 281.23 6.92
 3 3 12 301.17 8.72
 3 -3 12 290.83 8.63
 3 3 12 291.92 8.6
 3 -3 12 284.79 8.54
 -3 3 -12 294.02 8.39
 -3 -3 -12 302.77 8.58
 3 3 13 0.6 0.72
 3 -3 13 0.34 0.66
 3 3 13 0.68 0.65
 3 -3 13 0.35 0.75
 -3 -3 -13 1.46 0.99
 3 3 14 58.23 2.59
 3 -3 14 60.76 2.7
 -3 -3 -14 62.64 2.9
 3 -3 15 35.37 2
 -3 -3 -15 36.36 2.14
 3 -3 16 41.54 2.06
 3 3 16 43.62 2.05
 -3 -3 -16 43.31 2.2
 3 -3 17 26.08 1.5
 3 3 17 24.88 1.44
 -3 -3 -17 22.49 1.47
 3 3 18 13.63 0.99
 -3 -3 -18 13.75 1
 -3 -4 20 30.65 1.49
 3 4 -20 32.31 1.34
 3 -4 -19 2.08 0.57
 -3 -4 19 1.55 0.62
 -3 -4 19 1.3 0.47
 3 4 -19 1.79 0.56
 3 -4 -19 1.08 0.51
 3 -4 -18 2.88 0.69
 -3 -4 18 2.75 0.77
 -3 -4 18 2.54 0.64
 -3 4 18 2.85 0.66
 3 -4 -18 3.14 0.72
 3 4 -18 2.58 0.71
 3 -4 -17 55.29 2.37
 -3 -4 17 57.25 2.59
 -3 -4 17 54.7 2.35
 -3 4 17 53.07 2.31
 3 -4 -17 61.36 2.41
 3 4 -17 59.77 2.38
 -3 -4 16 139.02 4.39
 -3 -4 16 134.09 4.13
 -3 -4 16 132.39 4.03
 -3 4 16 134.2 4.04
 3 -4 -16 127.19 3.99
 -3 -4 15 28.36 1.88
 3 -4 -15 22.26 1.61
 -3 -4 15 24.48 1.72
 -3 4 15 27.17 1.71
 -3 -4 15 31.64 1.8
 -3 -4 14 371.46 8.51
 -3 -4 14 352.67 9.81
 -3 -4 14 353.33 9.82
 3 -4 -14 376.31 8.24
 -3 -4 14 368.88 8.34
 3 4 -14 382.15 10
 -3 -4 13 2.26 0.79
 -3 -4 13 2.44 0.84
 -3 4 13 1.81 0.84
 -3 -4 13 2.2 0.83
 -3 4 13 2.06 0.9
 3 -4 -13 1.83 0.71
 -3 -4 13 1.78 0.74
 3 -4 -13 2.53 0.84
 3 4 -13 2.4 0.9
 -3 -4 12 56.86 2.48
 -3 -4 12 60.34 2.59
 -3 -4 12 54.37 3.16
 -3 4 12 62.64 3.34
 -3 -4 12 57.55 3.23
 -3 4 12 55.36 3.16
 3 -4 -12 56.7 2.43
 -3 4 12 62.48 2.35
 3 -4 -12 68.61 3.44
 3 4 -12 62.34 3.29
 -3 -4 11 147.84 4.22
 -3 -4 11 154.36 4.38
 -3 -4 11 146.87 5.29
 -3 4 11 147.58 5.28
 -3 -4 11 149.61 5.32
 -3 4 11 156.36 5.4
 3 -4 -11 149.57 4.22
 -3 4 11 152.29 4.01
 3 -4 -11 155.46 5.33
 3 4 -11 152.51 5.31
 3 -4 -10 1.83 0.74
 3 4 -10 3.17 0.86
 -3 -4 10 1.05 0.56
 -3 -4 10 2.83 0.7
 -3 -4 10 2.47 0.83
 -3 4 10 1.86 0.76
 -3 -4 10 1.48 0.74
 -3 4 10 1.56 0.73
 3 -4 -10 1.67 0.87
 3 -4 -10 2.81 0.68
 -3 4 10 1.69 0.56
 -3 -4 10 2.12 0.53
 -3 4 10 1.55 0.53
 -3 -4 9 577.3 10.83
 -3 4 9 565.41 10.76
 3 -4 -9 574.21 12.27
 3 4 -9 547.24 12.15
 -3 -4 9 554.79 10.85
 -3 -4 9 586.36 11.09
 -3 -4 9 577 12.33
 -3 4 9 555.84 12.29
 -3 -4 9 576.26 12.32
 -3 4 9 563.99 12.32
 3 -4 -9 576.71 10.89
 -3 4 9 575.46 10.71
 3 -4 -9 560.38 13.07
 -3 4 8 14.67 0.99
 -3 -4 8 11.77 0.93
 3 -4 -8 14.39 1.37
 3 4 -8 13.12 1.32
 -3 -4 8 10.51 0.91
 -3 -4 8 16.79 1.14
 -3 -4 8 12.47 1.33
 -3 4 8 13.46 1.38
 -3 -4 8 12.27 1.33
 -3 4 8 12.37 1.33
 3 -4 -8 10.28 0.9
 -3 4 8 12.96 0.94
 -3 -4 8 10.89 0.92
 3 -4 -8 13.92 1.56
 3 -4 -8 11.68 1.29
 -3 4 7 364.25 7.12
 -3 -4 7 361.93 7.13
 3 4 -7 353.4 7.05
 3 -4 -7 352.43 8.21
 3 4 -7 365.88 8.33
 -3 -4 7 363.94 7.22
 -3 4 7 361.18 7.1
 -3 -4 7 368.66 7.29
 3 -4 -7 352.19 7.41
 3 -4 -7 362.48 9.13
 3 -4 -7 355.59 8.48
 -3 -4 7 339.99 7.12
 3 -4 -7 356.55 7.18
 3 -4 -6 774.51 15.09
 3 -4 -6 744.99 14.71
 3 4 -6 785.36 14.89
 -3 -4 6 775.91 13.64
 -3 4 6 777.46 13.6
 3 -4 -5 590.23 11.93
 -3 4 5 587.95 10.54
 -3 -4 5 579.72 10.53
 3 -4 -5 578.46 11.58
 3 4 -5 595.68 11.73
 -3 4 4 0.41 0.31
 -3 -4 4 0.61 0.35
 3 -4 -4 0.52 0.5
 3 4 -4 0.12 0.47
 -3 4 4 0.87 0.51
 -3 -4 4 0.52 0.52
 -3 4 4 1.05 0.51
 -3 -4 4 0.88 0.48
 3 -4 -3 819.83 15.65
 -3 4 3 847.97 14.34
 -3 -4 3 827.49 14.3
 3 -4 -3 852.36 15.41
 3 4 -3 846.78 15.48
 -3 4 3 853.1 15.43
 -3 -4 3 825.15 15.42
 -3 4 3 838.28 15.43
 -3 -4 3 806.73 15.38
 3 -4 -2 763.12 14.24
 -3 4 2 752.89 12.94
 -3 -4 2 741.33 12.9
 -3 4 2 752.68 13.99
 -3 -4 2 737.91 13.89
 -3 4 2 762.35 14
 -3 -4 2 745.14 13.97
 3 -4 -1 56.33 2.37
 -3 4 1 56.21 1.74
 -3 -4 1 62.88 1.8
 -3 4 1 65.36 2.4
 -3 -4 1 62.84 2.37
 -3 4 1 56.53 2.29
 -3 -4 1 63.2 2.39
 3 -4 0 1288 22.87
 -3 4 0 1333.32 21.67
 -3 -4 0 1286.62 21.63
 -3 4 0 1321.86 22.73
 -3 -4 0 1297.19 22.69
 -3 4 0 1305.17 22.77
 -3 -4 0 1315.39 22.76
 -3 -4 0 1287.09 22.67
 3 -4 1 219.46 5.52
 -3 -4 -1 221.23 4.57
 -3 4 -1 229.7 5.48
 -3 -4 -1 227.65 5.45
 -3 -4 -1 226.32 5.38
 -3 4 -1 226.35 5.43
 3 -4 1 231.09 5.61
 3 4 1 221.57 5.61
 -3 -4 -1 233.86 5.48
 3 -4 1 229.69 5.58
 3 4 1 223.02 5.59
 -3 4 -2 2.08 0.6
 -3 -4 -2 2.2 0.6
 -3 -4 -2 2.15 0.56
 3 -4 2 2.16 0.65
 3 4 2 2.5 0.66
 3 -4 2 2.77 0.64
 3 4 2 2.44 0.67
 -3 4 -2 1.89 0.58
 -3 -4 -2 2.73 0.65
 3 -4 2 3.09 0.69
 -3 4 -3 466.16 9.7
 -3 -4 -3 475.44 9.73
 -3 -4 -3 467.19 9.52
 -3 4 -3 459.4 9.64
 -3 -4 -3 477.79 9.74
 3 -4 3 451.58 9.8
 3 4 3 483.19 9.94
 3 -4 3 475.71 9.94
 3 4 3 483.66 9.96
 -3 4 -4 1800.65 31.51
 -3 -4 -4 1847.8 31.58
 -3 -4 -4 1830.65 31.29
 3 4 4 1871.43 32.4
 3 -4 4 1827.04 31.75
 3 4 4 1853.82 31.83
 3 -4 4 1783.74 31.72
 3 4 4 1828.25 31.87
 -3 4 -4 1835.38 31.55
 -3 -4 -4 1865.75 31.58
 3 -4 5 4.07 0.8
 3 4 5 4.78 0.87
 3 -4 5 3.68 0.76
 3 4 5 3.02 0.72
 -3 4 -5 3.17 0.69
 -3 -4 -5 4.46 0.81
 3 4 5 4.5 0.66
 3 -4 5 4.08 0.6
 3 -4 5 3.25 0.63
 -3 4 -5 4.37 0.79
 -3 -4 -5 3.87 0.77
 -3 -4 -5 2.32 0.59
 3 4 5 4.19 0.63
 3 4 5 2.92 0.53
 3 4 5 2.54 0.81
 3 -4 6 2.88 0.77
 3 4 6 2.9 0.79
 -3 4 -6 2.62 0.75
 -3 -4 -6 3.75 0.83
 3 -4 6 2.72 0.76
 3 4 6 1.65 0.64
 3 4 6 2.73 0.6
 3 -4 6 1.63 0.57
 3 -4 6 2.29 0.56
 3 -4 6 1.46 0.53
 -3 4 -6 2.72 0.7
 -3 -4 -6 3.24 0.76
 3 4 6 3 0.59
 3 -4 6 1.41 0.75
 3 -4 6 3.55 0.95
 3 4 6 2.67 0.85
 3 -4 7 1584.66 28.58
 3 4 7 1568.69 28.59
 -3 4 -7 1567.21 28.27
 -3 -4 -7 1627.48 28.45
 3 -4 7 1537.41 28.45
 3 4 7 1589.29 28.6
 3 4 7 1638.35 27.08
 3 -4 7 1534.77 26.95
 3 -4 7 1558.46 27
 3 -4 7 1552.43 26.84
 3 -4 7 1588.51 29.14
 -3 4 -7 1560.16 28.29
 -3 -4 -7 1631.97 28.45
 3 4 7 1604.41 26.88
 3 -4 7 1620.05 29.29
 3 4 7 1580.04 29.12
 3 -4 8 426.98 10.22
 3 4 8 424.05 10.19
 -3 4 -8 422.21 9.88
 -3 -4 -8 434.5 10.09
 3 -4 8 412.44 10.11
 3 4 8 420.71 10.13
 3 4 8 435.64 8.8
 3 -4 8 427.85 8.84
 3 -4 8 414.74 8.73
 3 -4 8 436.04 8.7
 3 -4 8 415.47 10.6
 3 4 8 434.26 10.35
 -3 4 -8 412.48 9.9
 -3 -4 -8 443.86 10.17
 3 4 8 426.72 8.67
 3 4 8 439.06 10.31
 3 -4 8 426.56 10.77
 3 4 8 413.6 10.4
 3 -4 9 385.32 9.72
 3 4 9 387.17 9.75
 -3 4 -9 374.87 9.44
 -3 -4 -9 413.94 9.76
 3 -4 9 375.21 9.61
 3 4 9 385.35 9.71
 3 4 9 396.98 8.25
 3 -4 9 375.5 8.13
 3 -4 9 382.78 8.3
 3 -4 9 368.97 10.16
 3 4 9 408.79 10.05
 -3 4 -9 390.72 9.54
 -3 -4 -9 395.38 9.66
 3 4 9 391.46 8.17
 3 4 9 373.26 8.14
 3 4 9 392.22 9.86
 3 -4 9 384.36 10.38
 3 -4 9 389.82 8.19
 3 4 9 357.41 9.77
 3 -4 10 22.6 2.04
 3 4 10 22.47 2.04
 -3 4 -10 24.2 2
 3 -4 10 19.61 1.95
 3 4 10 24.11 2.1
 -3 -4 -10 25.2 2.08
 3 4 10 24.07 1.54
 3 -4 10 25.85 1.57
 3 -4 10 23.23 1.59
 3 -4 10 21.01 2.2
 -3 4 -10 21.64 1.96
 -3 -4 -10 22.84 2
 3 4 10 23.01 2.16
 3 4 10 25.65 1.56
 3 4 10 22.29 1.49
 3 -4 10 23.48 1.53
 3 4 10 24.53 2.17
 3 -4 10 21.48 2.26
 3 4 10 18.4 1.96
 3 4 11 291.08 8.52
 3 -4 11 274.8 8.36
 3 4 11 289.53 8.51
 3 -4 11 299.38 8.6
 -3 4 -11 297.12 8.33
 -3 -4 -11 319.55 8.63
 3 4 11 306.06 6.96
 3 -4 11 293.96 7.05
 3 -4 11 292.43 9.12
 -3 4 -11 311.14 8.47
 -3 -4 -11 312.87 8.59
 3 4 11 291.97 8.76
 3 4 11 299.35 6.97
 3 4 11 304.19 8.81
 3 4 11 294.96 8.74
 3 -4 11 290.19 9.16
 3 -4 11 295.1 6.95
 3 4 11 294.24 6.94
 3 -4 12 16.34 1.92
 3 -4 12 22.6 2.2
 -3 4 -12 19.46 1.93
 3 4 12 23.56 1.56
 3 -4 12 24.99 1.72
 3 -4 12 18.46 2.24
 -3 4 -12 17.92 1.96
 3 4 12 21.08 2.19
 3 4 12 23.21 1.6
 -3 -4 -12 25.4 1.85
 3 -4 12 20.18 2.34
 3 4 12 20.11 2.16
 3 4 12 21.34 1.53
 3 -4 12 21.87 1.56
 3 -4 13 338.08 7.85
 3 4 13 334.81 7.61
 3 4 13 339.88 7.72
 -3 -4 -13 331.6 8.04
 3 4 13 327.47 7.65
 3 -4 13 330.19 7.67
 3 4 14 21.21 1.54
 3 4 14 21.33 1.51
 3 -4 14 21.54 1.64
 -3 -4 -14 21.59 1.73
 3 4 15 18.37 1.35
 3 -4 15 15.79 1.37
 -3 -4 -15 15.18 1.48
 3 -4 16 8.63 1.06
 3 4 16 9.44 0.99
 -3 -4 -16 6.84 1.06
 3 -4 17 21.13 1.35
 3 4 17 23.13 1.35
 -3 -4 -17 21.14 1.43
 3 4 18 8.43 0.79
 -3 -4 -18 9.91 0.88
 3 -5 -20 61.28 1.9
 -3 -5 20 57.45 2.06
 3 -5 -19 3.39 0.64
 -3 -5 19 3.33 0.71
 3 -5 -18 21.78 1.39
 3 5 -18 23.54 1.37
 -3 -5 18 23.41 1.58
 3 -5 -17 0.41 0.56
 3 5 -17 0.42 0.54
 -3 -5 17 -0.28 0.69
 -3 -5 16 30.94 1.99
 -3 -5 16 31.23 1.86
 3 -5 -16 30.49 1.8
 -3 -5 16 27.39 1.66
 3 -5 -16 30.85 1.73
 3 5 -16 30.77 1.74
 3 -5 -15 217.12 5.64
 -3 -5 15 210.08 5.72
 -3 -5 15 214.43 5.48
 -3 5 15 221.43 5.57
 -3 -5 15 214.47 5.95
 3 -5 -14 46.43 2.27
 -3 -5 14 46.23 2.42
 -3 -5 14 48.82 2.39
 -3 5 14 45.44 2.19
 -3 -5 13 362.76 8.39
 -3 5 13 365.84 7.76
 -3 -5 13 366.49 8.24
 3 -5 -13 354.77 8.03
 -3 -5 12 132.12 4.19
 -3 5 12 133.21 3.76
 -3 -5 12 131.66 4.08
 3 -5 -12 128.5 3.96
 -3 -5 11 593.33 11.73
 3 -5 -11 566.25 11.37
 -3 5 11 587.13 11.18
 -3 -5 11 573.59 11.51
 3 5 -10 0.1 0.57
 -3 -5 10 0.17 0.54
 -3 -5 10 1.7 0.65
 -3 -5 10 0.1 0.58
 -3 -5 10 0.69 0.62
 3 -5 -10 0.38 0.64
 3 -5 -10 0.7 0.54
 -3 -5 10 0.59 0.46
 -3 5 10 0.1 0.5
 3 5 -9 4.74 0.89
 -3 -5 9 2.99 0.67
 -3 -5 9 1.9 0.63
 -3 -5 9 3.68 0.87
 -3 -5 9 2.6 0.77
 3 -5 -9 3.49 1.03
 3 -5 -9 3.7 0.7
 3 -5 -9 2.91 0.87
 -3 5 9 2.96 0.62
 -3 -5 9 2.24 0.57
 3 -5 -8 262.04 6.74
 3 5 -8 265.5 6.81
 -3 -5 8 257.49 5.81
 -3 -5 8 255.55 5.96
 -3 5 8 258.52 6.79
 -3 -5 8 248.07 6.7
 -3 5 8 259.99 6.8
 -3 -5 8 250.88 6.72
 3 -5 -8 257.23 5.73
 -3 5 8 266.96 5.67
 3 -5 -8 265.65 7.72
 -3 -5 8 247.21 5.7
 3 -5 -8 268.85 7.17
 3 -5 -7 442.02 9.56
 3 5 -7 454.13 9.71
 -3 -5 7 436.83 8.55
 -3 -5 7 429.79 8.69
 3 -5 -7 427.69 8.43
 3 -5 -7 443.38 8.81
 3 -5 -7 435.77 10.58
 -3 -5 7 422.06 8.51
 3 -5 -7 455.73 10.05
 -3 5 7 430.98 8.36
 -3 -5 7 431.18 8.61
 -3 -5 7 413.05 9.41
 -3 5 7 432.96 9.57
 -3 -5 7 423.92 9.47
 -3 5 7 432.43 9.56
 3 -5 -6 367.59 8.05
 3 5 -6 359.66 8.08
 3 -5 -6 359.3 7.08
 -3 -5 6 365.61 7.33
 -3 5 6 349.1 6.98
 3 -5 -6 333.89 7.35
 3 -5 -6 360.18 9.12
 3 -5 -6 339.2 8.39
 -3 -5 6 337.86 7.1
 -3 -5 6 376.91 7.21
 3 -5 -5 565.84 12.69
 3 -5 -5 584.94 12.09
 3 -5 -5 588.14 11.57
 3 5 -5 581.86 11.63
 -3 5 4 873.38 15.88
 -3 -5 4 822.1 15.78
 3 -5 -4 845.98 16.31
 3 -5 -4 882.74 15.82
 3 5 -4 862.55 15.89
 -3 5 4 851.06 15.81
 -3 -5 4 827.14 15.79
 -3 5 3 470.42 9.52
 -3 -5 3 453.95 9.48
 3 -5 -3 460.67 9.94
 3 -5 -3 468.37 9.47
 3 5 -3 478.85 9.56
 -3 5 3 474.71 9.5
 -3 -5 3 446.58 9.4
 -3 5 2 213.93 5.24
 -3 -5 2 208.25 5.2
 3 -5 -2 206.21 5.5
 -3 5 2 219.13 5.25
 -3 -5 2 207.88 5.17
 -3 5 1 65.85 2.45
 -3 -5 1 69.39 2.51
 3 -5 -1 59.34 2.54
 -3 5 1 67.82 2.48
 -3 -5 1 66.11 2.45
 -3 5 0 732.55 13.61
 -3 -5 0 729.12 13.62
 -3 -5 0 735.75 13.71
 3 -5 0 700.15 13.78
 3 -5 0 745.72 13.82
 3 5 0 696.06 13.81
 -3 5 0 745.69 13.64
 -3 -5 0 736.33 13.61
 3 -5 0 737.71 13.76
 3 5 0 721.46 13.83
 -3 5 -1 3.87 0.68
 -3 -5 -1 3.24 0.65
 -3 -5 -1 2.89 0.62
 3 -5 1 3.41 0.69
 3 -5 1 4.59 0.74
 3 5 1 3.27 0.71
 3 -5 1 4.07 0.72
 3 5 1 3.79 0.72
 -3 5 -1 3.31 0.66
 -3 -5 -1 3.22 0.67
 -3 5 -2 0.91 0.49
 -3 -5 -2 1.02 0.46
 -3 -5 -2 1.2 0.52
 3 -5 2 1.16 0.57
 3 -5 2 1.03 0.58
 3 5 2 1.23 0.58
 3 -5 2 0.72 0.48
 3 5 2 0.55 0.46
 -3 5 -2 0.9 0.47
 -3 -5 -2 2.01 0.56
 -3 5 -3 1190.14 21.7
 -3 -5 -3 1199.76 21.7
 -3 -5 -3 1249.6 21.76
 -3 5 -3 1200.01 21.69
 3 -5 3 1216.76 21.9
 3 5 3 1253.5 21.99
 -3 -5 -3 1207.76 21.69
 3 -5 3 1214.13 21.86
 3 5 3 1263.3 22.03
 3 -5 3 1231.86 21.94
 3 5 4 114.22 3.2
 3 -5 4 102.45 2.82
 3 -5 4 106.77 2.85
 3 -5 4 106.15 3.09
 -3 5 -4 104.77 3.54
 -3 -5 -4 110.69 3.6
 -3 -5 -4 103.46 3.51
 3 5 4 108.95 3
 3 -5 4 110.82 2.96
 -3 5 -4 104.27 3.54
 -3 -5 -4 109.6 3.57
 3 -5 4 102.68 3.57
 3 5 4 110.22 3.74
 3 -5 4 102.3 3.58
 3 5 4 114.38 3.82
 3 5 4 108.56 4.07
 3 5 5 289.91 5.99
 3 -5 5 251.12 5.49
 3 -5 5 243.8 5.74
 3 -5 5 269.6 5.53
 -3 5 -5 254.68 6.42
 -3 -5 -5 248.98 6.44
 -3 -5 -5 263.48 6.44
 3 5 5 255.2 5.63
 3 -5 5 254.55 6.63
 3 5 5 258.61 6.66
 3 -5 5 251.65 6.61
 3 5 5 265.21 6.72
 -3 5 -5 266.11 6.54
 -3 -5 -5 265.02 6.54
 3 5 5 249.58 7.06
 3 5 6 113.49 3.28
 3 -5 6 110.16 2.99
 3 -5 6 103.41 3.02
 3 -5 6 102.3 3.18
 -3 5 -6 101.58 3.73
 -3 -5 -6 106.89 3.79
 -3 -5 -6 106.04 3.66
 3 5 6 108.66 3.12
 3 5 6 111.73 4.34
 3 -5 6 95.65 3.73
 3 5 6 100.33 3.8
 -3 5 -6 97.1 3.61
 -3 -5 -6 99.46 3.66
 3 -5 6 98.58 3.75
 3 5 6 109.65 3.92
 3 -5 7 43.7 2.51
 -3 5 -7 46.35 2.46
 3 -5 7 49.25 2.63
 3 5 7 51.97 2.16
 3 -5 7 49.53 2.08
 3 -5 7 48.48 2.11
 3 -5 7 47.35 1.98
 3 -5 7 50.89 2.99
 -3 5 -7 43.92 2.4
 3 5 7 50.13 2.02
 3 -5 7 46.89 2.91
 3 5 7 52.48 3
 3 -5 8 14.31 1.58
 -3 5 -8 14.67 1.45
 3 -5 8 13.06 1.49
 3 5 8 15.12 1.19
 3 -5 8 14.83 1.2
 3 -5 8 14.5 1.18
 3 -5 8 13.97 1.16
 3 -5 8 11.86 1.65
 -3 5 -8 10.89 1.33
 3 5 8 15.35 1.16
 3 -5 8 14.35 1.79
 3 5 8 12.14 1.55
 3 5 9 19.36 1.38
 3 -5 9 20.19 1.38
 3 -5 9 22.23 1.5
 3 -5 9 18.1 1.37
 3 5 9 24.54 2.12
 3 -5 9 16.12 1.98
 3 5 9 19.88 1.36
 3 -5 9 17.53 2.05
 3 -5 9 17.33 1.3
 3 5 9 21.82 2
 3 5 9 18.52 1.97
 3 5 10 256.79 6.19
 3 -5 10 251.34 6.08
 3 -5 10 250.18 6.23
 3 5 10 259.81 7.83
 3 -5 10 248.34 8.2
 3 5 10 251.3 6.09
 3 5 10 251.59 7.86
 3 5 10 263.8 7.83
 3 -5 10 252.58 8.32
 3 -5 10 258.17 6.13
 3 5 11 72.43 3.86
 3 -5 11 68.79 4.13
 3 -5 11 65.95 2.66
 3 5 11 64.52 2.67
 3 -5 11 64.7 2.75
 3 5 11 69.78 3.83
 3 -5 11 59.4 3.86
 3 5 11 68.39 2.73
 -3 -5 -11 66.9 2.92
 3 5 11 59.22 3.58
 3 -5 12 21.19 1.51
 3 5 12 20.42 1.52
 3 -5 12 19.64 1.58
 3 5 12 22.12 1.55
 3 5 12 23.5 1.59
 -3 -5 -12 23.35 1.82
 3 5 13 667.08 12.83
 3 5 13 658.45 12.82
 3 -5 13 650.79 13
 -3 -5 -13 653.55 13.31
 3 5 13 637.96 12.74
 3 -5 13 626.1 12.7
 3 -5 14 416.47 9.26
 -3 -5 -14 436.93 9.67
 3 5 14 419.81 9.09
 3 5 14 440.52 9.19
 3 -5 15 5.62 0.97
 3 5 15 7.05 0.91
 -3 -5 -15 5.48 1.04
 3 5 16 5.41 0.85
 -3 -5 -16 4.42 0.89
 3 -5 16 4.51 0.85
 3 5 17 38.92 1.73
 -3 -5 -17 38.27 1.84
 3 -5 17 40.08 1.81
 3 5 18 12 0.87
 -3 -5 -18 11.59 0.93
 -3 -6 20 1.11 0.47
 3 -6 -20 1.36 0.4
 -3 -6 19 12.65 1.08
 3 -6 -19 14.39 1
 -3 -6 18 179.73 4.83
 3 -6 -18 179.29 4.52
 -3 -6 17 3.86 0.94
 -3 -6 17 3.51 0.78
 3 -6 -17 3.65 0.82
 -3 -6 16 2.77 0.88
 -3 -6 16 2.87 0.84
 3 -6 -16 2.75 0.78
 -3 -6 15 48.57 2.53
 -3 -6 15 49.14 2.45
 3 -6 -15 47.26 2.29
 -3 -6 14 350.34 8.26
 -3 -6 14 342.45 8.01
 3 -6 -14 338.32 7.78
 -3 -6 13 33.12 2.07
 -3 6 13 36.35 1.83
 -3 -6 13 30.49 1.95
 3 -6 -13 32.93 1.87
 -3 -6 12 27.96 1.86
 3 -6 -12 28.34 1.73
 -3 6 12 31.04 1.69
 -3 -6 12 30.08 1.85
 -3 -6 11 44.24 2.26
 3 -6 -11 36.15 2.8
 3 -6 -11 39.92 2
 -3 6 11 39 1.88
 -3 -6 11 43.53 2.17
 -3 -6 10 66.67 2.67
 -3 -6 10 68.06 2.76
 3 -6 -10 66.68 3.72
 3 -6 -10 67.7 2.57
 -3 6 10 65.78 2.43
 3 -6 -10 71.34 3.57
 -3 -6 9 310.5 6.92
 -3 -6 9 293.79 6.99
 3 -6 -9 309.41 6.75
 3 -6 -9 318.16 7.04
 -3 6 9 307.84 6.63
 3 -6 -9 310.71 8.9
 -3 -6 9 302.55 6.76
 3 -6 -9 315.77 8.4
 -3 -6 8 -0.05 0.46
 -3 -6 8 -0.28 0.5
 3 -6 -8 -0.12 0.66
 3 -6 -8 0.09 0.45
 3 -6 -8 0.86 0.52
 3 -6 -8 0.1 0.61
 -3 6 8 1.46 0.51
 -3 -6 8 -0.4 0.47
 -3 -6 7 60.97 2.27
 3 -6 -7 59.38 2.15
 -3 -6 7 60.16 2.35
 3 -6 -7 58.69 2.31
 -3 -6 7 64.02 2.37
 -3 6 7 66.22 2.21
 3 -6 -7 61.32 2.4
 3 -6 -7 58.03 3.25
 -3 -6 7 60.53 2.25
 3 -6 -7 61.68 3.06
 -3 -6 6 126.5 3.4
 -3 -6 6 121.74 3.49
 3 -6 -6 109.67 3.4
 -3 -6 6 123.43 3.5
 -3 6 6 122.43 3.2
 3 -6 -6 120.64 3.56
 -3 -6 6 118.72 3.34
 3 -6 -6 129.85 4.47
 3 -6 -6 127.25 4.87
 3 -6 -6 119.11 3.2
 3 -6 -5 42.13 1.9
 3 -6 -5 41.55 2.36
 3 -6 -5 41.06 2.61
 -3 -6 5 42.33 1.75
 3 -6 -5 38.84 1.8
 -3 6 5 38.91 1.59
 -3 -6 5 44.08 1.9
 3 -6 -4 270.44 7.47
 3 -6 -4 271.35 6.96
 3 -6 -3 216.48 6.23
 3 -6 -3 210.64 5.78
 3 -6 -2 3758.3 62.5
 3 -6 -2 3729.69 61.92
 3 -6 -1 281.8 7.02
 3 -6 -1 272.93 6.63
 -3 -6 1 262.1 6.37
 3 -6 0 990.57 18.28
 -3 -6 0 998.48 18.13
 3 -6 1 142.46 4.25
 -3 -6 -1 143.06 4.2
 3 -6 2 589.6 11.85
 -3 -6 -2 602.13 11.88
 3 -6 3 128.54 3.25
 3 -6 3 127.68 3.49
 -3 -6 -3 129.17 4.06
 3 6 3 135.9 3.46
 3 -6 3 127.82 3.34
 3 6 3 139.05 3.69
 3 -6 3 125.37 4
 3 6 3 132.53 4.59
 3 -6 4 0.19 0.44
 3 -6 4 0.18 0.41
 -3 -6 -4 0.14 0.47
 3 6 4 0.54 0.45
 3 -6 4 0.78 0.47
 3 -6 4 0.04 0.42
 3 6 4 0.05 0.47
 3 6 4 0.09 0.61
 3 -6 5 930.88 17.29
 3 -6 5 985.05 16.89
 -3 -6 -5 974.02 18.27
 3 6 5 981.12 17.14
 3 -6 5 961.8 16.85
 3 6 5 1001.76 17.45
 3 6 5 943.62 19.18
 3 -6 6 178.93 4.77
 -3 -6 -6 190.71 5.52
 3 6 6 194.71 4.69
 3 6 6 197.04 4.93
 3 -6 6 195 4.52
 3 6 6 192.04 6.23
 3 6 7 230.75 5.39
 3 -6 7 210.1 5.16
 3 -6 7 198.85 5.19
 3 -6 7 214.17 6.97
 -3 -6 -7 209.61 5.98
 3 6 7 211.49 5.09
 3 -6 7 211.06 6.98
 3 6 7 193.35 6.49
 3 6 8 34 1.82
 3 -6 8 34.94 1.81
 3 -6 8 35.79 1.86
 3 -6 8 32.36 2.67
 3 6 8 35.35 1.76
 3 -6 8 27.43 2.48
 3 6 8 31.21 2.43
 3 6 9 358.11 7.87
 3 -6 9 366.55 7.88
 3 -6 9 373.05 7.94
 3 -6 9 374.06 10.33
 3 6 9 364.83 7.73
 3 6 9 361.7 9.79
 3 -6 9 382.9 10.49
 3 6 10 97.54 4.44
 3 -6 10 91.55 4.81
 3 6 10 95.76 3.34
 3 -6 10 93.71 3.3
 3 -6 10 91.94 3.25
 3 6 10 100.38 4.53
 3 -6 10 89.72 4.71
 3 6 10 90.05 3.14
 -3 -6 -10 95.81 3.52
 3 6 10 86.12 4.33
 3 -6 11 102.11 5.23
 3 6 11 114.27 4.97
 3 6 11 108.77 3.61
 3 -6 11 107.12 3.63
 3 6 11 103.75 4.81
 3 -6 11 99.8 5.16
 3 6 11 106.98 3.51
 -3 -6 -11 108.1 3.87
 3 6 11 97.24 4.74
 3 6 12 357.91 8
 3 -6 12 352.25 8.13
 -3 -6 -12 354.04 8.45
 3 6 12 361.51 8.08
 3 6 13 32.08 1.85
 3 -6 13 33.49 1.99
 -3 -6 -13 34.07 2.14
 3 6 13 37.24 2
 3 6 14 4.91 0.82
 3 -6 14 2.69 0.79
 3 6 14 3.23 0.78
 -3 -6 -14 2.9 0.91
 3 -6 15 38.16 2.03
 3 6 15 42.8 2.03
 -3 -6 -15 43.76 2.29
 3 6 16 16.86 1.2
 -3 -6 -16 15.36 1.35
 3 -6 16 14.86 1.21
 3 6 17 130.66 3.46
 -3 -6 -17 128.88 3.67
 3 -6 17 129.22 3.55
 3 6 18 41.28 1.54
 -3 -6 -18 44.22 1.7
 3 -7 -19 3.03 0.59
 -3 -7 19 3.88 0.72
 3 -7 -18 41.39 1.82
 -3 -7 18 40.54 2
 3 -7 -17 188.31 4.8
 -3 -7 17 183.4 5.12
 -3 -7 17 181.74 4.9
 3 -7 -16 158.58 4.49
 -3 -7 16 158.51 4.81
 -3 -7 16 160.58 4.66
 3 -7 -15 102.67 3.5
 -3 -7 15 107.53 3.85
 -3 -7 15 102.04 3.65
 3 -7 -14 10.69 1.19
 -3 -7 14 10.38 1.29
 -3 7 14 9.2 1.03
 -3 -7 14 8.35 1.18
 3 -7 -13 20.51 1.54
 -3 -7 13 23.56 1.81
 -3 7 13 23.39 1.5
 -3 -7 13 21.04 1.65
 -3 -7 12 1.78 0.88
 3 -7 -12 3.2 0.79
 -3 -7 12 3.05 0.84
 -3 7 12 2.39 0.7
 -3 -7 11 17.46 1.47
 -3 -7 11 17.93 1.54
 3 -7 -11 17.26 2.02
 3 -7 -11 18.12 1.35
 -3 7 11 16.96 1.27
 3 -7 -11 16.74 1.39
 3 -7 -11 15.13 1.81
 -3 -7 10 15.32 1.34
 -3 -7 10 15.77 1.43
 3 -7 -10 18.61 2.04
 3 -7 -10 13.78 1.2
 3 -7 -10 15.6 1.34
 -3 7 10 15.7 1.2
 -3 -7 10 15.16 1.23
 3 -7 -10 14.5 1.73
 -3 -7 9 37.96 1.97
 -3 -7 9 39.42 2.07
 3 -7 -9 39.2 2.87
 3 -7 -9 42.59 1.92
 3 -7 -9 41.86 2.04
 -3 7 9 41.67 1.89
 -3 -7 9 39.07 1.92
 3 -7 -9 40.13 2.67
 -3 -7 8 5.38 0.8
 -3 -7 8 3.31 0.75
 3 -7 -8 5.04 1.16
 3 -7 -8 5.96 0.78
 3 -7 -8 2.27 0.63
 3 -7 -8 3.93 0.98
 3 -7 -8 1.51 0.65
 -3 7 8 1.36 0.56
 -3 -7 8 1.66 0.6
 -3 -7 7 59.72 2.35
 3 -7 -7 60.62 2.21
 -3 7 7 63.45 2.22
 3 -7 -7 57.57 2.39
 -3 -7 7 61.44 2.41
 3 -7 -7 62.26 2.48
 3 -7 -7 58.42 3.37
 -3 -7 7 54.8 2.25
 3 -7 -7 61.17 3.13
 -3 -7 7 60.36 2.46
 -3 -7 6 33.17 1.65
 -3 -7 6 32.71 1.71
 -3 7 6 32.49 1.5
 3 -7 -6 29.88 1.66
 -3 -7 6 32.57 1.72
 3 -7 -6 31.42 1.73
 3 -7 -6 34.03 2.24
 3 -7 -6 35.13 2.53
 -3 -7 6 30.66 1.59
 -3 -7 5 8.94 0.93
 3 -7 -5 6.69 1.21
 -3 -7 5 5.96 0.86
 -3 7 5 7.37 0.75
 3 -7 -5 6 0.79
 3 -7 -5 7.37 1.12
 3 -7 -5 8.83 0.96
 -3 -7 5 10.49 0.95
 -3 -7 4 40.36 1.82
 3 -7 -4 39.65 1.58
 3 -7 -4 37.6 1.87
 3 -7 -4 39.7 2.58
 3 -7 -4 41.14 2.37
 -3 -7 4 40.43 1.75
 -3 7 4 40.13 1.59
 -3 -7 4 45.01 1.95
 3 -7 -4 37.75 1.76
 3 -7 -3 94.07 2.64
 3 -7 -3 88.9 2.96
 3 -7 -3 97.87 3.65
 -3 -7 3 88.57 2.75
 3 -7 -3 99.54 4
 3 -7 -3 90.55 2.85
 -3 -7 3 93.93 2.95
 3 -7 -2 327.68 6.68
 3 -7 -2 349.56 7.06
 3 -7 -2 334.25 7.97
 3 -7 -2 336.56 8.42
 -3 -7 1 6.36 0.87
 3 -7 -1 5.35 0.9
 3 -7 -1 7.34 0.75
 3 -7 0 43.71 1.69
 3 -7 0 42.81 1.66
 3 7 0 47.03 1.81
 -3 -7 0 41.75 2.12
 3 -7 0 43.93 2.21
 3 -7 0 42.49 1.67
 3 -7 1 68.72 2.27
 3 7 1 66.48 2.29
 -3 -7 -1 69.39 2.85
 3 -7 1 67.35 2.82
 3 -7 1 69.75 2.23
 3 -7 2 194.64 4.42
 3 -7 2 186.68 4.61
 -3 -7 -2 196.09 5.39
 3 7 2 192.96 4.58
 3 -7 2 199.92 4.54
 3 7 2 210.3 4.97
 3 -7 2 197.01 5.32
 3 7 2 197.41 5.88
 3 -7 3 268.43 6.05
 3 -7 3 277.59 5.77
 -3 -7 -3 266.46 6.81
 3 7 3 288.11 6.03
 3 -7 3 275.88 5.9
 3 7 3 284.88 6.3
 3 7 3 261.45 7.32
 3 -7 3 273.63 6.73
 3 -7 4 27.59 1.34
 3 -7 4 23.41 1.43
 -3 -7 -4 26.17 1.79
 3 7 4 23.96 1.35
 3 -7 4 29.28 1.43
 3 7 4 25.92 1.51
 3 7 4 25.66 2.04
 3 -7 5 63.01 2.45
 3 -7 5 68.82 2.27
 -3 -7 -5 68.85 3.03
 3 -7 5 70.24 2.35
 3 7 5 66.27 2.37
 3 7 5 70.04 2.59
 3 7 5 69.24 3.42
 3 -7 6 27.55 1.62
 3 7 6 28.53 1.54
 3 7 6 30.99 1.7
 3 7 6 32.85 2.42
 3 7 7 231.7 5.59
 3 -7 7 218.42 5.3
 3 -7 7 219.92 5.51
 -3 -7 -7 216.64 6.29
 3 -7 7 214.72 7.24
 3 7 7 216.51 5.23
 3 7 7 199.44 6.78
 3 -7 7 212.37 7.25
 3 -7 8 107.87 5.09
 3 7 8 106.38 3.51
 3 -7 8 110.49 3.44
 3 -7 8 107.11 3.54
 3 -7 8 107.65 5.05
 -3 -7 -8 113.63 4.27
 3 7 8 109.34 3.38
 -3 -7 -8 103.3 3.57
 3 7 8 109.83 4.74
 3 -7 9 44.87 3.4
 3 7 9 46.27 2.24
 3 -7 9 51.9 2.3
 3 -7 9 47.09 2.26
 3 -7 9 46.85 3.42
 3 7 9 46.19 2.11
 -3 -7 -9 49.58 2.41
 3 7 9 46.3 3.12
 3 -7 10 87.93 4.9
 3 7 10 97.66 3.39
 3 -7 10 96.78 3.38
 3 -7 10 97.69 3.37
 3 -7 10 86.15 4.82
 3 7 10 94.32 3.22
 -3 -7 -10 95.96 3.59
 -3 -7 -10 105.55 5.36
 3 7 10 90.61 4.53
 3 -7 11 30.92 2.98
 3 7 11 43.96 3.06
 3 7 11 34.67 1.98
 3 -7 11 36.85 2
 3 -7 11 36.56 2.04
 3 -7 11 34.48 3.12
 3 7 11 41.4 3.05
 3 7 11 40.29 2.03
 -3 -7 -11 39.99 2.29
 3 7 11 35.04 2.85
 3 7 12 296.08 6.94
 3 -7 12 294.68 7.11
 -3 -7 -12 301.24 7.48
 3 7 12 294.37 7.07
 3 7 13 1.48 0.67
 3 -7 13 0.54 0.66
 -3 -7 -13 -0.39 0.89
 3 7 13 0.92 0.67
 3 7 14 16.85 1.28
 3 -7 14 16.8 1.4
 3 7 14 14.34 1.26
 -3 -7 -14 14.17 1.44
 3 -7 15 25.7 1.61
 3 7 15 26.09 1.56
 3 7 15 27.83 1.6
 -3 -7 -15 26.27 1.78
 3 7 16 7.85 0.85
 -3 -7 -16 8.18 1
 3 -7 16 8.21 0.93
 3 7 17 6.51 0.71
 -3 -7 -17 7.12 0.82
 3 -8 -19 6.76 0.69
 -3 -8 19 6.36 0.78
 3 -8 -18 6.95 0.81
 -3 -8 18 5.41 0.85
 3 -8 -17 8.7 0.98
 -3 -8 17 8.87 1.09
 -3 -8 17 7.88 0.99
 3 -8 -16 37.25 1.94
 -3 -8 16 40.51 2.21
 -3 -8 16 41.67 2.15
 3 -8 -15 72.29 2.79
 -3 -8 15 69.01 3.04
 -3 -8 15 65.71 2.89
 3 -8 -14 29.87 1.82
 -3 -8 14 32.32 2.12
 -3 8 14 33.21 1.76
 -3 -8 14 29.92 1.97
 3 -8 -13 42.62 2.17
 -3 -8 13 43.36 2.42
 -3 8 13 43.2 2.06
 -3 -8 13 40.99 2.3
 -3 -8 12 80.35 3.24
 -3 -8 12 87.88 3.47
 3 -8 -12 73.94 2.92
 -3 8 12 76.74 2.87
 3 -8 -12 81.63 3.22
 3 -8 -12 81.49 4.17
 -3 -8 11 4.69 0.96
 -3 -8 11 3.75 0.95
 3 -8 -11 1.34 0.83
 3 -8 -11 3.08 0.82
 3 -8 -11 4.23 0.85
 3 -8 -11 2.3 0.94
 -3 8 11 2.36 0.7
 -3 -8 10 0.56 0.71
 -3 -8 10 0.74 0.69
 3 -8 -10 1.17 0.86
 3 -8 -10 0.81 0.58
 3 -8 -10 1.11 0.62
 3 -8 -10 0.26 0.71
 -3 8 10 1.28 0.61
 -3 -8 10 1.36 0.68
 -3 -8 9 12.92 1.25
 -3 -8 9 12.09 1.27
 3 -8 -9 11.93 1.71
 3 -8 -9 13.95 1.15
 3 -8 -9 10.9 1.16
 -3 8 9 14.64 1.16
 3 -8 -9 14.3 1.29
 -3 -8 9 12.99 1.19
 3 -8 -9 12.03 1.58
 -3 -8 8 62.38 2.57
 -3 -8 8 63.53 2.69
 3 -8 -8 64 3.66
 3 -8 -8 58.64 2.29
 -3 8 8 63.18 2.37
 3 -8 -8 66.41 2.64
 3 -8 -8 69.28 2.73
 -3 -8 8 59.91 2.46
 3 -8 -8 60.18 3.32
 -3 -8 7 48.94 2.17
 3 -8 -7 48.85 3.14
 -3 8 7 43.59 1.9
 3 -8 -7 51.26 2.22
 3 -8 -7 50.68 2.31
 -3 -8 7 45.29 2.07
 3 -8 -7 49.25 2.89
 -3 -8 7 48.82 2.27
 -3 -8 6 33.61 1.75
 -3 -8 6 31.19 1.78
 3 -8 -6 33.36 1.84
 -3 -8 6 33.27 1.74
 3 -8 -6 38.18 2.45
 3 -8 -6 37.17 2.64
 -3 8 6 34.95 1.6
 3 -8 -6 35.43 1.83
 -3 -8 5 120.56 3.66
 3 -8 -5 126.85 3.67
 -3 8 5 120.07 3.26
 3 -8 -5 113.73 3.67
 3 -8 -5 120.38 4.45
 3 -8 -5 126.44 4.95
 -3 -8 5 118.5 3.53
 -3 -8 4 193.25 4.92
 3 -8 -4 189.61 4.47
 3 -8 -4 186.83 4.88
 -3 8 4 199.33 4.5
 3 -8 -4 194.26 5.04
 3 -8 -4 198.88 6.37
 -3 -8 4 196.81 4.82
 3 -8 -4 201.26 5.92
 -3 -8 3 3.25 0.68
 3 -8 -3 2.76 0.95
 3 -8 -3 3.65 0.61
 3 -8 -3 3.71 0.6
 3 -8 -3 3.48 0.75
 -3 -8 3 3.28 0.65
 3 -8 -3 4.68 0.91
 3 -8 -3 3.57 0.65
 3 -8 -2 569.5 10.68
 3 -8 -2 584.8 10.71
 3 -8 -2 593.23 11.31
 3 -8 -2 601.63 12.31
 -3 -8 2 571.12 10.89
 3 -8 -2 596.45 12.67
 3 -8 -1 -0.04 0.42
 3 -8 -1 0.43 0.42
 -3 -8 1 0.14 0.45
 3 -8 -1 0.48 0.51
 3 -8 -1 0.39 0.53
 3 -8 -1 0.41 0.46
 3 -8 0 251.04 5.36
 3 -8 0 240.78 5.28
 3 8 0 243.46 5.43
 -3 -8 0 242.98 6.26
 3 -8 0 232.85 5.6
 3 -8 0 234.57 6.26
 3 -8 0 237.65 5.29
 3 -8 1 332.98 6.87
 3 8 1 355.16 7.04
 3 -8 1 330.82 6.78
 -3 -8 -1 335.25 7.88
 3 -8 1 324.82 7.75
 3 -8 1 332.22 6.96
 3 -8 1 323.43 6.77
 3 -8 2 75.35 2.61
 3 -8 2 75.72 2.45
 -3 -8 -2 75.85 3.18
 3 -8 2 78.74 2.56
 3 8 2 78.93 2.6
 3 8 2 82.64 2.86
 3 -8 2 78.07 3.09
 3 8 2 79.38 3.5
 3 -8 3 25.53 1.32
 3 -8 3 23.29 1.41
 -3 -8 -3 23.59 1.73
 3 8 3 25.18 1.39
 3 -8 3 23.33 1.35
 3 8 3 25.73 1.55
 3 8 3 23.75 1.93
 3 -8 4 228.14 5.58
 3 -8 4 233.48 5.22
 -3 -8 -4 232.04 6.42
 3 8 4 233.78 5.42
 3 -8 4 245.78 5.42
 3 8 4 253.71 5.85
 3 8 4 222.4 6.84
 3 -8 5 565.99 11.28
 3 -8 5 573.46 10.77
 -3 -8 -5 566.26 12.39
 3 -8 5 596.48 10.98
 3 8 5 577.19 11.04
 3 8 5 588.95 11.41
 3 8 5 552.95 13.07
 3 -8 6 396.09 8.45
 -3 -8 -6 381.72 9.41
 3 8 6 386.72 8.1
 3 8 6 401.8 8.49
 3 8 6 387.11 10.13
 3 -8 7 4 0.84
 -3 -8 -7 4.38 0.98
 3 8 7 2.98 0.7
 3 8 7 4.13 0.8
 3 8 7 2.63 0.98
 3 8 8 456.77 9.49
 3 -8 8 445.7 9.45
 -3 -8 -8 447.87 10.65
 3 8 8 442.34 9.11
 3 8 8 417.34 11.23
 3 -8 8 426.45 11.92
 3 -8 8 429.58 12.01
 3 -8 9 37.79 3.26
 3 -8 9 41.22 3.32
 3 -8 9 48.68 2.32
 3 -8 9 42.83 2.1
 3 8 9 48.51 2.31
 3 8 9 47.36 2.15
 -3 -8 -9 44.71 2.38
 -3 -8 -9 56.47 4.17
 3 8 9 33.41 2.76
 3 -8 10 53.49 3.89
 3 -8 10 49.53 3.73
 3 8 10 54.65 2.49
 3 8 10 53.99 2.34
 3 -8 10 59.9 2.6
 3 -8 10 57.77 2.5
 -3 -8 -10 52.95 2.66
 3 8 10 54.01 3.52
 -3 -8 -10 55.57 4.05
 3 8 11 22.75 1.52
 3 -8 11 24.58 1.65
 3 -8 11 22.58 1.61
 -3 -8 -11 20.24 1.73
 3 8 11 20.29 1.55
 3 8 12 224.24 5.59
 3 -8 12 221.54 5.65
 3 -8 12 217.75 5.7
 -3 -8 -12 212.76 6.05
 3 8 12 219.43 5.73
 3 8 13 3.37 0.76
 3 -8 13 2.15 0.8
 3 8 13 3.27 0.84
 -3 -8 -13 1.79 0.87
 3 -8 14 17.83 1.4
 3 8 14 17.37 1.36
 -3 -8 -14 14.17 1.43
 3 -8 15 0.61 0.59
 3 8 15 0.27 0.52
 3 8 15 0.2 0.51
 -3 -8 -15 0.59 0.6
 -3 -8 -16 36.28 1.83
 3 -8 16 37.82 1.74
 -3 -8 -17 30.67 1.5
 3 -9 -19 159.03 3.56
 -3 -9 19 146.02 3.71
 3 -9 -18 0.97 0.48
 -3 -9 18 0.56 0.51
 3 -9 -17 53.95 2.14
 -3 -9 17 54.16 2.37
 -3 -9 17 50.91 2.2
 3 -9 -16 0.61 0.57
 -3 -9 16 0.35 0.68
 -3 -9 16 0.06 0.61
 3 -9 -15 11.7 1.18
 -3 -9 15 12.05 1.34
 -3 9 15 11.48 1.05
 -3 -9 15 12.28 1.29
 3 -9 -14 126.12 3.95
 -3 -9 14 135.2 4.51
 3 -9 -14 139.55 4.27
 -3 9 14 128.58 3.8
 -3 -9 14 124.93 4.24
 -3 -9 13 2.04 0.86
 3 -9 -13 1.36 0.69
 -3 -9 13 1.93 0.87
 3 -9 -13 1.19 0.67
 -3 9 13 1.42 0.67
 -3 -9 12 166.71 5.1
 -3 -9 12 168.08 5.25
 3 -9 -12 169.09 4.74
 -3 9 12 173.97 4.7
 3 -9 -12 171.2 5.1
 3 -9 -12 182.4 6.58
 -3 -9 11 118.95 4.06
 -3 -9 11 118.98 4.18
 3 -9 -11 108.19 5.2
 3 -9 -11 113.33 3.65
 3 -9 -11 116.38 4.01
 -3 9 11 114.51 3.63
 -3 -9 11 109.59 3.68
 -3 -9 10 2.9 0.88
 -3 -9 10 4.36 1
 3 -9 -10 3.05 1.08
 3 -9 -10 3.99 0.8
 3 -9 -10 3.07 0.81
 3 -9 -10 4.11 1.15
 -3 9 10 4.06 0.81
 -3 -9 10 3.79 0.8
 -3 -9 9 2.55 0.77
 -3 -9 9 1.82 0.76
 3 -9 -9 2.08 0.98
 3 -9 -9 2.19 0.63
 3 -9 -9 2.39 0.74
 3 -9 -9 0.79 0.75
 3 -9 -9 2.52 0.75
 -3 9 9 1.78 0.6
 -3 -9 9 2.62 0.73
 -3 -9 8 775.01 14.77
 3 -9 -8 749.57 17.15
 -3 -9 8 766.05 14.96
 -3 9 8 761.53 14.19
 3 -9 -8 759.08 14.86
 -3 -9 8 741.71 14.48
 3 -9 -8 786.58 14.88
 3 -9 -8 795.97 16.83
 -3 -9 7 87.69 3.07
 -3 -9 7 73.52 2.98
 -3 9 7 77.56 2.67
 3 -9 -7 75.15 2.93
 3 -9 -7 73.91 2.96
 -3 -9 7 74.69 2.82
 3 -9 -7 78.24 3.79
 3 -9 -7 75.45 4.01
 -3 -9 6 132.72 4.09
 3 -9 -6 122.98 5.22
 3 -9 -6 132.31 3.97
 -3 9 6 134.27 3.65
 3 -9 -6 132.54 4.11
 -3 -9 6 128.56 3.88
 3 -9 -6 135.86 5.03
 -3 -9 5 865.54 15.98
 3 -9 -5 855.77 18.06
 3 -9 -5 855.64 15.19
 3 -9 -5 854.79 15.78
 3 -9 -5 849.79 16.02
 3 -9 -5 876.7 17.48
 -3 -9 5 809.03 15.6
 -3 -9 4 2039.97 34.83
 3 -9 -4 2059.07 37.08
 3 -9 -4 2086.54 34.21
 3 -9 -4 2056.92 34.16
 3 -9 -4 2098.98 34.72
 3 -9 -4 2023.4 34.93
 -3 -9 4 2004.16 34.53
 3 -9 -4 2026.34 36.29
 -3 -9 3 330.82 7.24
 3 -9 -3 320.07 8.58
 3 -9 -3 324.39 6.73
 3 -9 -3 309.03 6.66
 3 -9 -3 327.44 7.31
 -3 -9 3 305.49 6.92
 3 -9 -3 323.31 8.2
 3 -9 -3 321.61 7.05
 3 -9 -2 297.21 6.31
 3 -9 -2 290.91 6.28
 3 -9 -2 303.08 6.64
 3 -9 -2 296.41 6.78
 3 -9 -2 292.62 7.59
 -3 -9 2 284.25 6.44
 3 -9 -1 74.79 2.53
 -3 -9 1 81.84 3.23
 3 -9 -1 78.97 2.56
 3 -9 -1 76.34 2.54
 3 -9 -1 80.36 2.68
 3 -9 -1 84.19 2.94
 3 -9 -1 85.75 3.42
 3 -9 0 23.04 1.31
 -3 -9 0 22.32 1.65
 3 -9 0 22.14 1.3
 3 9 0 23.4 1.35
 3 -9 0 23.13 1.31
 -3 -9 0 20.7 1.34
 3 -9 0 24.93 1.49
 3 -9 0 24.86 1.74
 3 9 1 1051.45 18.59
 3 -9 1 1052.91 18.52
 3 -9 1 1051.39 18.41
 -3 -9 -1 1014.4 19.72
 3 -9 1 1043.06 19.66
 3 -9 1 1066.47 18.61
 3 -9 1 1075.69 18.4
 3 -9 2 43.65 1.94
 3 -9 2 42.8 1.78
 -3 -9 -2 43.21 2.38
 3 -9 2 44.99 1.83
 3 9 2 42.39 1.87
 3 -9 2 44.07 1.89
 3 9 2 47.02 2.15
 3 9 2 42.68 2.6
 3 -9 3 5.3 0.8
 3 -9 3 4.96 0.7
 -3 -9 -3 4.91 0.96
 3 9 3 5.69 0.73
 3 -9 3 4.51 0.71
 3 9 3 6.13 0.91
 3 9 3 4.56 1.02
 3 -9 4 618.24 12.48
 3 -9 4 673.82 12.09
 -3 -9 -4 620.04 13.62
 3 9 4 658.8 12.32
 3 -9 4 670.94 12.31
 3 9 4 689.39 12.84
 3 9 4 618.91 14.26
 3 -9 5 561.29 11.14
 -3 -9 -5 562.47 12.3
 3 -9 5 561.59 10.71
 3 9 5 553.53 10.76
 3 9 5 550.38 11.14
 3 9 5 536.83 12.86
 3 -9 6 3.95 0.81
 -3 -9 -6 3.84 0.89
 3 9 6 3.47 0.71
 3 9 6 3.37 0.74
 3 9 6 3.2 1
 3 -9 7 64.88 2.7
 -3 -9 -7 67 3.34
 3 9 7 61.9 2.44
 3 9 7 64.12 2.68
 3 9 7 64.67 3.62
 3 -9 8 1433.03 12.13
 -3 -9 -8 1481.48 15.39
 3 9 8 1446.36 11.2
 3 9 8 1463.45 12.26
 3 9 9 164.78 4.72
 3 -9 9 151.98 4.6
 -3 -9 -9 158.99 5.6
 3 9 9 155.76 4.37
 -3 -9 -9 169.63 7.53
 3 9 9 141.07 5.91
 3 -9 9 142.94 6.5
 3 -9 9 146.2 6.58
 3 9 10 133.95 4.17
 3 9 10 127.6 3.85
 -3 -9 -10 126.95 4.3
 3 9 10 129.26 5.6
 -3 -9 -10 114.33 5.55
 3 -9 10 131.35 4.14
 3 -9 11 0.07 0.69
 3 -9 11 -0.19 0.65
 3 9 11 0.07 0.6
 -3 -9 -11 -0.08 0.85
 3 -9 12 6.61 1.11
 3 -9 12 10.34 1.13
 3 9 12 9.04 1.12
 -3 -9 -12 6.41 1.16
 3 -9 13 37.83 1.98
 3 -9 13 36.38 1.97
 3 9 13 39.7 2.03
 -3 -9 -13 38.49 2.24
 3 -9 14 0.4 0.56
 3 9 14 -0.06 0.57
 -3 -9 -14 0.62 0.66
 3 -9 15 38.08 1.81
 -3 -9 -15 39.86 2
 3 9 15 38.33 1.82
 -3 -9 -16 0.25 0.46
 -3 -9 -17 9.95 0.83
 -3 -9 -17 10.13 0.91
 3 -10 -18 9.69 0.81
 -3 -10 18 8.22 0.88
 3 -10 -17 0.75 0.54
 -3 -10 17 0.17 0.58
 3 -10 -16 0.87 0.57
 -3 -10 16 1.54 0.77
 -3 -10 16 0.98 0.61
 3 -10 -15 47 2.12
 -3 -10 15 46.14 2.41
 3 -10 -15 49.71 2.27
 -3 10 15 43.14 1.92
 -3 -10 15 44.06 2.29
 3 -10 -14 29.53 1.74
 -3 -10 14 28.22 1.98
 3 -10 -14 32.04 1.89
 -3 10 14 29.05 1.65
 -3 -10 14 27.24 1.89
 3 -10 -13 49.38 2.27
 -3 -10 13 49.69 2.66
 -3 10 13 45.54 2.16
 3 -10 -13 46.73 2.44
 -3 -10 13 44.05 2.45
 -3 -10 12 2.33 0.87
 -3 -10 12 2.06 0.94
 3 -10 -12 1.87 0.68
 3 -10 -12 2.85 0.79
 -3 10 12 3.17 0.8
 -3 -10 11 418.04 9.45
 -3 -10 11 417.93 9.61
 3 -10 -11 388.84 11.32
 3 -10 -11 409.94 8.74
 3 -10 -11 439.88 9.51
 -3 10 11 410.34 8.77
 -3 -10 11 385.85 8.87
 3 -10 -11 407.56 11.14
 -3 -10 10 364.7 8.56
 3 -10 -10 344.03 10.41
 -3 -10 10 361.34 8.7
 3 -10 -10 386.07 8.64
 -3 10 10 381.29 8.06
 -3 -10 10 340.37 8.1
 3 -10 -10 365.28 10.26
 -3 -10 9 62.27 2.8
 3 -10 -9 57.78 3.71
 -3 -10 9 63.11 2.89
 -3 10 9 59.02 2.46
 3 -10 -9 61.66 2.79
 -3 -10 9 60.52 2.62
 3 -10 -9 62.2 3.6
 -3 -10 8 170.62 4.96
 3 -10 -8 158.21 6.41
 -3 -10 8 172.37 5.13
 -3 10 8 166.59 4.52
 3 -10 -8 174.54 5
 3 -10 -8 171.45 4.99
 -3 -10 8 164.27 4.75
 3 -10 -8 176.77 6.27
 -3 -10 7 4.39 0.9
 -3 -10 7 4.45 0.96
 3 -10 -7 4.34 0.86
 3 -10 -7 4.37 1.09
 3 -10 -7 4.87 0.95
 -3 -10 7 5.82 0.93
 -3 10 7 4.17 0.74
 3 -10 -7 3.5 1.14
 -3 -10 6 513.29 10.66
 3 -10 -6 492.79 12.55
 3 -10 -6 490.62 10.45
 3 -10 -6 504.55 10.64
 -3 -10 6 493.7 10.31
 3 -10 -6 519.33 12.1
 -3 -10 5 2.53 0.8
 3 -10 -5 1.83 0.9
 3 -10 -5 1.64 0.55
 3 -10 -5 2.36 0.63
 3 -10 -5 2.17 0.64
 3 -10 -5 3.14 0.85
 -3 -10 5 3.34 0.73
 3 -10 -5 2.78 0.94
 -3 -10 4 290 6.92
 3 -10 -4 297.51 6.43
 3 -10 -4 283.65 6.32
 3 -10 -4 273.82 8.23
 3 -10 -4 298.12 6.78
 -3 -10 4 282.27 6.7
 3 -10 -4 293.13 7.03
 3 -10 -4 298.73 8.02
 3 -10 -3 823.36 14.92
 3 -10 -3 802.79 14.85
 3 -10 -3 823.91 17.21
 3 -10 -3 832.83 15.4
 3 -10 -3 837.84 15.67
 3 -10 -3 819.74 16.69
 -3 -10 3 812.45 15.24
 3 -10 -2 4.57 0.76
 3 -10 -2 5.37 0.78
 3 -10 -2 3.46 0.68
 3 -10 -2 5 0.83
 3 -10 -2 4.3 0.86
 -3 -10 2 5.66 0.83
 3 -10 -2 5.16 1.02
 3 -10 -1 486.36 9.64
 -3 -10 1 503.47 10.82
 3 -10 -1 489.21 9.68
 3 -10 -1 489.36 9.68
 3 10 -1 493.23 9.8
 3 -10 -1 491.43 9.87
 3 -10 -1 511.72 10.24
 3 -10 -1 496.25 11.09
 3 -10 0 69.6 2.45
 -3 -10 0 69.29 3.09
 3 -10 0 71.86 2.52
 3 -10 0 71.37 2.48
 3 10 0 70.64 2.52
 -3 -10 0 66.41 2.57
 3 -10 0 73.87 2.75
 3 -10 0 68.24 3.08
 3 -10 1 237.33 5.47
 -3 -10 -1 248.86 6.65
 3 10 1 246.85 5.64
 3 -10 1 237.82 5.53
 3 -10 1 238.77 5.59
 -3 -10 -1 231.55 5.84
 3 -10 2 47.89 2.08
 3 -10 2 46.68 1.91
 -3 -10 -2 43.8 2.49
 3 -10 2 47.8 1.96
 3 -10 2 45.39 1.99
 3 10 2 49.95 2.04
 -3 -10 -2 42.24 2.11
 3 10 2 47.69 2.24
 3 -10 3 110.8 3.34
 3 10 3 110.23 3.32
 -3 -10 -3 111.96 4.21
 3 10 3 108.88 3.6
 3 -10 3 105.68 3.42
 3 -10 3 103.87 3.14
 3 -10 4 33.93 1.84
 3 -10 4 33.13 1.62
 -3 -10 -4 34.62 2.31
 3 -10 4 39.89 1.83
 3 10 4 38.29 1.81
 3 10 4 35.25 1.94
 3 10 4 37.09 2.61
 3 -10 5 28.59 1.75
 -3 -10 -5 29.66 2.16
 3 -10 5 29.57 1.61
 3 10 5 27.67 1.73
 3 10 5 25.33 2.22
 -3 -10 -6 1.61 0.73
 3 -10 6 1.74 0.71
 3 10 6 0.93 0.6
 3 10 6 1.53 0.85
 -3 -10 -7 1.91 0.77
 3 -10 7 2.29 0.81
 3 10 7 1.51 0.69
 3 10 7 2.02 0.95
 -3 -10 -7 -0.23 1.09
 -3 -10 -8 141.82 5.37
 3 -10 8 147.41 4.51
 3 10 8 151.16 4.54
 3 10 8 139.44 5.8
 -3 -10 -9 0.71 0.64
 3 10 9 -0.07 0.63
 3 10 9 1.63 0.96
 -3 -10 -9 1.45 1.05
 3 -10 9 0.8 0.73
 3 -10 10 32.84 1.96
 3 10 10 33.3 1.99
 -3 -10 -10 31.3 2.08
 3 -10 11 159.43 4.6
 3 10 11 152.27 4.57
 -3 -10 -11 151.73 4.84
 3 -10 12 154.51 4.52
 3 10 12 162.36 4.61
 -3 -10 -12 155.44 4.84
 3 -10 13 6.97 1.13
 -3 -10 -13 7.19 1.02
 3 10 13 6.7 0.95
 -3 -10 -14 9.76 1.11
 3 10 14 11.22 1.05
 -3 -10 -15 50.13 2.16
 3 10 15 51.4 2.05
 -3 -10 -16 23.2 1.31
 -3 -10 -16 20.28 1.33
 3 -11 -18 18.22 0.97
 -3 -11 18 16.25 1.08
 3 -11 -17 41.2 1.66
 -3 -11 17 37.6 1.82
 3 -11 -16 76.81 2.53
 -3 -11 16 71.42 2.8
 -3 -11 15 1.25 0.72
 3 -11 -15 1.04 0.62
 -3 -11 15 1.42 0.77
 3 -11 -15 0.49 0.6
 -3 11 15 1.22 0.57
 3 -11 -14 12.95 1.15
 -3 -11 14 13.03 1.44
 -3 11 14 13.01 1.13
 3 -11 -14 13.74 1.27
 -3 -11 14 9.56 1.23
 3 -11 -13 19.11 1.39
 -3 11 13 18.66 1.41
 3 -11 -13 19.55 1.61
 -3 -11 13 21.88 1.72
 -3 -11 13 21.45 1.79
 -3 -11 12 170.49 5.19
 -3 11 12 171.13 4.68
 3 -11 -12 179.82 5.2
 -3 -11 12 160.35 4.71
 -3 -11 12 170.72 5.3
 -3 -11 11 8.09 1.25
 -3 -11 11 8.91 1.32
 3 -11 -11 9.98 1.22
 -3 11 11 7.65 1.04
 -3 -11 11 7.65 1.09
 -3 -11 10 790.91 16.04
 3 -11 -10 784.94 18.53
 -3 -11 10 834.28 16.38
 3 -11 -10 845.86 16.12
 -3 11 10 865.84 15.52
 -3 -11 10 786.97 15.65
 3 -11 -10 814.86 18.21
 -3 -11 9 156.9 4.83
 3 -11 -9 159.6 6.45
 -3 -11 9 149.18 4.9
 -3 11 9 144.84 4.25
 3 -11 -9 148.93 4.7
 -3 -11 9 151.58 4.58
 3 -11 -9 148.82 5.93
 -3 -11 8 1.76 0.78
 3 -11 -8 0.64 0.8
 -3 -11 8 3.14 0.89
 3 -11 -8 1.34 0.7
 3 -11 -8 1.23 0.87
 -3 11 8 2.02 0.72
 -3 -11 8 1.12 0.7
 -3 -11 7 222.8 5.85
 -3 -11 7 209.77 5.9
 3 -11 -7 206.82 5.73
 -3 11 7 211.77 5.27
 3 -11 -7 204.69 5.78
 -3 -11 7 210.39 5.63
 3 -11 -7 221.83 7.16
 3 -11 -7 204.71 7.43
 -3 -11 6 17.36 1.53
 3 -11 -6 15.09 1.93
 3 -11 -6 15.17 1.35
 3 -11 -6 17.76 1.52
 -3 -11 6 16.33 1.39
 3 -11 -6 14.96 1.74
 -3 -11 5 159.05 4.85
 3 -11 -5 166.62 4.36
 3 -11 -5 166.43 4.4
 3 -11 -5 160.48 6.16
 3 -11 -5 162.86 4.8
 3 -11 -5 170.57 4.98
 -3 -11 5 161.32 4.67
 3 -11 -5 156.82 5.67
 3 -11 -4 127.77 3.7
 3 -11 -4 125.58 3.64
 3 -11 -4 124.19 5.2
 3 -11 -4 125.56 3.96
 3 -11 -4 129 4.18
 -3 -11 4 125.21 3.93
 3 -11 -4 125 4.85
 3 -11 -3 2.12 0.66
 3 -11 -3 3.2 0.72
 3 -11 -3 1.76 0.61
 3 -11 -3 2.92 0.69
 3 -11 -3 1.71 0.72
 -3 -11 3 2.15 0.72
 3 -11 -3 3.24 0.9
 3 -11 -2 204.14 5.04
 3 -11 -2 201.87 5
 3 -11 -2 205.15 5.17
 3 -11 -2 197.2 5.4
 3 -11 -2 193.99 6.06
 3 -11 -1 143.79 4.01
 -3 -11 1 155 4.96
 3 -11 -1 147.84 4.11
 3 11 -1 156.52 4.19
 3 -11 -1 148.32 4.1
 3 -11 -1 155.03 4.29
 3 -11 -1 152.55 4.49
 3 -11 0 207.37 5.06
 -3 -11 0 201.96 6.02
 3 -11 0 207.5 5.16
 3 11 0 214.67 5.2
 3 -11 0 210.66 5.14
 -3 -11 0 207.9 5.39
 3 11 0 220.78 5.61
 3 -11 1 544.46 10.53
 -3 -11 -1 541.37 11.98
 3 -11 1 541.46 10.62
 3 -11 1 546.77 10.7
 -3 -11 -1 525.55 11.01
 3 11 1 568.06 11.21
 3 -11 2 0.82 0.52
 -3 -11 -2 2.28 0.74
 3 -11 2 1.36 0.55
 3 -11 2 0.96 0.52
 -3 -11 -2 0.69 0.59
 3 11 2 0.78 0.6
 3 -11 3 7.1 0.96
 3 -11 3 7.01 0.86
 -3 -11 -3 8.09 1.21
 3 -11 3 7.18 0.92
 3 -11 3 7.79 0.89
 -3 -11 -3 8.92 1.09
 3 11 3 7.08 0.98
 3 -11 4 16.19 1.32
 -3 -11 -4 15.98 1.61
 3 -11 4 14.8 1.2
 -3 -11 -4 16.73 1.49
 3 11 4 17.31 1.42
 -3 -11 -5 41.1 2.62
 3 -11 5 46.17 2.24
 -3 -11 -5 43.81 2.41
 3 11 5 44.92 2.24
 3 11 6 99.02 3.41
 -3 -11 -6 88.61 3.97
 3 -11 6 99.26 3.37
 -3 -11 -6 91.8 3.58
 3 11 7 18.78 1.51
 -3 -11 -7 17.13 1.79
 3 -11 7 19.53 1.52
 -3 -11 -7 16.4 1.59
 -3 -11 -7 18.81 2.56
 3 11 7 13.9 1.85
 3 11 8 433 9.47
 -3 -11 -8 433.47 10.88
 -3 -11 -8 425.58 9.95
 3 11 8 401.72 11.24
 3 -11 8 428.79 9.43
 -3 -11 -9 356.35 8.7
 3 11 9 346.37 8.15
 3 -11 9 371.04 8.3
 -3 -11 -10 74.32 3.22
 3 11 10 74.64 2.96
 3 -11 10 69.3 2.9
 3 11 11 53.59 2.45
 3 -11 11 50.24 2.44
 3 11 12 133.17 4.02
 3 -11 12 126.72 3.93
 -3 -11 -13 102.26 3.52
 3 11 13 99.98 3.29
 3 -11 13 102.34 3.23
 -3 -11 -14 1.12 0.55
 -3 -11 -14 0.97 0.64
 -3 -11 -15 1.28 0.53
 3 11 15 1.82 0.52
 -3 -11 -15 1.94 0.64
 -3 -11 -16 0.91 0.42
 -3 -11 -16 0.66 0.43
 -3 -12 17 137.59 3.65
 3 -12 -16 29.01 1.5
 -3 -12 16 29.09 1.66
 3 -12 -15 97.69 3.2
 -3 12 15 89.87 2.78
 -3 -12 15 91.3 3.29
 -3 12 14 42.32 1.9
 3 -12 -14 44.15 2.17
 -3 -12 14 40.77 2.19
 -3 -12 14 42.54 2.3
 -3 12 13 12.51 1.14
 3 -12 -13 12.92 1.31
 -3 -12 13 14.74 1.43
 -3 -12 13 14.69 1.51
 -3 -12 12 134.19 4.46
 3 -12 -12 131.68 4.36
 -3 12 12 135.73 3.99
 -3 -12 12 128.39 4.04
 -3 -12 12 133.87 4.6
 -3 -12 11 141.23 4.71
 3 -12 -11 154.8 4.78
 -3 12 11 146.68 4.25
 -3 -12 11 140.28 4.38
 -3 -12 11 147.09 4.9
 -3 -12 10 49.36 2.61
 3 -12 -10 47.09 2.52
 -3 12 10 51.33 2.3
 -3 -12 10 46.53 2.38
 -3 -12 10 51.65 2.75
 -3 -12 9 169.73 5.18
 -3 -12 9 168.87 5.34
 -3 12 9 164.6 4.61
 3 -12 -9 161.27 5.06
 -3 -12 9 168.47 4.94
 3 -12 -9 164.2 6.31
 -3 -12 8 53.48 2.69
 -3 -12 8 53.96 2.81
 -3 12 8 53.53 2.32
 3 -12 -8 48.63 2.55
 -3 -12 8 53.45 2.55
 3 -12 -8 46.96 3.21
 3 -12 -8 43.38 3.32
 -3 -12 7 7 1.19
 3 -12 -7 7.5 1.49
 3 -12 -7 7.14 1.06
 -3 12 7 6.11 0.91
 -3 -12 7 7.34 1.08
 3 -12 -7 5.11 1.19
 -3 -12 6 121.92 4.23
 3 -12 -6 121.15 3.65
 3 -12 -6 115.79 5.31
 3 -12 -6 110.97 3.97
 3 -12 -6 116.55 4.13
 3 -12 -6 127.72 5.14
 -3 -12 6 117.77 3.93
 3 -12 -5 11.98 1.11
 3 -12 -5 10.27 1.07
 3 -12 -5 11.7 1.73
 3 -12 -5 10.6 1.19
 3 -12 -5 10.76 1.3
 -3 -12 5 9.68 1.18
 3 -12 -5 12.82 1.64
 3 -12 -4 7.99 1.01
 3 -12 -4 8.84 1.08
 3 -12 -4 7.89 1.14
 -3 -12 4 8.38 1.05
 3 -12 -4 9 1.38
 3 -12 -4 7.58 0.96
 3 -12 -4 7.47 0.94
 3 -12 -3 987.79 18.25
 3 -12 -3 1031.34 18.72
 -3 -12 3 997.64 18.26
 3 -12 -3 962.8 19.71
 3 -12 -3 982.48 17.92
 3 -12 -3 945.81 18.33
 3 -12 -3 1003.64 17.94
 3 -12 -2 30.64 1.7
 3 -12 -2 33.35 1.85
 3 -12 -2 32.97 1.97
 3 -12 -2 33.43 1.79
 3 -12 -2 33.31 1.78
 3 -12 -1 161.76 4.43
 3 -12 -1 170.25 4.58
 3 -12 -1 173.35 4.61
 3 -12 -1 172.82 4.83
 3 -12 -1 173.15 4.94
 3 -12 0 1.48 0.6
 -3 -12 0 2.16 0.71
 3 -12 0 1.38 0.62
 3 -12 0 1.88 0.63
 -3 -12 0 0.86 0.6
 3 12 0 1.86 0.69
 3 -12 1 239.71 5.62
 -3 -12 -1 239.04 6.87
 3 -12 1 241.66 5.82
 3 -12 1 232.51 5.7
 -3 -12 -1 235.88 6.12
 3 12 1 248.27 6.16
 3 -12 2 10.42 1.01
 -3 -12 -2 9.6 1.28
 3 -12 2 10.34 1.07
 3 -12 2 9.74 1.01
 -3 -12 -2 9.65 1.14
 3 12 2 9.54 1.14
 3 -12 3 45.69 2.16
 -3 -12 -3 43.76 2.65
 3 -12 3 40.76 1.96
 3 -12 3 45.95 2.11
 -3 -12 -3 46.6 2.43
 3 12 3 47.19 2.31
 3 -12 4 5.15 0.91
 -3 -12 -4 5.82 1.09
 3 -12 4 4.92 0.86
 -3 -12 -4 4.74 1
 3 12 4 6.82 0.99
 3 12 5 13.06 1.28
 -3 -12 -5 10.32 1.39
 3 -12 5 12.77 1.26
 -3 -12 -5 12.53 1.41
 3 12 6 13 1.3
 -3 -12 -6 10.23 1.44
 3 -12 6 13.12 1.3
 -3 -12 -6 11.59 1.42
 -3 -12 -6 15.64 2.31
 3 12 7 48.83 2.38
 -3 -12 -7 39.63 2.75
 -3 -12 -7 43.26 2.57
 -3 -12 -7 45.52 3.61
 3 -12 7 46.6 2.33
 -3 -12 -8 44.92 2.58
 3 12 8 41.53 2.22
 3 -12 8 46.22 2.31
 -3 -12 -9 28.9 2.04
 3 12 9 25.17 1.72
 3 -12 9 26.84 1.78
 -3 -12 -10 2.61 0.89
 3 12 10 2.03 0.7
 3 -12 10 2.34 0.79
 3 12 11 31 1.83
 -3 -12 -11 35.18 2.22
 3 -12 11 32.54 1.97
 3 12 12 25.53 1.61
 -3 -12 -12 27.57 1.93
 3 -12 12 27.68 1.75
 3 12 13 2.29 0.62
 -3 -12 -13 2.4 0.79
 3 12 14 7.16 0.83
 -3 -12 -14 6.54 0.98
 -3 -12 -15 10.1 0.98
 3 12 15 10.33 0.83
 3 -13 -16 106.21 2.92
 -3 -13 16 84.37 2.83
 -3 13 15 184.34 4.26
 3 -13 -15 173.51 4.44
 -3 -13 15 170.24 4.73
 3 -13 -14 6.2 0.88
 -3 13 14 4.85 0.72
 -3 -13 14 5.11 0.96
 3 -13 -13 19.52 1.51
 -3 13 13 19.17 1.33
 -3 -13 13 19.13 1.55
 -3 -13 13 19.53 1.61
 -3 -13 12 8.83 1.24
 -3 13 12 7.68 0.98
 3 -13 -12 8.69 1.13
 -3 -13 12 8.23 1.06
 -3 -13 12 8.22 1.23
 -3 -13 11 22.4 1.79
 3 -13 -11 25.22 1.82
 -3 13 11 25.29 1.59
 -3 -13 11 24.48 1.67
 -3 -13 11 22.73 1.86
 -3 -13 10 292.14 7.35
 3 -13 -10 286.62 7.26
 -3 13 10 294.17 6.74
 -3 -13 10 267.89 6.89
 -3 -13 10 287.91 7.54
 -3 -13 9 47.19 2.54
 -3 13 9 48.43 2.23
 3 -13 -9 47.53 2.53
 -3 -13 9 45.81 2.39
 -3 -13 9 51.88 2.79
 -3 -13 8 11.16 1.37
 -3 -13 8 11.25 1.47
 -3 13 8 12.41 1.2
 3 -13 -8 11.18 1.32
 -3 -13 8 13.49 1.38
 -3 -13 7 95.14 3.77
 3 -13 -7 82.85 4.59
 3 -13 -7 88.23 3.46
 -3 13 7 89.95 3.07
 -3 -13 7 85.1 3.36
 3 -13 -7 82.17 4.22
 3 -13 -6 0.11 0.51
 3 -13 -6 0.06 0.55
 3 -13 -6 -0.16 0.85
 3 -13 -6 0.15 0.64
 -3 -13 6 0.22 0.69
 3 -13 -6 0.39 0.68
 3 -13 -5 134.43 4.17
 3 -13 -5 131.73 4.34
 3 -13 -5 132.23 5.24
 -3 -13 5 133.87 4.3
 3 -13 -5 139.7 4.1
 3 -13 -5 135.34 3.99
 3 -13 -4 3.88 0.81
 3 -13 -4 4.17 0.88
 3 -13 -4 4.65 0.85
 3 -13 -4 4.38 0.81
 -3 -13 4 3.5 0.88
 3 -13 -3 4.1 0.79
 3 -13 -3 4.43 0.88
 3 -13 -3 4.85 0.87
 3 -13 -3 4.33 0.96
 -3 -13 3 3.25 0.84
 3 -13 -2 57.52 2.45
 3 -13 -2 58.2 2.44
 3 -13 -2 53.39 2.31
 3 -13 -2 56.97 2.52
 3 -13 -2 56.22 2.65
 3 -13 -1 131.45 3.86
 3 -13 -1 132.49 4.16
 3 -13 -1 134.35 4.03
 3 -13 -1 131.45 3.97
 3 -13 0 235.47 5.86
 3 -13 0 241.06 5.87
 -3 -13 0 234.47 6.12
 3 -13 0 241.83 5.73
 3 -13 1 33.88 1.76
 -3 -13 -1 35.07 2.35
 -3 -13 -1 35.91 2.08
 3 13 1 34.42 2
 3 -13 1 34.98 1.88
 3 -13 1 36.38 1.91
 -3 -13 -2 68.13 3.38
 -3 -13 -2 69.31 3.01
 3 13 2 75.47 3
 3 -13 2 72.71 2.74
 3 -13 2 71.79 2.76
 -3 -13 -3 114.76 4.57
 3 -13 3 112.93 3.55
 3 -13 3 117.08 3.65
 -3 -13 -3 112.41 4.05
 3 13 3 111.54 3.8
 3 -13 4 178.99 4.98
 -3 -13 -4 174.13 5.93
 3 -13 4 182.18 4.84
 -3 -13 -4 173.46 5.42
 3 13 4 180.81 5.09
 -3 -13 -5 26.55 2.19
 -3 -13 -5 27.92 2.06
 3 13 5 24.93 1.71
 -3 -13 -5 24.92 1.83
 3 -13 5 28.18 1.79
 -3 -13 -6 503.69 11.27
 3 13 6 500.08 10.59
 3 -13 6 500.91 10.53
 -3 -13 -7 24.52 1.93
 3 13 7 25.52 1.73
 3 -13 7 28.11 1.8
 -3 -13 -8 21.63 1.8
 3 13 8 19.77 1.52
 3 -13 8 19.65 1.53
 -3 -13 -9 59.32 2.91
 3 13 9 60.54 2.62
 3 -13 9 63.21 2.68
 -3 -13 -10 758.54 14.74
 3 13 10 722.8 14.13
 -3 -13 -10 765.75 15
 3 -13 10 721.52 14.14
 3 13 11 25.93 1.61
 -3 -13 -11 29.43 1.98
 3 -13 11 28.11 1.75
 3 13 12 0.92 0.56
 -3 -13 -12 1.76 0.75
 3 13 13 5.9 0.79
 -3 -13 -13 5.32 0.9
 -3 -13 -14 16.31 1.27
 3 13 14 17.93 1.12
 3 -14 -16 3.68 0.56
 3 -14 -15 11.78 0.99
 -3 14 15 11.32 0.81
 3 -14 -14 5.47 0.82
 -3 14 14 5.63 0.73
 3 -14 -14 6.16 0.8
 -3 -14 14 6.58 1.04
 -3 14 13 13.42 1.06
 3 -14 -13 13.29 1.22
 3 -14 -13 11.03 1.11
 -3 -14 13 10.24 1.21
 -3 14 12 66.82 2.5
 3 -14 -12 71.04 2.89
 -3 -14 12 67.8 2.63
 -3 -14 12 63.3 2.91
 3 -14 -11 13.48 1.37
 -3 14 11 11.96 1.14
 -3 -14 11 10.86 1.19
 -3 -14 11 11.21 1.43
 3 -14 -10 21.38 1.69
 -3 14 10 23.65 1.53
 -3 -14 10 22.7 1.66
 -3 -14 10 25 1.94
 -3 -14 9 0.57 0.8
 3 -14 -9 0.69 0.72
 -3 14 9 0.24 0.65
 -3 -14 9 0.51 0.72
 -3 14 8 273.1 6.48
 3 -14 -8 286.86 7.13
 -3 -14 8 278.18 7
 3 -14 -7 1061.21 20.01
 -3 14 7 1078.21 19.25
 -3 -14 7 1070.37 19.95
 3 -14 -6 34.26 2.1
 -3 14 6 36.35 1.86
 -3 -14 6 35.76 2.12
 3 -14 -6 38.97 2.01
 3 -14 -6 37.02 1.91
 3 -14 -5 13.93 1.34
 3 -14 -5 17.08 1.46
 3 -14 -5 18.06 1.4
 3 -14 -5 16.69 1.34
 -3 -14 5 17.6 1.53
 3 -14 -4 933.42 17.14
 3 -14 -4 898.41 17.01
 3 -14 -4 925.66 17.36
 -3 -14 4 923.06 17.46
 3 -14 -3 141.6 4.27
 3 -14 -3 151.57 4.56
 3 -14 -3 155.36 4.46
 3 -14 -3 148.81 4.37
 3 -14 -2 150.75 4.37
 3 -14 -2 164.61 4.79
 3 -14 -2 163.49 4.63
 3 -14 -2 157.51 4.55
 3 -14 -1 0.29 0.62
 -3 -14 1 0.21 0.61
 3 -14 -1 -0.07 0.55
 3 -14 -1 1 0.63
 3 -14 -1 0.38 0.64
 3 -14 0 96.29 3.34
 3 -14 0 95.87 3.31
 3 -14 0 92.97 3.14
 -3 -14 0 92.54 3.48
 -3 -14 -1 664.78 13.62
 3 -14 1 657.63 13.05
 3 -14 1 699.71 13.18
 -3 -14 -2 499.93 10.92
 -3 -14 -2 480.46 11.6
 3 -14 2 504.3 10.23
 3 -14 2 506.99 10.3
 -3 -14 -3 8.68 1.29
 3 -14 3 8.5 1.04
 3 -14 3 8.73 1.07
 -3 -14 -3 8.93 1.25
 -3 -14 -3 7.24 1.18
 3 -14 4 45.31 2.17
 -3 -14 -4 45.98 2.61
 3 14 4 47.83 2.35
 -3 -14 -4 50.95 2.65
 -3 -14 -5 0.9 0.8
 3 -14 5 2.12 0.74
 3 14 5 0.55 0.66
 -3 -14 -5 0.33 0.66
 -3 -14 -6 2.09 0.97
 3 -14 6 2.63 0.81
 3 14 6 2.61 0.78
 -3 -14 -7 175.25 5.53
 3 -14 7 174.91 4.95
 3 14 7 181.49 5.03
 3 -14 8 326.59 7.63
 3 14 8 329.79 7.65
 -3 -14 -9 4.36 0.98
 3 14 9 4.11 0.82
 -3 -14 -10 11.52 1.27
 3 -14 10 12.02 1.31
 3 14 10 12.4 1.15
 -3 -14 -11 2.44 0.77
 3 14 11 1.7 0.61
 -3 -14 -12 0.06 0.58
 3 14 12 0.43 0.49
 -3 -14 -13 111.47 3.54
 3 14 13 107.26 3.15
 3 14 14 29.43 1.33
 -3 -14 -14 26.45 1.45
 3 -15 -15 11.72 0.9
 -3 15 15 10.19 0.73
 3 -15 -14 30.08 1.53
 -3 15 14 25.18 1.25
 3 -15 -13 0.33 0.52
 3 -15 -13 -0.11 0.43
 -3 15 13 -0.08 0.46
 -3 15 12 55.68 2.15
 3 -15 -12 56.49 2.43
 3 -15 -12 53.31 2.35
 3 -15 -11 154.96 4.57
 -3 15 11 153.12 4.11
 -3 -15 11 148.12 4.27
 3 -15 -11 142.74 4.42
 3 -15 -10 6 1.01
 -3 15 10 6.23 0.91
 -3 -15 10 4.67 0.9
 3 -15 -9 407.04 9.21
 -3 15 9 422.9 8.63
 -3 -15 9 393.8 8.95
 -3 15 8 54.28 2.31
 3 -15 -8 52.61 2.54
 -3 -15 8 53.69 2.55
 -3 15 7 23.97 1.54
 3 -15 -7 24.48 1.79
 -3 -15 7 26.68 1.84
 3 -15 -7 25.14 1.6
 3 -15 -6 1.19 0.7
 3 -15 -6 0.44 0.65
 3 -15 -6 0.99 0.64
 3 -15 -6 0.89 0.7
 -3 15 6 0.06 0.56
 -3 -15 6 0.68 0.72
 3 -15 -5 0.37 0.55
 3 -15 -5 0.2 0.58
 3 -15 -5 0.35 0.59
 -3 -15 5 1.36 0.78
 3 -15 -4 30.82 1.84
 3 -15 -4 31.49 1.89
 3 -15 -4 32.89 1.99
 3 -15 -4 32.88 1.88
 -3 -15 4 32.28 2
 3 -15 -3 208.2 5.52
 3 -15 -3 214.85 5.54
 3 -15 -3 206.48 5.68
 3 -15 -3 202.18 5.32
 3 -15 -2 238.11 5.96
 3 -15 -2 234.47 5.95
 3 -15 -2 229.52 6.12
 3 -15 -2 229.31 5.72
 3 -15 -1 91.92 3.31
 3 -15 -1 98.7 3.42
 3 -15 -1 92.49 3.14
 -3 -15 1 91.71 3.43
 3 -15 0 430.09 9.08
 3 -15 0 418.12 9.02
 -3 -15 0 404.36 9.3
 3 -15 1 313.77 7.26
 3 -15 1 325.33 7.36
 -3 -15 -1 311.02 8.11
 -3 -15 -1 309.33 7.69
 3 -15 2 1.21 0.66
 3 -15 2 0.94 0.67
 -3 -15 -2 0.82 0.85
 -3 -15 -2 0.66 0.71
 3 -15 3 1.11 0.66
 -3 -15 -3 1.42 0.8
 -3 -15 -3 1.36 0.76
 3 -15 4 20.35 1.48
 -3 -15 -4 24.07 1.9
 -3 -15 -4 24.27 1.86
 -3 -15 -5 220.47 6.28
 -3 -15 -5 211.07 5.96
 -3 -15 -6 33.16 2.22
 3 -15 6 33.24 1.86
 -3 -15 -6 31.52 1.97
 -3 -15 -7 265.74 7
 3 -15 7 250.34 6.23
 -3 -15 -8 1.55 0.83
 3 -15 8 0.12 0.99
 3 15 8 2.38 0.68
 -3 -15 -9 11.29 1.28
 3 -15 9 8.32 1.16
 3 15 9 9.6 0.99
 -3 -15 -10 11.67 1.19
 3 15 10 14.25 1.12
 3 -15 11 32.31 1.56
 3 15 11 0.59 0.5
 3 -15 12 82.44 2.14
 3 15 12 2.89 0.57
 -3 -15 -13 3.93 0.64
 3 15 13 3.05 0.49
 3 -16 -14 13.89 0.88
 -3 16 14 13.28 0.84
 3 -16 -13 0.61 0.48
 -3 16 13 0.69 0.46
 -3 16 12 12.1 0.95
 3 -16 -12 11.02 1.05
 3 -16 -12 9.66 0.98
 -3 16 11 31.01 1.55
 3 -16 -11 30.78 1.73
 3 -16 -11 26.26 1.64
 -3 16 10 60.91 2.31
 3 -16 -10 63.17 2.65
 3 -16 -10 57.88 2.53
 -3 16 9 6.49 0.87
 3 -16 -9 4.23 0.86
 3 -16 -9 5.04 0.91
 -3 -16 9 6.36 0.99
 3 -16 -8 2.77 0.79
 3 -16 -8 2.81 0.76
 -3 16 8 3.56 0.76
 -3 -16 8 4.68 0.93
 3 -16 -7 13.28 1.25
 -3 16 7 15.7 1.22
 3 -16 -7 15.16 1.26
 -3 -16 7 17.15 1.44
 3 -16 -7 12.89 1.25
 3 -16 -6 134.44 3.97
 3 -16 -6 134.57 4.05
 3 -16 -6 134.51 4.23
 -3 -16 6 139.3 4.37
 3 -16 -5 233.21 5.86
 3 -16 -5 244.35 5.99
 3 -16 -5 238.61 6.11
 3 -16 -5 229.8 5.85
 -3 -16 5 231.26 6.14
 3 -16 -4 341.34 7.66
 3 -16 -4 330.34 7.52
 3 -16 -4 326.48 7.81
 3 -16 -4 322.16 7.38
 -3 -16 4 325.33 7.74
 3 -16 -3 0.64 0.63
 3 -16 -3 1.71 0.77
 3 -16 -3 0.5 0.63
 -3 -16 3 0.95 0.75
 3 -16 -3 0.42 0.65
 3 -16 -2 273.65 6.57
 3 -16 -2 264.52 6.51
 -3 -16 2 261.28 7.07
 3 -16 -2 254.91 6.18
 3 -16 -1 2.38 0.75
 3 -16 -1 1.83 0.79
 -3 -16 1 1.1 0.88
 -3 -16 1 1.92 0.7
 3 -16 0 50.56 2.39
 3 -16 0 48.98 2.32
 -3 -16 0 46.69 2.7
 3 -16 1 194.54 5.16
 3 -16 1 190.76 5.14
 -3 -16 -1 182.35 5.77
 -3 -16 -1 189.65 5.47
 3 -16 2 8.06 1.07
 3 -16 2 8.22 1.05
 -3 -16 -2 9.35 1.32
 -3 -16 -2 8.22 1.23
 3 -16 3 237.12 5.94
 -3 -16 -3 248.07 6.76
 -3 -16 -3 257.26 6.75
 -3 -16 -4 0.66 0.66
 -3 -16 -4 0.68 0.82
 -3 -16 -5 80.15 3.27
 -3 -16 -5 82.93 3.49
 -3 -16 -6 0.8 0.71
 -3 -16 -6 0.42 0.67
 -3 -16 -6 0.85 0.65
 3 -16 7 95.5 3.24
 -3 -16 -7 107.62 3.86
 3 -16 8 24.44 1.58
 -3 -16 -8 29.09 1.86
 3 -16 9 85.35 2.8
 -3 -16 -9 87.46 3.19
 3 -16 10 39.57 1.7
 -3 -16 -10 0.17 0.52
 3 -16 11 132.51 3.34
 3 -16 12 58.68 1.91
 3 -17 -13 16.19 0.96
 -3 17 13 16.74 0.92
 3 -17 -12 14.28 1
 -3 17 12 14.33 0.95
 3 -17 -11 5.81 0.8
 3 -17 -11 5.7 0.74
 -3 17 11 6.96 0.77
 3 -17 -10 0.97 0.52
 -3 17 10 0.65 0.49
 3 -17 -9 12.46 1.16
 -3 17 9 13.86 1.07
 3 -17 -8 33.74 1.85
 -3 17 8 33.9 1.65
 3 -17 -8 35.1 1.81
 3 -17 -7 9.34 1.08
 3 -17 -7 10.33 1.11
 3 -17 -7 10.75 1.08
 -3 17 7 11.31 0.99
 -3 -17 7 8.81 1.1
 3 -17 -6 96.27 3.18
 3 -17 -6 86.47 3.24
 3 -17 -6 90.96 3.11
 -3 -17 6 89.86 3.29
 3 -17 -5 7.87 0.96
 3 -17 -5 6.7 0.97
 3 -17 -5 8.37 1.06
 3 -17 -5 6.86 0.96
 -3 -17 5 7.9 1.08
 3 -17 -4 83.89 3.07
 3 -17 -4 80.14 2.96
 3 -17 -4 81.39 3.11
 3 -17 -4 80.56 2.89
 3 -17 -3 49.47 2.32
 -3 -17 3 49.26 2.45
 3 -17 -3 52.93 2.36
 -3 -17 3 47.21 2.52
 3 -17 -3 49.56 2.19
 -3 -17 2 214.09 6.11
 -3 -17 2 220.17 6.04
 3 -17 -2 224.64 5.68
 3 -17 -2 213.37 5.59
 3 -17 -1 2.79 0.76
 3 -17 -1 2.52 0.84
 -3 -17 1 1.58 0.85
 -3 -17 1 3.11 0.79
 3 -17 0 278.97 6.64
 3 -17 0 279.03 6.65
 -3 -17 0 280.15 7.39
 -3 -17 0 287.62 6.97
 3 -17 1 97.89 3.38
 3 -17 1 99.25 3.34
 -3 -17 -1 97.39 3.86
 -3 -17 -1 98.34 3.6
 3 -17 2 58.46 2.44
 -3 -17 -2 63.23 2.99
 -3 -17 -2 58.61 2.75
 -3 -17 -3 25.31 1.9
 3 -17 3 28.25 1.65
 -3 -17 -3 28.37 1.98
 -3 -17 -3 27.96 1.91
 -3 -17 -4 -0.48 0.71
 -3 -17 -4 0.31 0.67
 -3 -17 -4 0.24 0.7
 -3 -17 -5 245.37 6.33
 -3 -17 -5 235.17 6.21
 -3 -17 -5 248.65 6.5
 -3 -17 -6 41.84 2.14
 -3 -17 -6 44.36 2.36
 -3 -17 -6 37.7 2
 -3 -17 -7 68.28 2.87
 3 -17 8 82.83 2.59
 -3 -17 -8 62.17 2.69
 -3 -17 -9 29.82 1.64
 -3 -17 -9 31.78 1.76
 3 -17 10 88.84 2.53
 3 -17 11 49.17 1.71
 3 -18 -12 41.82 1.51
 -3 18 12 45.05 1.51
 3 -18 -11 81.77 2.43
 -3 18 11 87.16 2.41
 3 -18 -10 4.54 0.71
 -3 18 10 5.09 0.63
 3 -18 -9 6.3 0.8
 -3 18 9 6.63 0.74
 3 -18 -9 6.15 0.81
 -3 18 8 58.05 2.06
 3 -18 -8 55.77 2.17
 3 -18 -7 14.59 1.15
 3 -18 -7 14.09 1.19
 3 -18 -7 13.22 1.11
 3 -18 -6 73.52 2.62
 3 -18 -6 71.42 2.74
 3 -18 -6 70.06 2.55
 3 -18 -5 2.67 0.76
 3 -18 -5 2.85 0.68
 3 -18 -4 4.24 0.81
 3 -18 -4 3.46 0.79
 3 -18 -4 3.65 0.75
 -3 -18 3 40.45 2.19
 -3 -18 3 41.27 2.13
 3 -18 -3 44.2 2.13
 3 -18 -3 45.35 2.11
 -3 -18 2 30.84 2
 -3 -18 2 34.37 2.04
 3 -18 -2 36.01 1.91
 3 -18 -2 36.87 1.91
 -3 -18 1 137.38 4.41
 3 -18 -1 141.88 4.08
 3 -18 -1 133.42 3.99
 -3 -18 1 127.11 4.37
 -3 -18 1 142.66 4.13
 -3 -18 0 315.08 7.65
 3 -18 0 307.19 7
 -3 -18 0 303.49 7.67
 -3 -18 0 313.98 7.24
 -3 -18 -1 4.04 1.02
 3 -18 1 2.95 0.76
 -3 -18 -1 4.47 1
 -3 -18 -1 3.1 0.76
 -3 -18 -2 3.3 0.93
 3 -18 2 2.72 0.69
 -3 -18 -2 4.34 0.97
 -3 -18 -2 3.67 0.86
 -3 -18 -3 47.35 2.44
 -3 -18 -3 47.04 2.41
 -3 -18 -3 44.81 2.3
 -3 -18 -4 81.1 3.13
 -3 -18 -4 76.09 3.05
 -3 -18 -4 79.64 3.12
 -3 -18 -5 104.17 3.48
 -3 -18 -5 98.2 3.38
 -3 -18 -5 103.58 3.59
 -3 -18 -6 -0.06 0.51
 -3 -18 -6 0.84 0.57
 -3 -18 -6 -0.26 0.59
 -3 -18 -7 52.14 2.31
 -3 -18 -8 0.59 0.54
 -3 -18 -8 1.05 0.59
 -3 -18 -9 46.39 1.83
 -3 -18 -9 50.69 1.94
 3 -19 -10 50.22 1.72
 -3 19 10 51.27 1.66
 3 -19 -9 8.55 0.81
 -3 19 9 9.3 0.75
 3 -19 -8 6.29 0.75
 3 -19 -7 2.48 0.59
 3 -19 -7 2.76 0.61
 3 -19 -6 17.29 1.19
 3 -19 -6 14.85 1.09
 3 -19 -5 18.6 1.27
 3 -19 -5 19.72 1.22
 3 -19 -4 90.42 2.98
 3 -19 -3 22.42 1.42
 -3 -19 2 102.91 3.52
 -3 -19 2 105.9 3.46
 3 -19 -2 104.43 3.27
 -3 -19 1 34.25 1.99
 -3 -19 1 38.01 2.03
 3 -19 -1 39.81 1.88
 -3 -19 0 0.95 0.65
 3 -19 0 0.61 0.54
 -3 -19 0 0.86 0.68
 -3 -19 0 0.17 0.51
 -3 -19 -1 20.07 1.51
 3 -19 1 16.59 1.24
 -3 -19 -1 20.07 1.57
 -3 -19 -1 19.64 1.39
 -3 -19 -2 5.92 0.98
 3 -19 2 3.92 0.73
 -3 -19 -2 6.15 0.98
 -3 -19 -2 5.19 0.83
 -3 -19 -3 26.28 1.69
 -3 -19 -3 21.76 1.55
 -3 -19 -3 23.28 1.52
 -3 -19 -4 13.45 1.21
 -3 -19 -4 12.44 1.14
 -3 -19 -4 13.82 1.21
 -3 -19 -5 32.58 1.71
 -3 -19 -5 33.39 1.81
 -3 -19 -5 30.27 1.74
 -3 -19 -6 8.71 0.98
 -3 -19 -6 8.37 0.95
 -3 -19 -7 -0.44 0.51
 -3 -19 -7 -0.09 0.45
 -3 -19 -8 19.08 1.13
 -3 -19 -8 19.83 1.16
 3 -20 -8 10.55 0.78
 3 -20 -7 92.91 2.58
 3 -20 -7 90.99 2.49
 3 -20 -6 2.83 0.55
 3 -20 -5 7.12 0.79
 3 -20 -4 35.13 1.61
 3 -20 -3 21.52 1.3
 -3 -20 2 0.86 0.56
 -3 -20 2 1.64 0.59
 3 -20 -2 1.11 0.51
 -3 -20 1 14.27 1.21
 3 -20 -1 13.92 1.08
 -3 -20 0 0.92 0.5
 -3 -20 0 1.31 0.6
 -3 -20 0 0.84 0.6
 3 -20 0 0.99 0.53
 -3 -20 -1 68.94 2.41
 -3 -20 -1 63.14 2.54
 -3 -20 -1 65.47 2.55
 3 -20 1 60.56 2.19
 -3 -20 -2 2.48 0.61
 -3 -20 -2 2.9 0.65
 -3 -20 -2 2.52 0.66
 -3 -20 -2 2.18 0.66
 -3 -20 -3 7.84 0.89
 -3 -20 -3 7.51 0.88
 -3 -20 -3 9.31 0.92
 -3 -20 -4 3.37 0.66
 -3 -20 -4 3.67 0.68
 -3 -20 -4 4.16 0.72
 -3 -20 -5 17.36 1.11
 -3 -20 -5 18.11 1.13
 -3 -20 -5 17.28 1.18
 -3 -20 -5 18.73 1.2
 -3 -20 -6 45.21 1.75
 -3 -20 -6 43.97 1.79
 -3 -20 -6 47.7 1.83
 3 -21 -5 4.56 0.58
 3 -21 -4 17.84 1.04
 3 -21 -3 6.39 0.69
 -3 -21 2 7.59 0.75
 3 -21 -2 9.16 0.81
 -3 -21 1 5.89 0.7
 3 -21 -1 3.46 0.58
 -3 -21 0 68.17 2.28
 3 -21 0 62.88 2.06
 -3 -21 -1 7.03 0.79
 3 -21 1 5.02 0.6
 -3 -21 -1 6.93 0.69
 -3 -21 -2 7.78 0.81
 -3 -21 -2 7.67 0.73
 -3 -21 -3 27.72 1.37
 -3 -21 -3 27.43 1.31
 -3 -21 -3 29.04 1.33
 -3 -21 -4 3.22 0.52
 4 0 -20 2.75 0.5
 4 0 -19 -0.28 0.45
 -4 0 18 9.59 0.95
 4 0 -18 11.06 1.01
 -4 0 17 0.11 0.49
 4 0 -17 0.44 0.62
 -4 0 16 233.29 5.86
 4 0 -16 239.84 5.87
 -4 0 15 0.5 0.62
 4 0 -15 0.38 0.72
 -4 0 14 109.65 3.62
 4 0 -14 112.65 3.7
 -4 0 13 -0.13 0.72
 -4 0 13 -0.13 0.67
 4 0 -13 1.2 0.88
 4 0 -13 -0.06 0.57
 -4 0 13 0.62 0.64
 4 0 -13 0.19 0.68
 -4 0 12 1008.95 18.51
 -4 0 12 996.59 20.89
 -4 0 12 977.41 20.83
 -4 0 12 1030.69 18.72
 4 0 -12 1049.81 18.7
 4 0 -12 1008.67 18.44
 -4 0 12 1036.67 18.48
 4 0 -12 1035.71 21.01
 -4 0 11 0.49 0.78
 -4 0 11 0.24 0.72
 -4 0 11 0.22 0.55
 4 0 -11 0.34 0.58
 4 0 -11 -0.06 0.61
 -4 0 11 -0.06 0.58
 4 0 -11 0.24 0.69
 -4 0 10 667.54 14.84
 -4 0 10 664.42 14.83
 -4 0 10 708.99 13.06
 4 0 -10 671.72 12.94
 4 0 -10 683.88 12.85
 -4 0 10 676.47 12.83
 4 0 -10 668.02 14.81
 -4 0 9 0.64 0.7
 -4 0 9 0.11 0.59
 4 0 -9 0.2 0.54
 -4 0 9 -0.25 0.47
 4 0 -9 0.32 0.55
 -4 0 9 0.96 0.62
 4 0 -9 0.85 0.67
 4 0 -8 17.86 1.22
 -4 0 8 18.55 1.25
 4 0 -8 16.9 1.22
 -4 0 8 19.04 1.25
 4 0 -8 16.81 1.65
 4 0 -7 0.18 0.46
 -4 0 7 0.31 0.44
 4 0 -7 0.14 0.48
 -4 0 7 0.42 0.44
 4 0 -7 0.19 0.52
 4 0 -6 296.61 6.33
 -4 0 6 291.04 6.31
 4 0 -6 289.54 6.24
 -4 0 6 296.67 6.22
 4 0 -6 290.34 7.62
 -4 0 5 0.42 0.61
 -4 0 5 -0.08 0.38
 4 0 -5 1.24 0.48
 4 0 -5 -0.04 0.4
 -4 0 5 0.17 0.43
 -4 0 5 -0.17 0.53
 4 0 -5 0.51 0.57
 -4 0 4 391.2 9.12
 4 0 -4 410.93 7.91
 -4 0 4 391.09 7.82
 4 0 -4 400.7 7.85
 -4 0 4 396.52 7.75
 4 0 -4 401.92 9.3
 -4 0 4 380.22 9.08
 4 0 -3 0.38 0.5
 4 0 -3 -0.27 0.47
 -4 0 3 1.63 0.65
 4 0 -3 0.44 0.42
 -4 0 3 0.88 0.46
 -4 0 3 1.3 0.64
 4 0 -2 1027.42 18.48
 -4 0 2 966.61 18.84
 -4 0 2 1002.71 18.91
 4 0 -2 1001.24 17.49
 -4 0 2 1004.22 17.44
 4 0 -2 1026.67 17.5
 -4 0 1 1.97 0.65
 4 0 -1 0.43 0.45
 -4 0 1 2.09 0.73
 -4 0 1 2.08 0.49
 4 0 -1 1.18 0.45
 -4 0 0 449.05 9.78
 4 0 0 436.92 8.47
 4 0 0 444.44 9.91
 -4 0 0 437.7 9.67
 4 0 0 429.23 9.78
 -4 0 0 437.16 8.39
 4 0 0 431.04 8.5
 4 0 1 1.24 0.5
 4 0 1 0.33 0.6
 4 0 1 -0.17 0.58
 -4 0 -1 -0.08 0.54
 -4 0 -1 -0.04 0.4
 4 0 1 0.45 0.48
 -4 0 -1 0.08 0.52
 4 0 2 143.57 3.59
 4 0 2 153.62 4.89
 -4 0 -2 149.22 4.72
 4 0 2 142.61 4.75
 4 0 2 144.16 3.76
 -4 0 -2 141.74 4.69
 4 0 3 0.16 0.46
 4 0 3 -0.09 0.57
 4 0 3 -0.54 0.64
 -4 0 -3 0.59 0.64
 4 0 3 -0.27 0.5
 -4 0 -3 0.25 0.63
 4 0 4 361.73 7.23
 4 0 4 342.61 8.73
 -4 0 -4 346.35 8.58
 4 0 4 344.06 8.78
 4 0 4 353.27 7.35
 -4 0 -4 352.34 8.65
 4 0 5 0.09 0.47
 -4 0 -5 -0.28 0.56
 4 0 5 0.35 0.54
 4 0 5 0.2 0.61
 4 0 5 0.4 0.63
 -4 0 -5 0.09 0.55
 4 0 6 12.34 1
 -4 0 -6 11.9 1.41
 4 0 6 9.6 1.37
 -4 0 -6 12.84 1.45
 4 0 6 12.21 1.51
 4 0 6 11.76 1.06
 4 0 7 -0.1 0.42
 -4 0 -7 -0.11 0.58
 4 0 7 0.46 0.75
 4 0 7 0.46 0.67
 -4 0 -7 -0.11 0.58
 4 0 7 0.46 0.61
 4 0 8 13.99 1.13
 -4 0 -8 13.53 1.58
 4 0 8 12.29 1.6
 4 0 8 13.29 1.64
 -4 0 -8 13.4 1.59
 4 0 8 15.59 1.29
 4 0 8 15.09 1.25
 4 0 9 0.13 0.61
 4 0 9 0.19 0.69
 -4 0 -9 0.61 0.66
 4 0 9 0.24 0.55
 4 0 9 0.2 0.64
 4 0 9 0.52 0.71
 4 0 9 0.51 0.7
 -4 0 -9 -0.24 0.66
 4 0 10 1718.64 30.09
 4 0 10 1774.39 30.14
 -4 0 -10 1764.81 32.46
 4 0 10 1738.23 29.96
 4 0 10 1687.22 30.17
 4 0 10 1688.46 32.58
 4 0 10 1676.83 32.5
 -4 0 -10 1848.62 32.65
 4 0 11 -0.32 0.63
 4 0 11 0.14 0.69
 4 0 11 0.47 0.69
 4 0 12 0.46 0.64
 4 0 12 0.28 0.66
 4 0 12 0.54 0.66
 4 0 13 0.38 0.65
 4 0 13 0.34 0.65
 4 0 13 0.58 0.65
 -4 0 -14 14.7 1.36
 4 0 14 13.91 1.26
 4 0 14 13.45 1.22
 4 0 15 0.26 0.51
 -4 0 -15 0.87 0.69
 4 0 15 0.1 0.54
 4 0 16 46.19 1.86
 -4 0 -16 42.87 1.92
 4 0 17 0.07 0.35
 4 -1 -20 6.55 0.64
 4 1 -20 5.55 0.61
 4 -1 -19 0.31 0.46
 4 1 -19 0.59 0.46
 -4 -1 18 0.25 0.44
 -4 1 18 -0.45 0.5
 4 -1 -18 -0.14 0.52
 4 1 -18 -0.14 0.53
 -4 -1 17 69.91 2.61
 -4 1 17 65.62 2.55
 4 -1 -17 69.05 2.59
 4 1 -17 68.12 2.6
 -4 -1 16 65.65 2.62
 -4 1 16 64.25 2.6
 4 -1 -16 61.16 2.58
 4 1 -16 66.07 2.65
 -4 -1 16 68.47 2.68
 4 -1 -15 72.08 2.75
 4 -1 -15 77.54 2.94
 4 1 -15 73.47 2.88
 -4 -1 15 74.55 2.91
 -4 1 15 72.86 2.79
 4 -1 -14 78.43 2.94
 -4 -1 14 78.98 3.04
 -4 1 14 81.73 2.99
 4 -1 -14 86.08 3.14
 4 1 -14 89.17 3.21
 -4 -1 13 18.51 1.44
 -4 1 13 18.31 1.41
 -4 -1 13 19.33 2.02
 -4 1 13 17.96 1.99
 -4 -1 13 18.43 2
 -4 1 13 16.67 1.93
 4 -1 -13 18.35 2
 4 1 -13 18.75 2.03
 4 -1 -13 20.09 1.46
 -4 1 13 21.25 1.42
 4 -1 -13 18.2 1.48
 4 1 -13 19.89 1.55
 -4 -1 12 6.08 0.94
 -4 -1 12 6.04 1.26
 -4 1 12 5.51 1.19
 -4 -1 12 4.37 1.17
 -4 1 12 5 1.19
 4 -1 -12 4.59 1.17
 4 1 -12 4.33 1.15
 4 -1 -12 4.34 0.84
 -4 1 12 5.78 0.85
 -4 -1 12 5.06 0.86
 -4 1 12 4.96 0.87
 4 -1 -12 5.19 0.96
 4 1 -12 5.82 1.02
 -4 -1 12 4.66 0.85
 -4 -1 11 9.32 1.03
 -4 -1 11 5.25 1.22
 -4 1 11 7.68 1.32
 -4 -1 11 7.33 1.36
 -4 1 11 6.58 1.22
 4 -1 -11 7.69 1.02
 4 1 -11 8.52 1.07
 -4 -1 11 7.65 0.97
 -4 1 11 7.81 0.99
 4 -1 -11 7.92 1.02
 -4 -1 11 7.86 0.96
 -4 1 11 6.95 0.93
 4 -1 -11 6.79 1.27
 4 1 -11 9.2 1.42
 -4 -1 10 27.26 2.17
 -4 1 10 25.16 2.11
 -4 -1 10 31.13 2.32
 -4 1 10 25.71 2.15
 -4 1 10 25.41 1.57
 -4 -1 10 26.67 1.61
 4 -1 -10 20.83 1.44
 4 1 -10 24.4 1.54
 4 -1 -10 19.5 1.38
 4 1 -10 21.28 1.4
 -4 -1 10 22.45 1.43
 -4 1 10 22.63 1.42
 4 -1 -10 21.65 2.03
 4 1 -10 21.39 1.98
 -4 -1 9 259.39 7.47
 -4 1 9 257.38 7.45
 -4 -1 9 250.95 7.38
 -4 1 9 255.71 7.44
 -4 1 9 267.29 6.06
 -4 -1 9 267.33 6.06
 4 -1 -9 258.78 5.98
 4 1 -9 256.16 5.96
 -4 -1 9 255.98 5.91
 -4 1 9 247.21 5.8
 4 -1 -9 258.98 7.41
 4 1 -9 266.81 7.49
 4 1 -9 257.75 5.85
 4 -1 -9 247.45 5.87
 -4 1 8 1476.51 24.98
 -4 -1 8 1506.46 25
 4 -1 -8 1464.44 24.92
 4 1 -8 1419.13 24.87
 -4 -1 8 1431.23 24.84
 -4 1 8 1413.2 24.73
 4 -1 -8 1391.52 26.75
 4 1 -8 1382.4 26.72
 4 -1 -8 1459.06 24.88
 4 1 -8 1492.98 24.82
 -4 1 7 394.98 8.01
 -4 -1 7 404.74 8.05
 4 -1 -7 387.15 7.95
 4 1 -7 388.55 7.96
 -4 -1 7 391.97 7.95
 -4 1 7 384.45 7.85
 4 -1 -7 387.37 9.48
 4 1 -7 400.53 9.51
 4 1 -7 390.34 7.89
 4 -1 -7 387.75 7.95
 4 -1 -6 44.7 1.85
 4 1 -6 46.29 1.88
 -4 1 6 45.05 1.88
 -4 -1 6 46.63 1.9
 4 -1 -6 47.15 1.89
 4 1 -6 45.04 1.83
 -4 -1 6 45.74 1.86
 -4 1 6 45.69 1.82
 4 -1 -6 47.3 2.57
 4 1 -6 50.03 2.63
 -4 1 5 5.39 0.94
 4 -1 -5 5.35 0.97
 4 1 -5 4.26 0.89
 -4 -1 5 5.3 0.94
 -4 1 5 5.88 0.98
 -4 -1 5 4.7 0.9
 -4 -1 5 4.65 0.66
 4 -1 -5 5.13 0.67
 4 1 -5 4.61 0.67
 -4 1 5 5.28 0.64
 4 -1 -5 5.16 0.7
 4 1 -5 4.29 0.71
 -4 -1 5 4.62 0.64
 -4 1 5 6.04 0.71
 4 -1 -4 19.01 1.58
 4 1 -4 23.47 1.74
 -4 1 4 19.67 1.57
 -4 -1 4 21.14 1.63
 -4 1 4 21.18 1.65
 -4 -1 4 19.11 1.58
 4 -1 -4 18.08 1.39
 4 -1 -4 22.49 1.22
 4 1 -4 19.57 1.14
 -4 -1 4 18.72 1.13
 -4 1 4 20.27 1.13
 4 -1 -4 19.85 1.19
 4 1 -4 20.5 1.2
 -4 1 4 18.9 1.14
 -4 -1 4 20.59 1.17
 -4 1 3 1247.79 23.15
 -4 -1 3 1258.8 23.14
 4 -1 -3 1335.75 22.89
 -4 1 3 1245.92 23.24
 -4 -1 3 1249.89 23.19
 4 -1 -3 1296.13 21.75
 4 1 -3 1317.42 21.76
 -4 -1 3 1259.13 21.66
 4 -1 -3 1268.09 21.72
 4 1 -3 1268.8 21.73
 -4 1 3 1279.69 21.71
 -4 -1 3 1251.4 21.67
 4 -1 -2 83.52 3.11
 4 1 -2 85.15 2.54
 4 -1 -2 85.86 2.56
 -4 1 2 85.09 3.34
 -4 -1 2 83.31 3.26
 4 -1 -2 82.26 2.54
 4 1 -2 86.29 2.59
 -4 1 2 81.45 2.5
 -4 -1 2 83.08 2.5
 -4 1 2 80.36 3.21
 -4 -1 2 84.96 3.28
 4 -1 -1 1.16 0.58
 -4 -1 1 7.81 1.05
 -4 1 1 2.04 0.69
 4 -1 -1 1.08 0.46
 4 1 -1 1.33 0.46
 -4 -1 1 6.59 0.69
 -4 1 1 1.86 0.49
 4 -1 -1 3.36 0.61
 4 1 -1 1.77 0.53
 -4 1 1 3.21 0.79
 -4 -1 1 6.14 0.94
 -4 1 0 787.89 15.5
 -4 -1 0 789.31 15.57
 4 -1 0 802.64 14.18
 4 1 0 814.66 14.22
 -4 1 0 806.48 14.1
 -4 -1 0 783.37 14.08
 4 -1 0 803.69 14.23
 4 1 0 796.76 14.24
 4 -1 0 763.71 15.68
 4 1 0 791.19 15.75
 -4 -1 0 798.8 15.53
 -4 1 0 787.1 15.49
 4 -1 0 770.86 15.66
 4 1 0 799.37 15.76
 -4 1 -1 1295.89 23.48
 -4 -1 -1 1254.75 23.47
 4 -1 1 1289.93 21.73
 -4 1 -1 1308.17 21.96
 -4 -1 -1 1301.68 21.99
 4 -1 1 1288.36 22.03
 4 1 1 1302.85 22.07
 4 -1 1 1252.38 23.66
 4 1 1 1300.78 23.78
 -4 1 -1 1309.46 23.49
 -4 -1 -1 1309.36 23.52
 4 -1 1 1242.61 23.58
 4 1 1 1258.48 23.63
 -4 1 -2 105.14 3.84
 -4 -1 -2 102.77 3.84
 4 -1 2 104.69 3.01
 4 1 2 98.46 2.96
 4 -1 2 107.36 3.98
 4 1 2 103.93 3.93
 -4 1 -2 110.99 3.91
 -4 -1 -2 103.13 3.82
 4 -1 2 105.11 3.92
 4 1 2 103 3.93
 4 -1 2 103.06 2.88
 -4 1 -3 224.75 6.19
 -4 -1 -3 228.12 6.26
 4 1 3 213.82 4.85
 4 -1 3 221.45 4.96
 4 -1 3 222.37 5.09
 4 1 3 218.94 5.07
 4 -1 3 213.29 6.23
 4 1 3 218.76 6.29
 -4 1 -3 219.99 6.14
 -4 -1 -3 230.35 6.26
 4 -1 3 209.21 6.2
 4 1 3 211.39 6.25
 -4 1 -4 274.18 7.13
 -4 -1 -4 267.18 7.12
 4 1 4 261.09 5.69
 4 -1 4 257.51 5.73
 4 1 4 264.88 5.74
 4 -1 4 263.49 5.87
 4 1 4 262.28 5.86
 4 -1 4 256.01 7.2
 4 1 4 253.44 7.13
 -4 1 -4 267.38 7.1
 -4 -1 -4 267.5 7.1
 4 -1 4 258 7.25
 4 1 4 261.66 7.25
 4 -1 5 256.1 7.24
 4 1 5 248.64 7.21
 -4 1 -5 253.76 7.05
 -4 -1 -5 263.64 7.15
 4 -1 5 261.65 7.34
 4 1 5 250.89 7.24
 4 -1 5 266.66 5.83
 -4 1 -5 249.16 7.03
 -4 -1 -5 260.31 7.12
 4 1 5 273.07 5.86
 4 1 5 248.44 7.22
 4 -1 5 259.06 5.9
 4 1 5 264.07 5.93
 4 1 6 261.65 5.99
 4 -1 6 260.76 6
 -4 1 -6 265.04 7.24
 -4 -1 -6 270.95 7.36
 4 1 6 256.14 5.8
 4 -1 6 253.77 7.35
 4 1 6 253.54 7.33
 -4 1 -6 250.26 7.1
 -4 -1 -6 244.66 7.12
 4 -1 6 247.99 7.29
 4 1 6 243.11 7.24
 4 1 6 233.63 7.11
 4 1 7 164.91 4.33
 -4 1 -7 158.88 5.49
 -4 -1 -7 159.92 5.52
 -4 1 -7 159.9 5.48
 -4 -1 -7 166.25 5.58
 4 -1 7 169.62 5.8
 4 1 7 160.18 5.68
 4 -1 7 157.27 5.62
 4 1 7 159.78 5.69
 4 1 7 165.39 4.49
 4 -1 7 161.85 4.45
 4 -1 8 99.55 3.24
 4 1 8 107.61 3.38
 -4 1 -8 106.25 4.43
 -4 -1 -8 108.63 4.52
 4 -1 8 113.05 4.73
 4 1 8 105.08 4.61
 4 -1 8 116.28 4.78
 4 1 8 109.6 4.65
 -4 1 -8 107.49 4.45
 -4 -1 -8 115.35 4.61
 4 -1 8 105.92 3.52
 4 1 8 105.51 3.46
 4 1 8 105.47 3.46
 4 -1 8 104.46 3.48
 4 1 9 193.1 5.2
 4 -1 9 199.54 5.31
 4 1 9 201.98 5.29
 4 -1 9 201.21 5.31
 -4 1 -9 195.19 6.52
 -4 -1 -9 207.72 6.7
 4 -1 9 194.36 5.05
 4 1 9 185 5.05
 4 1 9 197.14 5.34
 4 -1 9 192.79 5.3
 4 -1 9 186.45 6.6
 4 1 9 207.57 6.89
 4 -1 9 197.86 6.71
 4 1 9 198.23 6.73
 -4 1 -9 209.49 6.66
 -4 -1 -9 212.65 6.74
 4 -1 10 56.34 2.57
 4 1 10 60.6 2.64
 4 -1 10 57.35 2.59
 4 1 10 61.59 2.61
 -4 1 -10 64.34 3.54
 -4 -1 -10 58.92 3.45
 4 -1 10 58.17 2.48
 4 1 10 61.51 2.61
 4 -1 10 57.53 2.62
 4 1 10 64.75 2.77
 4 -1 10 56.66 3.47
 4 1 10 58.76 3.53
 4 -1 10 61.05 3.55
 4 1 10 54.94 3.4
 -4 1 -10 60.46 3.43
 -4 -1 -10 63.31 3.52
 4 -1 11 31.77 1.83
 4 1 11 30.7 1.85
 4 1 11 28.21 1.83
 4 -1 11 27.01 1.81
 4 1 11 29.63 1.81
 4 -1 11 32.91 1.93
 4 -1 12 5 0.86
 4 1 12 4.81 0.95
 4 -1 12 7.11 1.05
 4 1 12 6.53 1.01
 4 -1 12 8.69 1.11
 4 1 13 84.18 3.09
 4 1 13 85.43 3.06
 4 -1 13 81.16 3.09
 4 1 13 86.31 3.18
 4 -1 13 77.93 3.05
 4 -1 14 5.66 0.83
 -4 -1 -14 7.93 1.13
 4 -1 14 5.06 0.88
 4 1 14 7.07 1
 4 -1 14 6.39 0.97
 4 -1 15 3.32 0.68
 4 1 15 3.19 0.7
 -4 -1 -15 3.5 0.86
 -4 1 -15 3.69 0.86
 4 -1 15 2.05 0.69
 4 1 16 29.6 1.49
 -4 -1 -16 27.87 1.56
 4 -1 16 31.42 1.52
 4 1 17 -0.21 0.36
 -4 -1 -17 -0.08 0.47
 4 -2 -19 3.15 0.59
 4 2 -19 3.43 0.61
 4 -2 -18 7.6 0.87
 4 2 -18 7.68 0.9
 -4 -2 18 7.85 0.88
 -4 2 18 7.75 0.86
 4 -2 -17 2.43 0.65
 4 2 -17 2.71 0.69
 -4 -2 17 2.96 0.66
 -4 2 17 2.56 0.61
 4 -2 -17 1.87 0.63
 -4 -2 16 20.12 1.42
 -4 2 16 19.16 1.41
 4 -2 -16 19.49 1.39
 4 -2 -16 24 1.57
 4 2 -16 20.56 1.5
 -4 -2 16 17.38 1.4
 4 -2 -15 0.79 0.64
 4 -2 -15 0.69 0.67
 4 2 -15 0.5 0.64
 -4 -2 15 0.66 0.68
 4 -2 -14 6.44 0.96
 -4 -2 14 4.75 0.95
 -4 2 14 4.57 0.88
 4 2 -14 7.42 1.02
 4 -2 -14 8.44 1.1
 -4 -2 13 64.69 2.72
 -4 2 13 65.4 2.6
 -4 -2 13 58.71 3.5
 -4 2 13 60.7 3.56
 -4 -2 13 59.58 3.52
 -4 2 13 63.03 3.61
 4 -2 -13 54.48 3.42
 4 2 -13 63.49 3.61
 4 -2 -13 65.36 2.64
 -4 2 13 66.17 2.55
 4 -2 -13 63.34 2.67
 4 2 -13 63.91 2.68
 -4 -2 12 13.13 1.21
 -4 -2 12 9.5 1.49
 -4 2 12 8.95 1.46
 -4 -2 12 10 1.52
 -4 2 12 11.37 1.61
 4 2 -12 11.92 1.64
 4 -2 -12 8.51 1.47
 4 -2 -12 11.66 1.22
 -4 2 12 12.4 1.16
 -4 -2 12 11.79 1.18
 -4 2 12 12.03 1.17
 4 -2 -12 9.91 1.15
 4 2 -12 10.7 1.2
 -4 -2 11 154.5 4.38
 -4 -2 11 153.94 5.7
 -4 2 11 165.69 5.85
 -4 -2 11 151.71 5.65
 -4 2 11 159.38 5.76
 4 -2 -11 153.5 5.67
 4 2 -11 153.71 5.66
 4 -2 -11 148.26 4.33
 -4 2 11 157.88 4.31
 -4 -2 11 159.32 4.36
 4 -2 -11 153.5 4.37
 4 2 -11 158.52 4.42
 -4 -2 11 156.9 4.42
 -4 2 11 155.28 4.39
 -4 -2 10 1.48 0.63
 -4 -2 10 1.83 0.82
 -4 2 10 1.83 0.83
 -4 -2 10 1.83 0.74
 -4 2 10 2.62 0.9
 4 -2 -10 0.67 0.8
 -4 2 10 0.93 0.56
 -4 -2 10 1.49 0.63
 4 -2 -10 0.57 0.57
 4 -2 -10 0.95 0.62
 4 2 -10 1.29 0.67
 -4 2 10 1.14 0.61
 -4 -2 10 0.74 0.55
 4 -2 -10 1.25 0.81
 4 2 -10 0.57 0.69
 -4 -2 9 12.84 1.52
 -4 2 9 16.77 1.7
 -4 -2 9 14.73 1.66
 -4 2 9 14.27 1.59
 4 -2 -9 15.44 1.24
 -4 2 9 15.69 1.2
 -4 -2 9 12.68 1.1
 4 -2 -9 15.33 1.2
 4 2 -9 13.27 1.15
 -4 2 9 16.17 1.17
 -4 -2 9 14.04 1.13
 4 -2 -9 14.35 1.61
 4 2 -9 14.13 1.64
 4 -2 -8 35.67 1.73
 -4 2 8 34.45 1.7
 -4 -2 8 34.52 1.7
 4 -2 -8 34.08 1.7
 4 2 -8 36.39 1.75
 -4 2 8 34.6 1.66
 -4 -2 8 35.12 1.74
 4 -2 -8 34.97 2.33
 4 2 -8 33.34 2.3
 4 2 -7 190.81 4.54
 4 -2 -7 189.24 4.65
 -4 2 7 189.71 4.65
 -4 -2 7 197.5 4.7
 4 -2 -7 190.13 4.63
 4 2 -7 187.38 4.62
 -4 2 7 183.96 4.5
 -4 -2 7 188.06 4.67
 4 -2 -7 190.16 5.81
 4 2 -7 190.87 5.82
 -4 -2 6 1.1 0.49
 -4 2 6 1.39 0.53
 4 2 -6 1.96 0.51
 4 -2 -6 1.39 0.53
 4 2 -6 2.84 0.63
 -4 2 6 1.6 0.53
 -4 -2 6 1.64 0.53
 4 -2 -6 1.8 0.59
 4 -2 -6 1.78 0.75
 4 2 -6 3.59 0.93
 4 -2 -5 16.52 1.53
 4 2 -5 16.12 1.5
 -4 2 5 14.99 1.43
 -4 -2 5 15.12 1.47
 -4 2 5 13.43 1.38
 -4 -2 5 15.86 1.49
 4 -2 -5 16.99 1.39
 4 2 -5 16.53 1.06
 4 -2 -5 15.35 1.06
 -4 2 5 14.56 0.98
 -4 -2 5 15.91 1.09
 4 -2 -5 15.56 1.07
 4 2 -5 17.53 1.12
 -4 2 5 16.58 1.08
 -4 -2 5 15.71 1.08
 -4 2 4 1.36 0.62
 -4 -2 4 1.2 0.65
 -4 2 4 0.97 0.44
 -4 -2 4 1.01 0.45
 4 -2 -4 1.25 0.58
 4 2 -4 1.02 0.43
 4 -2 -4 1.28 0.48
 -4 2 4 1.44 0.48
 -4 -2 4 1.63 0.51
 4 2 -4 1.02 0.52
 4 -2 -4 1.14 0.51
 -4 -2 4 0.79 0.56
 4 -2 -4 0.73 0.58
 4 2 -4 0.98 0.62
 -4 2 4 1.26 0.62
 -4 2 3 491.57 10.47
 -4 -2 3 480.01 10.45
 4 -2 -3 471.62 10.13
 -4 2 3 471.59 10.45
 -4 -2 3 497.52 10.57
 4 2 -3 484.15 9.15
 4 -2 -3 476.84 9.15
 -4 -2 3 477.32 9.19
 4 -2 -3 471.91 9.16
 4 2 -3 476.23 9.15
 -4 2 3 476.29 9.13
 -4 -2 3 494.1 9.17
 -4 2 2 75.67 3.1
 -4 -2 2 75.33 3.1
 4 -2 -2 80.28 3.09
 4 2 -2 81.02 2.46
 4 -2 -2 77.36 2.42
 4 -2 -2 84.39 2.51
 4 2 -2 79.1 2.44
 -4 2 2 73.96 2.37
 -4 -2 2 75.97 2.39
 -4 -2 2 80.43 2.46
 -4 2 2 72.23 3.06
 -4 -2 2 79.9 3.21
 4 -2 -1 0.42 0.54
 -4 2 1 1.52 0.68
 -4 -2 1 0.99 0.55
 4 2 -1 1.5 0.46
 4 -2 -1 0.85 0.46
 -4 2 1 0.71 0.45
 -4 -2 1 0.6 0.41
 4 -2 -1 1.35 0.52
 4 2 -1 1.11 0.46
 -4 2 1 0.9 0.63
 -4 -2 1 0.75 0.56
 4 -2 0 331.95 7.88
 4 -2 0 332.79 6.78
 -4 2 0 328.48 7.93
 -4 -2 0 332.72 7.94
 -4 2 0 321.61 6.67
 -4 -2 0 326.71 6.69
 4 -2 0 356.24 6.94
 4 2 0 350.73 6.89
 4 -2 0 326 8.12
 4 2 0 334.24 8.13
 -4 2 0 322.38 7.87
 -4 -2 0 335.07 7.95
 4 -2 0 308.29 8
 4 2 0 324.45 8.04
 4 -2 1 4.28 0.59
 -4 2 -1 2.67 0.79
 -4 -2 -1 2.53 0.72
 4 -2 1 3.53 0.6
 4 2 1 2.58 0.53
 -4 2 -1 2.88 0.56
 -4 -2 -1 2.68 0.54
 4 -2 1 2.59 0.61
 4 2 1 3.49 0.61
 -4 2 -1 3.38 0.81
 -4 -2 -1 2.55 0.74
 4 -2 1 2.18 0.76
 4 2 1 2.85 0.83
 4 -2 1 3.23 0.86
 4 2 1 3.14 0.83
 4 -2 2 12.43 0.96
 4 -2 2 14.93 0.97
 4 2 2 13.5 1
 -4 2 -2 12.07 1.29
 -4 -2 -2 13.01 1.34
 -4 -2 -2 12.76 0.94
 4 -2 2 13.06 1.04
 4 2 2 13.52 1.01
 4 -2 2 13.98 1.44
 4 2 2 12.55 1.36
 -4 2 -2 12.83 1.33
 -4 -2 -2 14.66 1.4
 4 -2 2 12.2 1.37
 4 2 2 12.44 1.36
 4 -2 3 11.73 0.98
 4 2 3 12.76 0.97
 -4 2 -3 15.1 1.43
 -4 -2 -3 13.74 1.38
 4 -2 3 12.23 1.02
 4 2 3 13.12 1.01
 4 -2 3 11.93 1.37
 4 2 3 13.29 1.4
 -4 2 -3 11.92 1.34
 -4 -2 -3 12.31 1.3
 4 -2 3 10.42 1.33
 4 2 3 10.24 1.32
 4 -2 4 72.44 2.47
 -4 2 -4 72.34 3.22
 -4 -2 -4 71.93 3.23
 4 2 4 78.42 2.56
 4 -2 4 72.73 2.51
 4 2 4 76.69 2.57
 4 -2 4 78.13 3.44
 4 2 4 72.44 3.38
 -4 2 -4 74.07 3.26
 -4 -2 -4 77.39 3.34
 4 -2 4 76.88 3.46
 4 2 4 71.14 3.37
 4 -2 5 45.48 2.68
 4 2 5 46.42 2.71
 -4 2 -5 47.53 2.62
 -4 -2 -5 45.74 2.61
 4 -2 5 46.12 2.73
 4 2 5 44.41 2.67
 4 -2 5 51.91 2.04
 4 2 5 49.7 2.06
 -4 2 -5 44.95 2.57
 -4 -2 -5 48.91 2.69
 4 2 5 49.07 2
 4 -2 5 46.49 2
 4 2 5 44.09 1.95
 4 2 5 46.1 2.75
 4 -2 6 153.18 4.25
 4 2 6 170.19 4.42
 4 -2 6 171.07 4.48
 -4 2 -6 164.23 5.4
 -4 -2 -6 176.13 5.61
 4 2 6 164.01 4.31
 4 -2 6 163.94 5.61
 4 2 6 169.88 5.69
 -4 2 -6 156.41 5.3
 -4 -2 -6 176.1 5.59
 4 -2 6 163 5.61
 4 2 6 168.51 5.68
 4 2 6 154.01 5.54
 4 2 7 355.63 7.65
 4 -2 7 352.46 7.67
 -4 2 -7 343.98 8.99
 -4 -2 -7 360.72 9.18
 4 2 7 353.83 7.57
 -4 2 -7 334.85 8.88
 -4 -2 -7 349.37 9.1
 4 -2 7 346.49 9.24
 4 2 7 348.41 9.27
 4 -2 7 345.25 9.22
 4 2 7 345.42 9.24
 4 2 7 331.48 9.22
 4 2 8 66.45 2.6
 -4 2 -8 71.09 3.52
 -4 -2 -8 67.4 3.48
 4 -2 8 67.91 3.61
 4 2 8 61.59 3.45
 4 -2 8 63.22 3.46
 4 2 8 63.78 3.5
 -4 2 -8 63.27 3.34
 -4 -2 -8 70.41 3.53
 4 2 8 69.79 2.66
 4 -2 8 68.51 2.73
 4 2 8 64.45 2.6
 4 -2 8 68.94 2.71
 4 2 9 365 7.95
 4 -2 9 366.61 8.14
 4 2 9 354.85 7.95
 4 -2 9 379.58 8.11
 -4 2 -9 368.98 9.62
 -4 -2 -9 359.7 9.65
 4 2 9 357.26 7.89
 4 -2 9 339.03 7.97
 4 2 9 346.4 8.03
 4 -2 9 353.07 9.76
 4 2 9 354.34 9.78
 4 -2 9 349.2 9.67
 4 2 9 332.96 9.54
 -4 2 -9 369.26 9.58
 -4 -2 -9 353.02 9.56
 4 -2 10 502.52 10.62
 4 2 10 510.58 10.57
 4 -2 10 508.57 10.58
 -4 2 -10 511.86 12.34
 -4 -2 -10 518.88 12.48
 4 2 10 506.44 10.52
 4 2 10 501.38 10.65
 4 -2 10 500.73 10.64
 4 -2 10 507.71 12.59
 4 2 10 492.46 12.49
 4 -2 10 516.88 12.61
 4 2 10 517.96 12.63
 -4 2 -10 520.24 12.44
 -4 -2 -10 535.6 12.57
 4 -2 11 120.54 3.76
 4 2 11 116.4 3.83
 4 -2 11 118.81 3.91
 4 2 11 116.02 3.89
 4 -2 11 118.06 3.93
 4 -2 12 0.75 0.62
 4 2 12 0.73 0.73
 4 2 12 0.69 0.69
 4 -2 12 1.03 0.76
 4 -2 12 0.9 0.72
 4 2 13 21.54 1.53
 4 2 13 18.74 1.5
 4 -2 13 20.74 1.55
 -4 -2 -13 21.24 1.78
 4 -2 13 18.69 1.51
 4 2 14 4.3 0.83
 4 2 14 4.98 0.91
 4 -2 14 6.35 0.95
 4 -2 14 4.69 0.88
 -4 -2 -14 4.92 1.06
 4 -2 15 16.74 1.29
 4 2 15 17.09 1.26
 -4 -2 -15 15.04 1.32
 -4 2 -15 17.16 1.31
 4 -2 16 48.61 1.94
 4 2 16 49.94 1.94
 -4 -2 -16 44.05 1.97
 -4 2 -16 41.03 1.79
 4 -2 17 1.06 0.44
 4 2 17 1.2 0.4
 -4 -2 -17 0.15 0.45
 4 -3 -19 77.88 2.36
 4 3 -19 82.3 2.41
 4 -3 -18 92.58 2.83
 4 3 -18 90.5 2.81
 4 -3 -18 88.61 2.74
 -4 -3 18 92.92 2.86
 -4 3 18 90.87 2.83
 4 -3 -17 0.26 0.53
 -4 -3 17 0.65 0.52
 -4 3 17 0.54 0.5
 -4 -3 17 1.55 0.57
 4 -3 -17 0.63 0.61
 4 3 -17 0.37 0.56
 4 -3 -16 59.8 2.46
 -4 -3 16 60.59 2.48
 -4 3 16 62.59 2.53
 -4 -3 16 61.16 2.58
 4 -3 -16 61.83 2.5
 4 3 -16 63.64 2.54
 -4 -3 15 -0.41 0.67
 4 -3 -15 1.17 0.66
 4 3 -15 0.62 0.66
 4 -3 -15 0.62 0.66
 -4 -3 14 48.13 2.37
 -4 3 14 50.31 2.24
 4 -3 -14 47.65 2.29
 -4 3 14 48.88 2.18
 4 -3 -14 52.19 2.35
 4 3 -14 48.61 2.28
 -4 -3 13 188.42 5.15
 4 -3 -13 185.62 6.51
 4 3 -13 185.36 6.48
 4 -3 -13 179.26 4.98
 -4 3 13 181.97 4.81
 4 -3 -13 185.01 5.01
 4 3 -13 185.95 5.03
 -4 -3 12 157.22 4.52
 -4 -3 12 150.98 5.73
 -4 3 12 150.51 5.72
 -4 -3 12 142.64 5.61
 -4 3 12 149.56 5.7
 4 -3 -12 147.56 5.67
 4 3 -12 153.15 5.72
 4 -3 -12 150.23 4.39
 -4 3 12 150.95 4.25
 -4 -3 12 154.21 4.42
 -4 3 12 162.13 4.48
 4 -3 -12 153.04 4.39
 4 3 -12 149.63 4.38
 -4 -3 11 14.78 1.28
 -4 -3 11 15.98 1.8
 -4 3 11 14.42 1.74
 -4 -3 11 14.63 1.76
 -4 3 11 16.26 1.83
 4 -3 -11 13.24 1.7
 4 3 -11 10.8 1.55
 4 -3 -11 17.1 1.39
 -4 3 11 15.48 1.22
 -4 -3 11 14.4 1.23
 -4 -3 11 15.73 1.29
 -4 3 11 12.69 1.15
 4 -3 -11 14.27 1.26
 4 3 -11 13.52 1.24
 4 -3 -10 38.51 1.9
 4 3 -10 38.07 1.9
 -4 -3 10 34.87 1.85
 -4 3 10 39.02 1.91
 -4 -3 10 35.45 1.84
 -4 -3 10 37.41 2.55
 -4 3 10 35.71 2.51
 -4 -3 10 36.27 2.51
 -4 3 10 35.96 2.51
 4 -3 -10 34.52 2.5
 4 3 -10 40.44 2.65
 4 -3 -10 36.21 1.9
 -4 3 10 36.42 1.78
 -4 -3 10 38.44 1.93
 4 -3 -10 40.21 2.94
 -4 3 9 885.58 15.77
 -4 -3 9 874.56 15.75
 4 -3 -9 857.15 15.67
 4 3 -9 854.86 15.69
 -4 -3 9 865.06 15.71
 -4 -3 9 854.49 17.65
 -4 3 9 829.03 17.57
 -4 -3 9 840.52 17.59
 -4 3 9 848.77 17.64
 4 -3 -9 849.44 15.75
 4 -3 -9 831.56 18.46
 -4 3 9 856.57 15.59
 -4 -3 9 868.68 15.81
 4 -3 -9 839.4 17.53
 4 3 -9 888.43 17.59
 4 -3 -8 403.49 9.77
 4 3 -8 400.52 9.76
 -4 -3 8 387.36 8.09
 -4 3 8 395.52 8.09
 -4 -3 8 397.42 8.31
 4 -3 -8 390.45 8.22
 -4 3 8 406.63 8.25
 -4 -3 8 407.26 8.25
 4 -3 -8 399.45 8.19
 4 3 -8 400.72 8.21
 4 -3 -7 109.59 3.27
 -4 3 7 108.13 3.23
 -4 -3 7 116.37 3.3
 4 -3 -7 109.83 3.23
 4 3 -7 112.16 3.25
 -4 3 7 112.52 3.18
 -4 -3 7 105.1 3.27
 4 -3 -7 113.72 4.26
 4 3 -7 119.58 4.34
 4 -3 -6 285.21 7.67
 4 3 -6 303.01 7.77
 4 -3 -6 313.69 7.59
 4 -3 -6 289.36 6.43
 -4 3 6 295.6 6.31
 -4 -3 6 311.94 6.63
 -4 3 6 299.42 6.43
 -4 -3 6 316.14 6.52
 4 -3 -6 295.56 6.39
 4 3 -6 303.84 6.47
 -4 -3 5 89.02 3.57
 4 -3 -5 91.47 3.66
 4 3 -5 97.43 3.74
 -4 3 5 95.65 3.67
 -4 3 5 100.25 3.78
 -4 -3 5 94.57 3.72
 4 -3 -5 94.86 3.53
 4 -3 -5 90.04 2.81
 -4 3 5 91.3 2.7
 -4 -3 5 98.84 2.97
 4 -3 -5 93.63 2.81
 4 3 -5 92.85 2.8
 -4 3 5 95.4 2.83
 -4 -3 5 96.22 2.84
 4 -3 -4 243.06 6.47
 4 3 -4 229.74 6.41
 -4 3 4 242.15 6.41
 -4 -3 4 232.31 6.31
 4 -3 -4 235.65 6.24
 -4 3 4 239.95 6.42
 -4 -3 4 237.02 6.41
 4 -3 -4 239.33 5.29
 4 3 -4 239.43 5.21
 -4 3 4 227.75 5.06
 -4 -3 4 237.29 5.39
 4 -3 -4 238.01 5.24
 4 3 -4 241.22 5.29
 -4 3 4 235.57 5.23
 -4 -3 4 236.06 5.22
 -4 3 3 21.13 1.62
 -4 -3 3 22.89 1.67
 4 -3 -3 21.9 1.64
 4 3 -3 24.37 1.27
 -4 3 3 22.7 1.68
 -4 -3 3 23.15 1.69
 4 -3 -3 25.52 1.32
 -4 -3 3 25.23 1.37
 4 -3 -3 26.03 1.31
 4 3 -3 23.77 1.28
 -4 3 3 24.71 1.28
 -4 -3 3 22.7 1.23
 -4 3 2 26.68 1.79
 -4 -3 2 29.05 1.85
 4 -3 -2 27.62 1.81
 4 3 -2 27.7 1.37
 -4 3 2 29.15 1.86
 -4 -3 2 31 1.92
 4 3 -2 28.73 1.41
 4 -3 -2 27.55 1.37
 -4 -3 2 29.53 1.46
 4 -3 -2 28.03 1.36
 4 3 -2 29.04 1.39
 -4 3 2 26.02 1.32
 -4 -3 2 28.19 1.35
 4 -3 -1 350.45 8.29
 4 3 -1 373.1 7.27
 4 -3 -1 356.99 7.01
 -4 3 1 352.47 8.35
 -4 -3 1 358.31 8.39
 4 3 -1 367.04 7.31
 4 -3 -1 368.65 7.24
 4 -3 -1 364.93 7.22
 4 3 -1 356.74 7.21
 -4 3 1 347.55 7.12
 -4 -3 1 357.05 7.13
 -4 3 1 343.37 8.26
 -4 -3 1 350.18 8.29
 4 -3 0 757.11 15.08
 4 -3 0 785.5 13.79
 4 -3 0 763.36 13.59
 -4 3 0 767.27 15.19
 -4 -3 0 762.41 15.15
 4 3 0 784.77 13.86
 -4 3 0 748.27 13.67
 -4 -3 0 788.4 13.73
 4 -3 0 794.12 13.84
 4 3 0 769.57 13.8
 4 -3 0 745.02 15.31
 4 3 0 763.68 15.38
 -4 3 0 763.86 15.09
 -4 -3 0 770.56 15.12
 4 -3 0 781.46 15.36
 4 3 0 719.33 15.15
 4 -3 1 219.95 5.98
 4 -3 1 212.62 4.86
 4 -3 1 208.98 4.72
 -4 3 -1 212.01 5.92
 -4 -3 -1 213.34 5.95
 4 3 1 207.32 4.89
 -4 3 -1 210.47 4.81
 -4 -3 -1 221.78 4.86
 4 -3 1 220.81 4.93
 4 3 1 221.72 4.94
 4 -3 1 221.81 6.2
 4 3 1 219.09 6.15
 -4 3 -1 212.72 5.89
 -4 -3 -1 226.51 6.03
 4 -3 1 209.82 6.04
 4 3 1 210.35 6.04
 4 -3 2 1.38 0.54
 4 -3 2 1.27 0.49
 -4 3 -2 2.45 0.75
 -4 -3 -2 0.33 0.55
 4 3 2 0.52 0.45
 -4 3 -2 1.44 0.49
 -4 -3 -2 0.81 0.44
 4 -3 2 0.34 0.45
 4 3 2 0.6 0.5
 4 -3 2 0.09 0.58
 4 3 2 0.09 0.54
 4 -3 2 1.14 0.68
 4 3 2 0.18 0.54
 -4 3 -2 1.04 0.66
 -4 -3 -2 0.56 0.58
 4 -3 3 580.26 10.9
 4 -3 3 570.15 10.79
 4 3 3 582.5 11
 4 -3 3 564.63 12.53
 4 3 3 580.77 12.56
 -4 3 -3 594.83 12.38
 -4 -3 -3 578.93 12.36
 4 -3 3 563.18 12.54
 4 3 3 576.78 12.58
 4 -3 3 586.65 10.97
 4 3 3 611.79 11.07
 -4 3 -3 567.77 12.25
 -4 -3 -3 580.77 12.39
 4 -3 4 125.89 4.66
 4 3 4 139.64 4.87
 -4 3 -4 132.33 4.59
 -4 -3 -4 143.36 4.79
 4 -3 4 133.58 4.79
 4 3 4 138.41 4.87
 4 -3 4 142.93 3.73
 -4 3 -4 135.07 4.62
 -4 -3 -4 138.37 4.71
 4 3 4 139.77 3.75
 4 -3 4 131.78 3.69
 4 3 4 143.02 3.78
 4 3 4 136.49 4.99
 4 -3 5 1194.43 23.04
 4 3 5 1215.05 23.1
 -4 3 -5 1185 22.64
 -4 -3 -5 1235.61 22.88
 4 -3 5 1193.51 23.05
 4 3 5 1223.29 23.14
 4 -3 5 1204.94 20.99
 4 -3 5 1173.18 21.23
 -4 3 -5 1205.84 22.75
 -4 -3 -5 1211.55 22.85
 4 3 5 1203.91 21.1
 4 -3 5 1220.97 21.1
 4 3 5 1227.43 21.13
 4 3 5 1216.24 23.37
 4 -3 6 94.62 3.1
 4 3 6 104.84 3.23
 4 -3 6 103.47 3.27
 4 -3 6 107.39 3.37
 -4 3 -6 104.32 4.1
 -4 -3 -6 101.54 4.11
 4 3 6 102.07 3.21
 4 -3 6 97.19 4.15
 4 3 6 98.93 4.2
 -4 3 -6 104.35 4.11
 -4 -3 -6 105.27 4.17
 4 -3 6 100.27 4.21
 4 3 6 97.85 4.19
 4 3 6 94.38 4.26
 4 3 7 83.3 2.91
 4 -3 7 84.69 3
 -4 3 -7 83.57 3.78
 -4 -3 -7 87.44 3.89
 4 3 7 85.87 2.95
 -4 3 -7 92.82 3.93
 -4 -3 -7 90.03 3.93
 4 -3 7 86.08 3.99
 4 3 7 87.4 4
 4 -3 7 81.03 3.86
 4 3 7 82.89 3.89
 4 3 7 74.17 3.88
 4 -3 8 46.04 2.28
 4 3 8 50.67 2.23
 4 -3 8 50.87 2.31
 -4 3 -8 46.01 2.82
 -4 -3 -8 55.09 3.12
 4 3 8 52.61 2.28
 -4 3 -8 45.98 2.82
 -4 -3 -8 51.07 3
 4 -3 8 45.39 2.94
 4 3 8 50.56 3.11
 4 -3 8 45.71 2.97
 4 3 8 49.74 3.09
 4 3 8 47.86 3.09
 4 -3 9 83.39 3.16
 4 3 9 82.16 3.02
 4 -3 9 86.23 3.14
 -4 3 -9 81.33 3.93
 -4 -3 -9 86.33 4.07
 4 3 9 85.82 3.1
 4 -3 9 87.45 3.18
 4 3 9 81.28 3.1
 4 -3 9 85.8 4.18
 4 3 9 82.99 4.15
 4 -3 9 79.22 4.01
 4 3 9 85.38 4.16
 -4 3 -9 76.94 3.8
 -4 -3 -9 86.83 4.06
 4 -3 10 125.25 3.93
 4 -3 10 122.33 3.98
 -4 3 -10 118.09 4.87
 -4 -3 -10 125.37 5.06
 4 3 10 115.89 3.78
 4 -3 10 116.9 3.88
 4 3 10 112.1 3.84
 4 -3 10 119.83 5.09
 4 3 10 113.25 4.98
 4 -3 10 113.71 4.97
 4 3 10 116.77 5.02
 -4 3 -10 113.44 4.77
 -4 -3 -10 112.67 4.83
 4 3 11 12.76 1.24
 4 -3 11 14.34 1.36
 4 3 11 13.36 1.36
 4 -3 11 12.74 1.32
 4 3 12 36.55 2.02
 4 3 12 35.38 2.02
 4 -3 12 37.37 2.06
 4 -3 12 37.26 2.08
 4 3 13 70.33 2.78
 4 3 13 70.58 2.81
 4 -3 13 69.85 2.8
 4 -3 13 72.69 2.89
 -4 -3 -13 69.69 3
 4 3 14 155.06 4.36
 -4 -3 -14 153.57 4.61
 4 -3 14 151.29 4.38
 4 3 15 17.95 1.28
 -4 -3 -15 16.99 1.4
 -4 3 -15 15.08 1.22
 4 -3 15 17.09 1.29
 4 3 16 73.87 2.45
 -4 -3 -16 70.73 2.56
 4 -3 16 73.18 2.46
 4 3 17 37.74 1.48
 4 -3 17 34.44 1.43
 4 4 -19 1.13 0.46
 4 -4 -19 1.04 0.44
 4 -4 -18 2.48 0.6
 4 4 -18 3.4 0.64
 4 -4 -18 3.11 0.63
 -4 -4 18 2.52 0.57
 4 -4 -17 6.32 0.85
 -4 4 17 6.67 0.85
 -4 -4 17 4.96 0.77
 -4 -4 17 4.59 0.83
 4 -4 -17 5.71 0.83
 4 4 -17 5.26 0.81
 4 -4 -16 5.04 0.88
 -4 -4 16 4.81 0.8
 -4 4 16 5.15 0.83
 -4 -4 16 5.54 0.96
 4 -4 -16 5.29 0.84
 4 4 -16 5.51 0.88
 -4 -4 15 12.01 1.27
 4 -4 -15 13.55 1.22
 4 4 -15 12.29 1.2
 4 -4 -15 11.71 1.19
 -4 -4 14 398.17 9.02
 -4 4 14 405.05 8.58
 4 -4 -14 417.31 8.8
 4 4 -14 416.78 8.83
 4 -4 -14 414.86 8.94
 -4 -4 13 35.16 2.07
 4 -4 -13 36.39 2.01
 -4 4 13 36.6 1.87
 4 -4 -13 40.13 2.03
 4 4 -13 37.08 1.97
 -4 -4 12 36.26 2.03
 -4 -4 12 34.37 2.63
 -4 4 12 36.92 2.7
 -4 -4 12 30.96 2.53
 -4 4 12 34.29 2.61
 4 4 -12 33.74 2.57
 4 -4 -12 39.83 2.07
 -4 4 12 37.74 1.89
 4 -4 -12 37.87 1.98
 4 4 -12 36.39 1.94
 -4 -4 11 7.85 1.01
 -4 -4 11 7.13 1.28
 -4 4 11 8.33 1.36
 -4 -4 11 6.65 1.24
 -4 4 11 7.48 1.34
 4 -4 -11 8.15 1.51
 4 -4 -11 7.49 1.32
 4 4 -11 8.77 1.39
 4 -4 -11 6.37 0.96
 -4 4 11 8.14 0.97
 -4 -4 11 9 1.04
 -4 -4 11 8.23 1.02
 -4 4 11 8.13 0.99
 4 -4 -11 9.02 1.06
 4 4 -11 7.83 1
 4 -4 -10 1.67 0.69
 4 4 -10 1.06 0.63
 -4 -4 10 1.02 0.58
 -4 4 10 1.53 0.62
 -4 -4 10 0.47 0.56
 -4 -4 10 1.71 0.75
 -4 4 10 1.71 0.73
 -4 -4 10 1.14 0.73
 -4 4 10 1.71 0.77
 4 -4 -10 1.46 0.86
 4 -4 -10 2.7 0.9
 4 4 -10 1.12 0.75
 4 -4 -10 0.18 0.59
 -4 -4 10 1.9 0.65
 -4 4 10 1.55 0.58
 -4 4 9 18.57 1.28
 -4 -4 9 16.73 1.23
 4 -4 -9 18.08 1.3
 4 4 -9 19.27 1.35
 -4 -4 9 16.28 1.25
 -4 -4 9 15.13 1.65
 -4 4 9 15.35 1.67
 -4 -4 9 15.08 1.67
 -4 4 9 15.51 1.68
 4 -4 -9 15.66 1.69
 4 4 -9 14.02 1.62
 4 -4 -9 15.04 1.23
 -4 4 9 17.25 1.25
 -4 -4 9 14.83 1.28
 4 -4 -9 14.67 1.88
 -4 -4 9 15.14 1.21
 -4 4 8 432.1 8.3
 -4 -4 8 417.24 8.23
 4 -4 -8 396 8.09
 4 4 -8 382.83 8.08
 -4 -4 8 385.67 8.13
 -4 4 8 379.53 9.6
 -4 4 8 391.39 9.68
 4 -4 -8 387.69 8.18
 4 -4 -8 386.52 10.61
 -4 -4 8 378.02 8.12
 -4 4 8 382.89 8.01
 -4 -4 8 391.7 8.32
 4 -4 -8 397.64 9.67
 4 4 -8 390.64 9.65
 4 -4 -7 1.06 0.56
 4 4 -7 0.7 0.49
 -4 4 7 1.28 0.54
 -4 -4 7 1.8 0.55
 4 -4 -7 1.13 0.72
 4 4 -7 1.71 0.74
 -4 -4 7 1.12 0.54
 4 -4 -7 0.84 0.52
 -4 -4 7 0.92 0.58
 -4 4 7 1.4 0.48
 4 -4 -7 1.09 0.65
 -4 4 6 11.67 0.96
 -4 -4 6 11.09 0.96
 4 -4 -6 11.33 0.95
 4 4 -6 11.91 1
 -4 -4 6 12.09 0.97
 4 -4 -6 10.8 1.3
 4 -4 -6 13.41 1.03
 -4 4 6 11.78 0.95
 -4 -4 6 13.51 1.1
 4 -4 -6 9.83 1.2
 4 4 -6 12.19 1.39
 4 -4 -5 112.39 4.16
 4 4 -5 122.18 4.3
 -4 4 5 125.3 4.29
 -4 -4 5 114.82 4.15
 -4 4 5 116.11 4.18
 -4 -4 5 114.84 4.17
 4 -4 -5 118.94 4.2
 4 -4 -5 121.17 3.36
 -4 4 5 118.93 3.2
 -4 -4 5 120.69 3.51
 4 -4 -5 117.05 3.24
 4 4 -5 117.5 3.27
 -4 4 5 121.03 3.31
 -4 -4 5 118.34 3.26
 4 -4 -4 28.21 1.94
 4 4 -4 34 2.1
 -4 4 4 32.04 2.03
 -4 -4 4 29.54 1.95
 -4 4 4 30.11 1.96
 -4 -4 4 26.47 1.85
 4 -4 -4 30.66 1.95
 4 -4 -4 30.01 1.48
 -4 4 4 30.22 1.38
 -4 -4 4 30.88 1.59
 4 -4 -4 29.23 1.44
 4 4 -4 27.22 1.39
 -4 4 4 31.69 1.48
 -4 -4 4 30.26 1.45
 -4 4 3 49.9 2.5
 -4 -4 3 49.08 2.52
 4 -4 -3 51.53 2.55
 -4 4 3 56.15 2.65
 -4 -4 3 45.83 2.43
 4 -4 -3 53.42 1.97
 -4 -4 3 51.42 2.06
 4 -4 -3 52.1 1.92
 4 4 -3 52.31 1.94
 -4 4 3 46.05 1.82
 -4 -4 3 48.61 1.86
 -4 4 2 96.39 3.57
 -4 -4 2 102.5 3.67
 4 -4 -2 91.58 3.54
 4 -4 -2 96.78 2.74
 -4 4 2 99.01 3.62
 -4 -4 2 96.31 3.64
 4 4 -2 98.37 2.95
 4 -4 -2 97.28 2.83
 -4 -4 2 97.83 2.98
 4 -4 -2 101.63 2.85
 4 4 -2 100.4 2.85
 -4 4 2 95.81 2.79
 -4 -4 2 98.09 2.79
 -4 4 1 80.23 3.2
 -4 -4 1 83.73 3.26
 4 -4 -1 79.27 3.27
 4 -4 -1 77.97 2.42
 -4 4 1 82.35 3.26
 -4 -4 1 83.86 3.29
 4 -4 -1 82.58 2.53
 4 -4 -1 82.38 2.5
 4 4 -1 83.14 2.65
 -4 -4 1 84.58 2.69
 4 -4 -1 84.99 2.58
 4 4 -1 87.91 2.61
 -4 4 1 83.13 2.5
 -4 -4 1 78.63 2.46
 4 -4 0 6.69 1.02
 4 -4 0 4.98 0.66
 -4 4 0 5.59 0.94
 -4 -4 0 4.97 0.91
 4 -4 0 4.68 0.67
 4 4 0 4.81 0.72
 4 -4 0 6.36 0.74
 4 4 0 6.16 0.71
 -4 4 0 5.57 0.67
 -4 -4 0 5.86 0.68
 4 -4 0 4.03 0.85
 4 4 0 5.36 0.93
 -4 4 0 6 0.94
 -4 -4 0 4.9 0.89
 4 -4 0 4.94 0.95
 4 4 0 6.46 1.04
 4 -4 1 26.57 1.83
 4 -4 1 24.26 1.28
 -4 4 -1 27.56 1.87
 -4 -4 -1 24.35 1.76
 4 4 1 27.03 1.45
 -4 4 -1 23.3 1.26
 -4 -4 -1 25.97 1.3
 4 -4 1 25.33 1.35
 4 4 1 26.22 1.37
 4 -4 1 28.12 1.93
 4 4 1 25.05 1.85
 -4 4 -1 27.53 1.83
 -4 -4 -1 25.32 1.79
 4 -4 1 28.44 1.95
 4 4 1 27.22 1.92
 4 4 2 14.45 1.15
 4 -4 2 14.32 1.01
 -4 4 -2 15.55 1.41
 -4 -4 -2 13.81 1.36
 4 4 2 14.04 1.06
 -4 4 -2 15.11 1.03
 -4 -4 -2 14.91 0.99
 4 -4 2 14.71 1.05
 4 4 2 14.92 1.07
 4 -4 2 15.13 1.48
 4 4 2 13.38 1.41
 -4 4 -2 15.95 1.43
 -4 -4 -2 14.41 1.37
 4 -4 2 16.76 1.54
 4 4 2 14.05 1.45
 4 4 3 782.61 14.37
 4 -4 3 746.42 13.93
 4 -4 3 778.27 13.93
 4 4 3 783.35 14.17
 4 -4 3 761.54 15.62
 4 4 3 775.46 15.74
 -4 4 -3 771.01 15.42
 -4 -4 -3 802.02 15.54
 4 -4 3 788.78 15.76
 4 4 3 765.5 15.76
 4 -4 3 770.97 14
 4 4 3 794.39 14.09
 -4 4 -3 775.45 15.47
 -4 -4 -3 770.13 15.52
 -4 -4 -3 739.93 14.88
 4 -4 4 680.25 14.5
 4 4 4 697.07 14.62
 -4 4 -4 697.56 14.28
 -4 -4 -4 688.79 14.3
 4 -4 4 675.96 14.52
 4 4 4 692.61 14.61
 4 4 4 700.61 13.11
 4 -4 4 664.58 12.72
 -4 4 -4 709.57 14.33
 -4 -4 -4 695.13 14.39
 4 4 4 706.23 12.95
 4 -4 4 693.97 12.84
 4 4 4 711.26 12.88
 4 4 4 678.54 14.98
 4 -4 5 57.79 3.04
 4 4 5 53.77 2.97
 -4 4 -5 59.84 2.94
 -4 -4 -5 58.53 2.92
 4 -4 5 57.55 3.02
 4 4 5 52.59 2.94
 4 4 5 58.85 2.34
 4 -4 5 54.56 2.18
 4 -4 5 55.95 2.34
 -4 4 -5 53.47 2.81
 -4 -4 -5 53.62 2.83
 4 4 5 57.56 2.28
 4 -4 5 58.8 2.24
 4 4 5 57.34 2.24
 4 4 5 56.55 3.2
 4 -4 6 10.17 1.05
 4 -4 6 10.26 1.07
 4 -4 6 9.35 1.04
 -4 4 -6 8.87 1.24
 -4 -4 -6 10.7 1.36
 4 4 6 11.52 1.07
 4 4 6 8.5 1.29
 -4 4 -6 9.62 1.28
 -4 -4 -6 10.62 1.33
 4 -4 6 8.95 1.31
 4 -4 6 9.92 1.41
 4 4 6 11.86 1.45
 4 4 6 9.79 1.46
 4 -4 7 87.01 3.09
 4 -4 7 100.97 3.27
 -4 4 -7 88.2 3.86
 -4 -4 -7 92.89 4.01
 4 4 7 91.31 3.09
 -4 4 -7 90.44 3.91
 -4 -4 -7 88.17 3.92
 4 -4 7 87.86 4.03
 4 4 7 88.55 4.04
 4 -4 7 88.53 4.02
 4 4 7 86.11 3.99
 4 4 7 82.39 4.17
 4 -4 8 38.3 2.04
 4 -4 8 39.15 2
 4 -4 8 38.6 1.98
 -4 4 -8 37.67 2.53
 -4 -4 -8 37.31 2.54
 4 4 8 37.91 1.94
 -4 4 -8 34.86 2.43
 -4 -4 -8 35.11 2.48
 4 -4 8 32.11 2.5
 4 4 8 35.44 2.59
 4 -4 8 30.13 2.41
 4 4 8 33.3 2.51
 4 4 8 35.96 2.74
 4 4 9 53.36 3.36
 4 -4 9 60.84 2.64
 4 -4 9 61.7 2.59
 -4 4 -9 54.62 3.13
 -4 -4 -9 61.57 3.36
 4 4 9 57.89 2.5
 4 -4 9 54.53 2.45
 4 4 9 54.14 2.47
 -4 4 -9 56.57 3.19
 -4 -4 -9 61.41 3.35
 4 -4 9 54.81 3.33
 4 4 9 53.29 3.28
 4 -4 9 48.74 3.13
 4 4 9 52.28 3.22
 4 -4 10 182.03 5.07
 4 -4 10 187.68 5.23
 -4 4 -10 187.86 6.36
 4 4 10 189.39 5.12
 -4 4 -10 189.65 6.34
 4 -4 10 184.49 6.51
 4 -4 10 173.47 6.33
 4 4 10 187.91 5.16
 4 -4 10 184.3 5.1
 4 4 11 937.24 17.47
 4 -4 11 919.57 17.42
 4 4 11 960.43 17.53
 4 -4 11 928.59 17.6
 4 4 12 333.58 7.52
 4 4 12 316.4 7.41
 4 -4 12 314.62 7.39
 -4 -4 -12 313.71 7.66
 4 -4 12 322.31 7.57
 4 4 13 22.82 1.56
 4 4 13 25.01 1.61
 4 -4 13 21.44 1.53
 4 -4 13 27.16 1.73
 -4 -4 -13 20.26 1.7
 4 4 14 9.8 1.07
 4 -4 14 10.24 1.13
 -4 -4 -14 9.67 1.24
 4 -4 15 11.56 1.07
 4 4 15 11.69 1.06
 -4 -4 -15 10.84 1.15
 4 -4 16 0.04 0.48
 4 4 16 -0.13 0.43
 4 -4 17 1.69 0.48
 4 4 17 1.75 0.44
 -4 -4 -17 1.97 0.49
 4 -5 -19 1.54 0.45
 -4 -5 18 0.52 0.49
 4 -5 -18 0.97 0.52
 4 -5 -17 0.3 0.59
 -4 -5 17 0.62 0.58
 -4 -5 17 -0.06 0.56
 4 5 -17 0.28 0.49
 4 -5 -16 5.28 0.89
 -4 -5 16 5.02 0.93
 4 5 -16 6.24 0.9
 -4 -5 16 5.7 0.96
 -4 -5 15 152.22 4.61
 -4 -5 15 151.33 4.57
 4 -5 -15 150.5 4.42
 -4 5 15 157.48 4.21
 4 5 -15 154.67 4.29
 -4 -5 15 155.53 4.32
 -4 -5 14 449.64 9.87
 4 -5 -14 450.23 9.57
 -4 -5 14 441.4 9.75
 -4 5 14 446.91 9.28
 4 -5 -14 461.71 9.45
 4 5 -14 462.43 9.47
 4 -5 -13 123.01 3.93
 -4 -5 13 125.53 4.1
 -4 5 13 122.19 3.73
 4 -5 -13 123.09 3.78
 4 5 -13 122 3.79
 4 -5 -12 100.98 3.5
 -4 -5 12 95.63 3.53
 4 5 -12 98.84 3.32
 -4 -5 11 21.66 1.47
 -4 5 11 22.43 1.5
 4 5 -11 23.79 1.52
 4 -5 -11 24.84 1.66
 -4 -5 11 23.55 1.62
 -4 5 11 23.05 1.48
 4 -5 -11 21.94 2.34
 4 5 -10 40.78 1.93
 -4 -5 10 38.47 1.89
 -4 5 10 40.67 1.94
 4 -5 -10 35.02 1.93
 -4 -5 10 39.92 2.06
 -4 -5 10 40.7 2.06
 -4 5 10 39.65 1.92
 4 -5 -10 33.91 2.86
 -4 5 9 17.82 1.28
 -4 -5 9 17.13 1.26
 4 5 -9 16.74 1.24
 -4 -5 9 17.4 1.33
 4 -5 -9 17.46 1.32
 -4 -5 9 20.7 1.45
 -4 5 9 17.38 1.29
 4 -5 -9 15.87 1.98
 -4 -5 9 16.8 1.29
 -4 -5 8 298.54 6.57
 -4 -5 8 288.22 6.65
 -4 -5 8 306.59 8.06
 -4 -5 8 293.11 7.95
 4 -5 -8 308.2 6.77
 4 -5 -8 305.73 7.06
 4 -5 -8 306.27 8.09
 4 -5 -8 299.01 9.09
 -4 -5 8 301.29 6.78
 -4 -5 8 300.45 6.92
 -4 5 8 291.22 6.55
 4 5 -8 307.34 8.12
 -4 -5 7 287.08 6.16
 4 5 -7 289.24 7.57
 -4 -5 7 272.24 6.18
 -4 -5 7 276.35 6.46
 -4 5 7 273.26 6.1
 4 -5 -7 271.15 6.2
 4 -5 -7 278.62 6.61
 4 -5 -7 270.23 8.44
 4 -5 -7 279.89 7.56
 -4 -5 7 270.25 6.26
 4 5 -6 284.06 7.6
 4 -5 -6 297.22 6.47
 4 -5 -6 304.09 8.79
 4 -5 -6 299.11 7.78
 -4 -5 6 296.04 6.75
 -4 5 6 291.85 6.3
 -4 -5 6 294.59 6.32
 4 5 -5 26.15 1.88
 4 -5 -5 28.14 1.99
 4 -5 -5 26.35 1.44
 -4 -5 5 28.43 1.61
 -4 5 5 26.37 1.36
 -4 -5 5 26.63 1.39
 4 -5 -4 131.66 4.55
 -4 5 4 135.15 4.47
 -4 -5 4 130.27 4.44
 4 -5 -4 135.79 3.58
 -4 -5 4 135.1 3.83
 -4 5 4 131.67 4.41
 -4 -5 4 125.34 4.35
 4 -5 -3 33.68 2.1
 4 -5 -3 32.78 1.5
 -4 5 3 34.64 2.11
 -4 -5 3 32.44 2.04
 4 -5 -3 32.49 1.53
 -4 -5 3 34.96 1.74
 -4 5 3 31.81 2.02
 -4 -5 3 31.24 1.98
 4 -5 -2 1.81 0.7
 4 -5 -2 1.7 0.52
 -4 5 2 1.64 0.6
 -4 -5 2 2.1 0.61
 4 -5 -2 1.35 0.47
 4 -5 -2 1.89 0.52
 -4 -5 2 1.78 0.59
 -4 5 2 3.08 0.72
 -4 -5 2 1.99 0.69
 4 -5 -1 24.91 1.8
 4 -5 -1 22.02 1.23
 -4 5 1 20.98 1.59
 -4 -5 1 23.33 1.7
 4 -5 -1 23.99 1.29
 4 5 -1 23.39 1.36
 -4 -5 1 22 1.36
 4 -5 -1 22.83 1.71
 -4 5 1 24.76 1.72
 -4 -5 1 21.55 1.62
 4 -5 -1 22.03 1.66
 4 -5 0 427.09 8.51
 -4 5 0 450.65 9.86
 -4 -5 0 425.57 9.8
 4 -5 0 447.16 8.64
 4 5 0 461.14 8.89
 4 -5 0 434 9.95
 4 5 0 440.79 10.1
 -4 5 0 455.24 9.85
 -4 -5 0 438.38 9.82
 4 -5 0 447.4 9.98
 4 5 0 427.37 10
 4 -5 0 439.97 9.95
 4 -5 1 243.39 5.35
 -4 5 -1 243.49 6.46
 -4 -5 -1 237.39 6.43
 4 5 1 249.23 5.59
 4 -5 1 235.4 6.56
 4 5 1 234.52 6.62
 -4 5 -1 248.79 6.45
 -4 -5 -1 237.05 6.41
 4 -5 1 243.5 6.59
 4 5 1 235.29 6.61
 4 -5 1 243.21 6.58
 4 -5 2 30.2 1.46
 -4 5 -2 27.24 1.86
 -4 -5 -2 27.08 1.87
 -4 -5 -2 24.04 1.7
 4 5 2 29.18 1.55
 4 5 2 30.01 1.67
 4 -5 2 29.25 2.01
 4 5 2 26.95 1.96
 -4 5 -2 24.95 1.78
 -4 -5 -2 26.04 1.83
 4 -5 2 28.15 1.98
 4 5 2 25.29 1.91
 4 5 3 18.74 1.34
 4 -5 3 19.14 1.26
 4 -5 3 20.69 1.25
 -4 5 -3 17.21 1.52
 -4 -5 -3 13.55 1.38
 -4 -5 -3 15.82 1.38
 4 5 3 18.5 1.25
 -4 5 -3 17.68 1.12
 4 -5 3 15.96 1.53
 4 5 3 15.84 1.55
 -4 5 -3 16.29 1.49
 -4 -5 -3 13.42 1.38
 4 -5 3 15.46 1.54
 4 5 3 18.23 1.66
 4 -5 4 148.97 4.03
 4 5 4 159.86 4.39
 4 -5 4 151.53 4
 4 -5 4 153.08 4.28
 -4 5 -4 157.27 5.03
 -4 -5 -4 157.46 4.79
 4 5 4 152.51 4.14
 4 -5 4 146.39 5.07
 -4 5 -4 167.27 5.14
 4 -5 4 156.17 5.23
 4 5 4 159.35 5.66
 4 5 5 31.02 1.76
 4 -5 5 29.49 1.6
 4 -5 5 31.78 1.77
 -4 5 -5 27.08 1.97
 4 5 5 31.85 1.67
 4 5 5 26.73 2.3
 -4 5 -5 31 2.1
 4 5 6 75.93 2.8
 4 5 6 77.39 2.88
 4 -5 6 76.95 2.69
 4 -5 6 74.86 2.75
 4 -5 6 73.67 2.83
 4 5 6 76.24 3.94
 4 5 7 8.41 0.99
 4 5 7 7.26 0.94
 4 5 7 6.78 1.35
 4 -5 7 8.68 1.04
 4 -5 7 7.41 1.01
 4 -5 7 6.5 0.95
 4 -5 8 547.85 11.05
 4 -5 8 557.05 11.05
 4 -5 8 551.99 10.92
 4 5 8 544.78 10.94
 4 5 8 545.9 10.91
 4 -5 8 508.24 10.73
 4 -5 9 3.37 0.88
 4 -5 9 3.08 0.84
 4 -5 9 3.36 0.84
 4 5 9 3.81 0.82
 4 5 9 3.11 0.8
 4 -5 9 3.63 0.85
 4 5 9 2.18 0.74
 4 5 9 3.1 1.07
 4 5 10 44.55 2.21
 4 5 10 44.52 2.16
 4 -5 10 42.72 2.17
 4 5 10 42.46 2.17
 4 -5 10 46.04 2.21
 4 -5 10 40.61 2.21
 4 -5 11 5.43 1
 4 5 11 5.4 0.93
 4 5 11 3.93 0.92
 -4 -5 -11 6.96 1.3
 4 -5 11 3.18 0.82
 4 5 11 3.19 0.83
 4 5 12 89.26 3.23
 4 5 12 82.32 3.07
 4 -5 12 86.86 3.15
 -4 -5 -12 87.14 3.43
 4 -5 12 90.41 3.32
 4 5 13 51.82 2.31
 4 -5 13 53.73 2.33
 -4 -5 -13 52.63 2.55
 4 -5 13 51.73 2.42
 -4 -5 -14 50.68 2.42
 4 5 14 54.49 2.29
 4 -5 14 55.34 2.36
 4 5 15 32.97 1.65
 -4 -5 -15 30.88 1.75
 4 -5 15 32.94 1.71
 4 5 16 27.55 1.37
 -4 -5 -16 27.8 1.5
 4 -5 16 30.52 1.48
 4 -6 -19 24.44 1.15
 4 -6 -18 1.18 0.5
 -4 -6 18 0.48 0.5
 -4 -6 18 0.73 0.52
 4 -6 -17 22.19 1.36
 -4 -6 17 24.38 1.52
 -4 -6 17 24.03 1.52
 4 -6 -16 30.51 1.74
 -4 -6 16 36.35 1.97
 -4 -6 16 36.25 1.96
 4 -6 -15 39.58 2.03
 -4 -6 15 37.46 2.11
 -4 6 15 37.25 1.82
 -4 -6 15 38.57 2.11
 4 -6 -14 0.45 0.62
 -4 -6 14 -0.07 0.71
 -4 -6 14 -0.22 0.69
 -4 6 14 0.78 0.59
 4 -6 -13 0.73 0.73
 -4 -6 13 0.08 0.73
 -4 -6 13 0.8 0.77
 -4 6 13 0.64 0.66
 -4 -6 12 21.9 1.7
 4 -6 -12 21.83 1.56
 -4 6 12 22.85 1.51
 -4 -6 12 20.31 1.62
 4 -6 -11 30.69 1.85
 4 -6 -11 33.26 2.87
 -4 6 11 34.54 1.85
 -4 -6 11 34.06 2.02
 4 -6 -10 0.93 0.72
 4 -6 -10 0.47 0.77
 -4 -6 10 1.81 0.69
 -4 6 10 1.47 0.62
 -4 -6 10 0.87 0.61
 -4 -6 9 429.91 9.24
 4 -6 -9 431.76 9.14
 -4 -6 9 433.99 9.37
 -4 6 9 450.89 9.08
 4 -6 -9 455.77 10.96
 -4 -6 9 439.49 9.25
 4 -6 -9 433.94 11.88
 -4 -6 8 14.3 1.21
 4 -6 -8 11.88 1.09
 4 -6 -8 11.36 1.75
 -4 6 8 13.13 1.11
 4 -6 -8 10.7 1.15
 4 -6 -8 11.32 1.48
 -4 -6 8 12.79 1.16
 -4 -6 7 573.69 10.93
 -4 -6 7 557.23 11.21
 -4 6 7 541.55 10.65
 4 -6 -7 557.06 11.35
 4 -6 -7 557.93 12.59
 -4 -6 7 554.31 10.97
 4 -6 -7 564.38 13.8
 4 -6 -7 540.48 10.76
 -4 6 6 199.83 4.82
 4 -6 -6 208.05 5.23
 -4 -6 6 202.78 5.28
 4 -6 -6 199.21 5.39
 4 -6 -6 214.25 7.23
 -4 -6 6 195.52 5.03
 4 -6 -6 201.45 6.22
 4 -6 -6 204.52 4.94
 4 -6 -5 4.29 1.18
 -4 -6 5 2.41 0.68
 -4 6 5 2.24 0.58
 -4 -6 5 1.7 0.63
 4 -6 -5 3.77 0.94
 4 -6 -5 3.87 0.66
 4 -6 -4 126.15 3.41
 -4 -6 4 124.93 3.79
 4 -6 -4 123.7 5.18
 4 -6 -4 124.88 4.51
 4 -6 -4 124.79 3.46
 4 -6 -3 155.16 3.93
 -4 -6 3 157 4.32
 4 -6 -3 167.13 5.9
 4 -6 -3 150.14 5.05
 4 -6 -2 99.67 2.92
 -4 -6 2 99.33 3.21
 4 6 -2 97.5 3.08
 4 -6 -2 101.33 2.93
 4 -6 -2 96.97 3.78
 4 -6 -1 1562.82 25.98
 4 6 -1 1553.26 26.27
 4 -6 -1 1495.81 25.86
 4 -6 -1 1505.06 27.62
 4 -6 0 502.46 9.76
 4 6 0 530.93 10.02
 4 -6 0 491.06 9.65
 4 -6 0 501.14 11.14
 4 -6 1 16.18 1.13
 4 6 1 15.65 1.17
 4 -6 1 14.92 1.48
 4 -6 1 14.66 1.08
 4 -6 2 151.79 3.99
 -4 -6 -2 158.34 4.95
 4 6 2 164.33 4.27
 4 6 2 157.15 4.45
 4 -6 2 163.97 5.17
 4 -6 3 0.69 0.59
 4 -6 3 1.7 0.56
 -4 -6 -3 1.47 0.68
 4 6 3 0.58 0.5
 4 -6 3 1.26 0.6
 4 6 3 0.54 0.56
 4 6 3 1.27 0.83
 4 -6 4 35.1 1.7
 4 -6 4 34.55 1.85
 -4 -6 -4 28.52 1.95
 4 6 4 38.14 1.85
 4 6 4 35.78 1.9
 4 -6 4 35.3 1.72
 4 6 4 32.41 2.49
 4 -6 5 54.33 2.37
 -4 -6 -5 51.28 2.66
 4 6 5 52.83 2.27
 4 6 5 51.28 2.33
 4 -6 5 50.73 2.14
 4 6 5 51.34 3.21
 4 6 6 132.73 4
 4 -6 6 142.15 4.24
 4 -6 6 143.06 4.03
 4 6 6 148.65 4.29
 4 -6 6 136.76 3.92
 4 6 6 134.36 5.53
 4 6 7 92.37 3.26
 4 -6 7 98.8 3.37
 4 -6 7 95.12 3.37
 4 -6 7 96.53 3.22
 4 6 7 99.5 3.41
 4 6 7 93.16 4.56
 4 6 8 65.54 2.68
 4 -6 8 68.01 2.77
 4 -6 8 68.69 2.79
 4 -6 8 64.16 2.61
 4 6 8 64.68 2.71
 4 6 8 56.27 3.57
 4 6 9 64.6 2.69
 4 -6 9 65.19 2.63
 4 -6 9 67.68 2.78
 4 -6 9 59.95 2.65
 4 6 9 59.34 2.64
 4 6 9 57.06 3.62
 4 -6 10 127.39 3.92
 4 -6 10 119.76 3.97
 -4 -6 -10 118.88 4.09
 4 6 10 116.84 3.86
 4 6 10 124.14 3.93
 4 -6 11 418.46 9.12
 -4 -6 -11 398.55 9.22
 4 6 11 403.95 8.9
 4 6 11 431.73 9.06
 4 -6 12 113.59 3.75
 -4 -6 -12 104.23 3.82
 4 6 12 107.82 3.54
 4 6 12 117.84 3.7
 4 -6 13 90.07 3.21
 -4 -6 -13 92.12 3.42
 4 6 13 89.74 3.05
 4 6 13 93.18 3.16
 -4 -6 -14 5.98 0.99
 4 -6 14 7.75 0.98
 4 6 14 8.29 0.92
 4 6 15 13.55 1.06
 -4 -6 -15 11.26 1.12
 4 -6 15 12.74 1.07
 4 6 16 10.14 0.84
 -4 -6 -16 9.48 0.87
 4 -6 16 9.26 0.86
 -4 -7 18 66.04 2.37
 -4 -7 18 71.25 2.38
 -4 -7 17 8.03 0.99
 -4 -7 17 6.64 0.9
 4 -7 -17 8.3 0.9
 -4 -7 16 5.69 0.95
 -4 -7 16 5.45 0.92
 4 -7 -16 5.76 0.85
 -4 -7 15 204.22 5.62
 -4 7 15 218.85 5.19
 -4 -7 15 205.08 5.56
 4 -7 -15 212.76 5.4
 -4 -7 14 316.37 7.66
 -4 7 14 328.3 7.13
 -4 -7 14 306.48 7.5
 4 -7 -14 311.76 7.26
 -4 -7 13 52.3 2.59
 -4 7 13 47.85 2.18
 -4 -7 13 51.62 2.54
 4 -7 -13 46.9 2.29
 -4 -7 12 62.94 2.84
 4 -7 -12 62.61 2.65
 -4 7 12 60.6 2.5
 -4 -7 12 59.95 2.75
 -4 -7 11 35.57 2.14
 4 -7 -11 33.93 2.92
 4 -7 -11 38.1 2.02
 -4 7 11 38.22 1.96
 -4 -7 11 38.19 2.13
 -4 -7 10 297.01 7.14
 -4 -7 10 306.68 7.33
 4 -7 -10 287.72 9.34
 4 -7 -10 294.71 6.92
 -4 7 10 293.19 6.81
 -4 -7 10 298.17 7.02
 -4 -7 9 36.76 1.99
 -4 -7 9 36.61 2.05
 4 -7 -9 33.69 1.81
 -4 7 9 30.23 1.71
 -4 -7 9 31.35 1.9
 4 -7 -9 29.17 1.88
 4 -7 -9 29.38 2.71
 4 -7 -9 34.18 2.55
 -4 -7 9 31.73 1.84
 -4 -7 8 10.64 1.11
 4 -7 -8 12.83 1.15
 4 -7 -8 9.99 1.7
 -4 7 8 12.54 1.12
 4 -7 -8 12.43 1.19
 -4 -7 8 11.22 1.19
 4 -7 -8 12.9 1.28
 4 -7 -8 13.22 1.65
 -4 -7 8 12.43 1.2
 -4 -7 7 92.95 3.12
 -4 7 7 97.81 3.04
 4 -7 -7 88.45 3.24
 -4 -7 7 91.86 3.33
 4 -7 -7 89.45 3.38
 4 -7 -7 84.26 4.51
 4 -7 -7 88.38 4.01
 -4 -7 7 90.55 3.15
 4 -7 -7 89.07 2.99
 -4 7 6 15.74 1.15
 4 -7 -6 17.08 1.33
 -4 -7 6 17.56 1.44
 4 -7 -6 18.9 1.5
 4 -7 -6 20.47 2.25
 4 -7 -6 15.27 1.68
 -4 -7 6 18.77 1.36
 4 -7 -6 16.2 1.19
 4 -7 -5 901.47 16.17
 4 -7 -5 866.48 16.68
 -4 7 5 938.96 16.13
 -4 -7 5 930.86 16.96
 4 -7 -5 899.15 17.07
 4 -7 -5 864.2 18.06
 -4 -7 5 869.61 16.46
 4 -7 -5 954.07 19.79
 4 -7 -4 5.14 0.77
 4 -7 -4 6.1 1.31
 -4 -7 4 5.1 0.89
 4 -7 -4 6.97 0.99
 -4 -7 4 5.38 0.81
 4 -7 -4 5.87 1.09
 4 -7 -3 95.49 2.84
 4 -7 -3 89.07 2.83
 4 -7 -3 96.41 4.43
 -4 -7 3 86.47 2.96
 4 -7 -3 90.25 3.78
 4 7 -2 1.75 0.62
 4 -7 -2 2.09 0.57
 4 -7 -2 0.73 0.53
 4 -7 -2 0.94 0.66
 4 -7 -1 656.9 12.26
 4 7 -1 665.04 12.52
 4 -7 -1 652.75 12.2
 4 -7 -1 654.18 13.8
 4 -7 0 1149.49 19.86
 4 7 0 1160.06 20.14
 4 -7 0 1099.46 19.69
 4 -7 0 1120 21.43
 4 -7 1 67.46 2.45
 4 7 1 65.58 2.51
 4 -7 1 69.82 3.18
 4 -7 1 63.24 2.32
 4 -7 2 176.48 4.46
 4 -7 2 178.18 4.75
 -4 -7 -2 173.35 5.39
 4 7 2 182.76 4.69
 4 -7 2 184.05 4.61
 4 7 2 182.19 4.96
 4 -7 2 186.26 5.68
 4 7 2 173.77 6.08
 4 -7 3 41.75 1.86
 4 -7 3 40.3 2
 -4 -7 -3 37.07 2.26
 4 7 3 37.34 1.86
 4 7 3 43.42 2.12
 4 -7 3 39.49 1.8
 4 7 3 34.86 2.59
 4 -7 4 50.55 2.34
 4 -7 4 56.62 2.22
 -4 -7 -4 50.69 2.72
 4 7 4 60.24 2.4
 4 7 4 56.99 2.5
 4 -7 4 52.5 2.15
 4 7 4 53.77 3.3
 4 -7 5 302.26 7.07
 -4 -7 -5 296.99 7.84
 4 7 5 309.41 6.94
 4 7 5 313.19 7.2
 4 -7 5 297.46 6.63
 4 7 6 27.28 1.67
 4 -7 6 32.87 1.81
 4 -7 6 28.43 1.79
 4 7 6 28.46 1.79
 4 -7 6 29.86 1.65
 4 7 6 28.44 2.54
 4 7 7 223.43 5.69
 4 -7 7 227.64 5.73
 4 -7 7 234.41 5.95
 4 7 7 223.11 5.84
 4 7 7 209.68 7.41
 4 7 8 28.56 1.76
 4 -7 8 25.78 1.75
 4 -7 8 27.31 1.74
 4 7 8 29.79 1.85
 4 7 9 271.5 6.57
 4 -7 9 283.09 6.8
 4 -7 9 270.32 6.64
 4 7 9 264.6 6.64
 4 7 10 29.92 1.82
 4 -7 10 35.1 1.97
 4 -7 10 32.1 1.91
 -4 -7 -10 33.47 2.09
 4 7 10 33.89 1.95
 4 7 11 38.38 2
 4 -7 11 38.81 2.02
 4 -7 11 35.77 1.99
 -4 -7 -11 33.53 2.08
 4 7 11 36.68 1.98
 4 7 12 21.69 1.5
 4 -7 12 22.41 1.59
 -4 -7 -12 20.64 1.64
 4 7 12 21.1 1.48
 4 7 13 7.17 0.92
 4 -7 13 6.66 0.96
 -4 -7 -13 6.41 1.05
 4 7 13 7.81 0.94
 4 7 14 0.75 0.54
 4 -7 14 0.59 0.56
 4 7 14 0.49 0.47
 -4 -7 -14 0.18 0.7
 4 -7 15 0.5 0.46
 4 7 15 0.29 0.42
 4 7 15 0.04 0.44
 -4 -7 -15 -0.81 0.68
 4 7 16 92.03 2.53
 -4 -7 -16 89.62 2.68
 4 -7 16 89.76 2.58
 4 -8 -18 1.89 0.51
 -4 -8 18 2.43 0.58
 -4 -8 18 2.15 0.56
 4 -8 -17 5.08 0.72
 -4 -8 17 4.47 0.77
 -4 -8 17 4.1 0.74
 4 -8 -16 22.55 1.4
 -4 -8 16 17.92 1.42
 -4 -8 16 19.39 1.41
 4 -8 -15 23.71 1.51
 -4 -8 15 23.88 1.69
 -4 8 15 25.44 1.48
 -4 -8 15 23.89 1.65
 4 -8 -14 136.64 4.06
 -4 -8 14 137.04 4.37
 -4 8 14 131.56 3.87
 -4 -8 14 131.38 4.25
 4 -8 -13 291.75 6.82
 -4 -8 13 287.57 7.24
 -4 8 13 284.33 6.64
 -4 -8 13 282.22 7.07
 4 -8 -12 260.6 6.42
 -4 -8 12 265.29 6.89
 -4 8 12 269.28 6.33
 -4 -8 12 258.4 6.7
 -4 -8 11 6.5 1.12
 4 -8 -11 5.34 0.93
 -4 -8 11 5.16 1.01
 -4 8 11 6.65 1
 -4 -8 11 7.32 1.02
 -4 -8 10 20.05 1.6
 -4 -8 10 23.15 1.74
 4 -8 -10 21.11 2.36
 4 -8 -10 23.28 1.56
 4 -8 -10 19.38 1.56
 -4 8 10 19.18 1.44
 -4 -8 10 20.5 1.55
 4 -8 -10 18.07 1.98
 -4 -8 9 4.61 0.92
 -4 -8 9 5.15 1
 4 -8 -9 3.6 1.17
 4 -8 -9 6.7 0.94
 4 -8 -9 5.11 0.93
 4 -8 -9 4.57 0.94
 -4 8 9 6.26 0.95
 -4 -8 9 6.47 1
 4 -8 -9 7.45 1.34
 -4 -8 8 336.62 7.69
 -4 -8 8 339.03 7.93
 -4 8 8 342.13 7.4
 -4 -8 8 329.09 7.83
 4 -8 -8 322.48 7.86
 4 -8 -8 339.18 8
 4 -8 -8 345.79 9.35
 4 -8 -8 341.79 10.23
 -4 -8 8 335.04 7.68
 4 -8 -8 337.43 7.4
 -4 -8 7 46.17 2.29
 -4 8 7 41.22 1.94
 4 -8 -7 41.17 2.12
 4 -8 -7 43.4 2.33
 4 -8 -7 42.17 2.78
 -4 -8 7 42.07 2.13
 4 -8 -7 40.99 3.17
 4 -8 -7 41.22 1.91
 4 -8 -6 2.74 0.71
 4 -8 -6 3.46 0.85
 -4 8 6 2.56 0.66
 -4 -8 6 2.37 0.73
 4 -8 -6 2.17 0.85
 4 -8 -6 2.47 1.1
 4 -8 -5 2.02 0.64
 4 -8 -5 2.36 0.65
 4 -8 -5 3.27 1.14
 4 -8 -5 1.42 0.73
 -4 8 5 2.5 0.6
 -4 -8 5 2.89 0.76
 4 -8 -5 1.86 0.73
 4 -8 -4 11.37 1.72
 4 -8 -4 10.32 1
 4 -8 -4 11.84 1.27
 -4 -8 4 8.73 1
 4 -8 -4 7.91 1.26
 4 -8 -3 35.94 1.71
 4 -8 -3 35.51 1.74
 4 -8 -3 39.68 2.19
 4 -8 -3 32.16 2.58
 4 -8 -3 37.29 2.42
 -4 -8 3 33.18 1.81
 4 -8 -2 168.17 4.29
 4 8 -2 167.58 4.52
 4 -8 -2 163.21 4.27
 4 -8 -2 166.13 4.92
 4 -8 -2 168.31 5.48
 -4 -8 2 156.53 4.38
 4 -8 -1 282.55 6.21
 4 8 -1 273.77 6.39
 4 -8 -1 267.11 6.11
 4 -8 -1 286.69 6.89
 4 -8 -1 263.99 7.38
 4 -8 0 75.61 2.63
 4 8 0 69.84 2.65
 4 -8 0 71.89 3.32
 4 -8 0 71.52 2.53
 4 -8 0 67.95 2.6
 4 -8 1 4.68 0.8
 4 -8 1 3.31 0.7
 -4 -8 -1 2.17 0.74
 4 8 1 2.19 0.69
 4 -8 1 5 0.76
 4 8 1 3.09 0.73
 4 -8 1 1.62 0.71
 4 -8 2 586.8 11.23
 4 -8 2 581.3 11.59
 -4 -8 -2 553.58 12.58
 4 8 2 597.18 11.54
 4 -8 2 588.55 11.4
 4 8 2 618.4 12.02
 4 8 2 565.54 13.45
 4 -8 2 576.44 12.77
 4 -8 3 203.33 5.4
 4 -8 3 209.56 5.12
 -4 -8 -3 212.08 6.27
 4 8 3 220.07 5.4
 4 -8 3 213.34 5.3
 4 8 3 228.99 5.76
 4 -8 3 209.22 5.1
 4 8 3 208.66 6.96
 4 -8 4 45.61 2.22
 4 -8 4 44.98 2.01
 -4 -8 -4 45.53 2.62
 4 8 4 47.31 2.16
 4 8 4 46.23 2.28
 4 -8 4 44.22 1.98
 4 8 4 45.42 3.06
 4 -8 5 428.21 9.19
 -4 -8 -5 419 10.12
 4 8 5 423.87 8.93
 4 8 5 422.71 9.27
 4 -8 5 425.95 8.65
 4 -8 6 42.37 2.2
 -4 -8 -6 41.58 2.59
 4 8 6 42.17 2.07
 4 8 6 46.04 2.3
 4 -8 6 39.18 1.9
 4 8 6 35.36 2.85
 4 8 7 23.98 1.59
 4 -8 7 25.98 1.63
 4 -8 7 26.47 1.77
 4 8 7 27.05 1.76
 4 8 7 21.2 2.25
 4 8 8 157.74 4.57
 4 -8 8 164.17 4.83
 4 -8 8 165.31 4.63
 4 8 8 171.22 4.87
 4 8 9 17.17 1.4
 4 -8 9 16.42 1.46
 4 -8 9 16.2 1.38
 4 8 9 15.93 1.42
 4 8 10 6.8 0.97
 4 -8 10 6.84 0.99
 4 -8 10 6.01 1
 4 8 10 7.12 0.98
 4 8 11 70.64 2.72
 4 -8 11 73.35 2.81
 4 -8 11 65.02 2.7
 -4 -8 -11 66.44 2.91
 4 8 11 65.91 2.72
 4 8 12 -0.29 0.6
 4 -8 12 0.06 0.61
 -4 -8 -12 -0.62 0.88
 4 8 12 -0.06 0.56
 4 8 13 27.59 1.55
 4 -8 13 24.08 1.52
 -4 -8 -13 23.28 1.61
 4 8 13 28.02 1.58
 4 8 14 6.02 0.77
 4 -8 14 5.16 0.79
 -4 -8 -14 4.33 0.84
 4 -8 15 0.82 0.47
 4 8 15 0.15 0.38
 -4 -8 -15 0.46 0.45
 4 8 15 0.39 0.42
 4 -9 -18 60.4 1.87
 -4 -9 18 56.14 1.98
 -4 -9 17 10.92 0.96
 4 -9 -17 11.54 0.9
 -4 -9 17 10.31 1.01
 4 -9 -16 2.02 0.59
 -4 -9 16 2 0.7
 -4 -9 16 3.5 0.74
 -4 9 16 3.68 0.55
 4 -9 -15 36.03 1.79
 -4 -9 15 33.31 1.94
 -4 9 15 34.74 1.68
 -4 -9 15 35.13 1.94
 4 -9 -14 5.12 0.86
 -4 -9 14 4.71 0.97
 -4 -9 14 3.14 0.85
 -4 9 14 5.97 0.84
 4 -9 -13 153.19 4.33
 -4 -9 13 147.43 4.69
 -4 9 13 148.57 4.23
 -4 -9 13 146.44 4.59
 4 -9 -12 162.71 4.62
 -4 -9 12 165.91 5.08
 -4 9 12 167.22 4.6
 -4 -9 12 164.21 4.93
 -4 -9 11 13.4 1.38
 4 -9 -11 14.92 1.29
 -4 -9 11 14.89 1.5
 4 -9 -11 12.79 1.31
 -4 9 11 12.91 1.24
 -4 -9 11 12.75 1.29
 -4 -9 10 123.48 4.14
 -4 -9 10 123.32 4.28
 4 -9 -10 129.29 3.9
 -4 9 10 129.56 3.92
 4 -9 -10 122.47 4.15
 4 -9 -10 124.56 4.16
 -4 -9 10 130.73 4.13
 4 -9 -10 124.66 5.25
 -4 -9 9 97.04 3.58
 -4 -9 9 104.86 3.85
 4 -9 -9 95.59 5.03
 4 -9 -9 103.2 3.38
 -4 9 9 108.36 3.46
 4 -9 -9 107.96 3.79
 4 -9 -9 108.94 3.86
 -4 -9 9 96.84 3.54
 4 -9 -9 109.36 4.82
 -4 -9 8 58.06 2.6
 -4 -9 8 57.17 2.71
 -4 9 8 58.93 2.4
 4 -9 -8 57.7 2.66
 4 -9 -8 54.76 2.7
 4 -9 -8 61.68 3.5
 -4 -9 8 55.18 2.57
 4 -9 -8 54.21 3.76
 -4 -9 7 21.94 1.65
 -4 9 7 24.73 1.5
 4 -9 -7 24.04 1.69
 4 -9 -7 22.16 1.72
 4 -9 -7 24.88 2.22
 -4 -9 7 22.65 1.65
 4 -9 -7 20.64 2.36
 -4 -9 6 12 1.29
 -4 9 6 13 1.1
 4 -9 -6 14.99 1.34
 4 -9 -6 12.84 1.91
 4 -9 -6 14.12 1.43
 4 -9 -6 13.24 1.63
 -4 -9 6 11.35 1.21
 -4 -9 5 59.98 2.77
 4 -9 -5 50.55 2.19
 4 -9 -5 53.84 2.67
 4 -9 -5 51.83 3.55
 4 -9 -5 51.72 3.04
 -4 -9 5 56.46 2.47
 4 -9 -4 157.18 4.17
 4 -9 -4 150.83 4.21
 4 -9 -4 163.2 4.94
 4 -9 -4 150.58 6.08
 4 -9 -4 150.3 5.46
 -4 -9 4 157.4 4.48
 4 -9 -3 128.41 3.67
 4 -9 -3 127.49 3.73
 4 -9 -3 127.35 4.31
 4 -9 -3 128.23 4.87
 -4 -9 3 129.5 3.95
 4 -9 -2 608.75 11.53
 4 9 -2 600.06 11.83
 4 -9 -2 574.66 11.45
 4 -9 -2 597.07 12.4
 -4 -9 2 597.42 11.78
 4 -9 -2 605.02 13.3
 4 -9 -1 111.51 3.4
 4 9 -1 109.32 3.52
 4 -9 -1 104.04 3.31
 4 -9 -1 116.14 3.94
 4 -9 -1 111.48 4.36
 4 9 0 7.06 0.94
 4 -9 0 5.9 0.86
 4 -9 0 5.57 0.94
 4 -9 0 4.73 1.01
 4 -9 0 6.44 0.89
 4 -9 0 5.49 0.86
 4 -9 1 0.55 0.56
 4 -9 1 1.25 0.63
 -4 -9 -1 0.39 0.57
 4 -9 1 1.1 0.6
 4 9 1 1 0.59
 4 9 1 0.91 0.64
 4 9 1 0.24 0.65
 4 -9 1 1.59 0.73
 4 -9 2 16.94 1.35
 4 -9 2 18.18 1.31
 -4 -9 -2 13.09 1.48
 4 9 2 18.14 1.37
 4 -9 2 16.72 1.28
 4 9 2 17.23 1.48
 4 9 2 14.94 1.78
 4 -9 2 16.16 1.65
 4 -9 3 65.38 2.72
 4 -9 3 69.18 2.57
 -4 -9 -3 67.65 3.32
 4 9 3 74.94 2.78
 4 -9 3 73.69 2.74
 4 9 3 68 2.89
 4 -9 3 69.82 2.54
 4 9 3 69.74 3.78
 4 -9 4 232.23 5.95
 4 -9 4 242.71 5.63
 -4 -9 -4 220.04 6.79
 4 9 4 230.25 5.77
 4 9 4 242.15 6.19
 4 9 4 217.79 7.45
 4 -9 5 5.59 0.97
 4 -9 5 5 0.87
 -4 -9 -5 4.78 1.04
 4 9 5 5.18 0.9
 4 9 5 5.19 0.96
 4 9 5 3.91 1.18
 4 -9 6 5.59 1.01
 -4 -9 -6 5.33 1.07
 4 9 6 6.14 0.9
 4 9 6 6.82 1.06
 4 9 6 6.43 1.35
 4 -9 7 52.53 2.52
 -4 -9 -7 46.41 2.85
 4 9 7 53.35 2.36
 4 9 7 48.81 2.44
 4 9 7 48.02 3.35
 4 9 8 156.91 4.52
 4 -9 8 154.74 4.7
 4 9 8 154.24 4.68
 4 9 9 0.26 0.61
 4 -9 9 0.65 0.7
 4 9 9 0.85 0.62
 4 9 10 4.42 0.83
 4 -9 10 5.13 0.93
 4 9 10 4.49 0.9
 4 9 11 337.48 7.47
 4 -9 11 348.97 7.66
 4 -9 11 327.05 7.47
 4 9 11 335.85 7.63
 4 9 12 131.98 3.77
 4 -9 12 127.89 3.78
 4 -9 12 126.11 3.76
 -4 -9 -12 132.69 4.11
 4 9 12 127.4 3.83
 4 9 13 16.12 1.14
 4 -9 13 13.82 1.13
 -4 -9 -13 13.57 1.22
 4 9 13 15.48 1.17
 4 9 14 37.77 1.61
 4 -9 14 36.36 1.65
 4 9 14 40.9 1.72
 -4 -9 -14 36.68 1.74
 4 -9 15 8.46 0.77
 -4 -9 -15 7.93 0.78
 -4 -9 -15 7.28 0.81
 4 9 15 7.55 0.71
 4 -10 -17 0.28 0.4
 -4 -10 17 0.35 0.47
 -4 -10 17 0.38 0.46
 4 -10 -16 18.79 1.18
 -4 -10 16 19.05 1.35
 -4 10 16 21.06 1.16
 -4 -10 16 17.04 1.28
 4 -10 -15 1.26 0.57
 -4 -10 15 0.32 0.62
 -4 -10 15 0.91 0.65
 -4 10 15 1.12 0.53
 4 -10 -14 5.12 0.84
 -4 -10 14 4.9 0.97
 -4 10 14 6.71 0.89
 -4 -10 14 7.24 1.05
 4 -10 -13 0.81 0.59
 -4 -10 13 0.61 0.74
 -4 -10 13 -0.5 0.7
 -4 10 13 0.72 0.64
 -4 -10 12 37.77 2.18
 4 -10 -12 40.58 2
 -4 -10 12 37.07 2.24
 4 -10 -12 40.17 2.15
 -4 10 12 37.42 1.93
 -4 -10 12 36.65 1.99
 -4 -10 11 87.28 3.39
 4 -10 -11 84.82 3.03
 4 -10 -11 88.13 3.37
 -4 10 11 92.53 3.18
 -4 -10 11 82.51 3.19
 -4 -10 11 88.12 3.56
 -4 -10 10 51.67 2.58
 -4 10 10 54.16 2.38
 4 -10 -10 53.04 2.58
 -4 -10 10 51.36 2.49
 -4 -10 10 54.74 2.76
 -4 -10 9 2.08 0.8
 -4 -10 9 1.73 0.88
 4 -10 -9 0.75 0.67
 4 -10 -9 1.94 0.82
 -4 10 9 1.44 0.65
 -4 -10 9 2.59 0.86
 4 -10 -9 3.31 1.07
 -4 -10 8 113.43 4.08
 -4 10 8 116.07 3.62
 4 -10 -8 124.9 4.15
 4 -10 -8 116.04 4.14
 -4 -10 8 117.79 3.94
 4 -10 -8 113.33 4.99
 4 -10 -8 115.29 5.58
 -4 -10 7 130.22 4.37
 -4 10 7 130.7 3.86
 4 -10 -7 138.03 4.39
 4 -10 -7 136.9 4.56
 4 -10 -7 129.7 5.32
 -4 -10 7 132.57 4.23
 4 -10 -7 121.98 5.79
 -4 -10 6 33.65 2.1
 4 -10 -6 37.28 2.11
 -4 10 6 35.33 1.78
 4 -10 -6 32.74 2.89
 4 -10 -6 37.62 2.28
 4 -10 -6 36.1 2.65
 -4 -10 6 36.46 2.06
 4 -10 -5 359.03 10.56
 4 -10 -5 368.97 8.74
 4 -10 -5 348.87 9.54
 -4 -10 5 368.39 8.26
 4 -10 -5 359.4 7.89
 4 -10 -4 59.37 2.83
 4 -10 -4 55.21 3.17
 -4 -10 4 59.5 2.6
 4 -10 -4 57.94 2.33
 4 -10 -4 52.13 2.3
 4 -10 -3 1.07 0.77
 -4 -10 3 0.13 0.58
 4 -10 -3 0.68 0.69
 4 10 -3 0.38 0.59
 4 -10 -3 1.43 0.66
 4 -10 -3 1.31 0.68
 4 -10 -2 33.66 2.09
 4 -10 -2 30.07 2.29
 -4 -10 2 33.25 1.89
 4 -10 -2 33.93 1.78
 4 10 -2 31.13 1.83
 4 -10 -2 31.15 1.74
 4 -10 -1 55.37 2.68
 4 -10 -1 50.72 2.92
 4 10 -1 54.27 2.4
 4 -10 -1 56.74 2.35
 4 -10 -1 53.84 2.28
 4 -10 0 238.88 5.85
 4 10 0 255.96 6.09
 4 -10 0 243.43 5.78
 4 10 0 232.49 6.28
 4 -10 0 232.48 6.23
 4 -10 0 241.2 7.03
 4 -10 1 4.88 0.84
 4 -10 1 4.67 0.83
 4 10 1 3.75 0.79
 4 -10 1 4.73 0.88
 -4 -10 -1 3.89 0.86
 4 10 1 4.62 0.95
 4 10 2 5.53 0.9
 4 -10 2 6.92 0.93
 -4 -10 -2 7.08 1.15
 4 10 2 6.72 1.03
 4 -10 2 7.51 0.95
 4 -10 2 6.25 0.93
 4 -10 3 17.59 1.4
 4 -10 3 15.42 1.25
 -4 -10 -3 14.51 1.6
 4 10 3 16.47 1.32
 4 -10 3 16.75 1.34
 4 10 3 16.82 1.52
 4 10 3 14.02 1.84
 4 -10 4 246.19 6.26
 4 -10 4 260.39 5.97
 -4 -10 -4 229.82 7.14
 4 10 4 253.66 6.11
 4 10 4 249.87 6.48
 4 10 4 230.53 7.88
 4 -10 5 32.23 1.94
 4 -10 5 31.05 1.75
 -4 -10 -5 31.13 2.34
 4 10 5 29.69 1.76
 4 10 5 32.05 1.99
 4 10 5 25.5 2.45
 4 -10 6 40.69 2.21
 -4 -10 -6 44.14 2.79
 4 10 6 43.21 2.13
 4 10 6 43.32 2.31
 4 10 6 35.28 2.89
 4 10 7 208.21 5.48
 4 -10 7 218.09 5.8
 4 10 7 212.51 5.79
 4 10 8 16.95 1.37
 4 -10 8 17.88 1.51
 4 10 8 14.99 1.41
 4 10 9 43 2.09
 4 -10 9 46.1 2.31
 4 10 9 41 2.18
 4 10 10 41.08 1.99
 4 -10 10 40.06 2.11
 -4 -10 -10 40.22 2.29
 4 10 10 38.66 2.08
 4 10 11 0.94 0.55
 4 -10 11 1.29 0.65
 -4 -10 -11 0.44 0.68
 4 10 11 1.11 0.59
 4 10 12 11.98 1.02
 4 10 12 10.48 1.04
 -4 -10 -12 12.58 1.21
 4 10 13 52.97 2.11
 4 -10 13 55.57 2.1
 -4 -10 -14 16.56 1.23
 4 10 14 17.54 1.09
 -4 -11 17 30.03 1.43
 4 -11 -16 -0.11 0.4
 -4 -11 16 -0.05 0.49
 -4 11 16 0.03 0.37
 4 -11 -15 13.38 1.03
 -4 -11 15 14.75 1.27
 -4 11 15 12.81 0.99
 -4 -11 15 13.74 1.18
 4 -11 -14 74.02 2.56
 -4 11 14 75.67 2.56
 -4 -11 14 69.93 2.78
 -4 -11 14 73.63 2.93
 4 -11 -13 203.8 5.32
 -4 11 13 197.86 4.91
 -4 -11 13 189.97 5.28
 -4 -11 13 190.17 5.44
 -4 -11 12 2.61 0.86
 4 -11 -12 4.03 0.83
 -4 11 12 4.01 0.82
 -4 -11 12 3.63 0.83
 -4 -11 12 3 0.89
 -4 -11 11 9.79 1.24
 -4 11 11 9.75 1.09
 4 -11 -11 10.88 1.26
 -4 -11 11 10.06 1.19
 -4 -11 11 10.09 1.36
 -4 -11 10 62.85 2.84
 -4 11 10 60.04 2.53
 4 -11 -10 63.97 2.84
 -4 -11 10 60.98 2.72
 -4 -11 10 61.87 2.99
 -4 -11 9 215.49 5.93
 -4 -11 9 220.53 6.21
 -4 -11 9 217.95 5.89
 -4 11 9 221.12 5.54
 4 -11 -9 224.48 6.08
 -4 -11 8 7.86 1.23
 -4 11 8 9.5 1.05
 4 -11 -8 9.19 1.21
 4 -11 -8 6.42 1.12
 -4 -11 8 5.91 1.05
 -4 11 7 37.33 1.87
 4 -11 -7 35.65 2.13
 4 -11 -7 37.72 2.27
 4 -11 -7 31.83 2.64
 -4 -11 7 35.6 2.1
 4 -11 -7 30.09 2.93
 4 -11 -6 11.92 1.23
 -4 11 6 12.53 1.09
 4 -11 -6 11.71 1.85
 4 -11 -6 14.55 1.5
 -4 -11 6 11.29 1.25
 4 -11 -6 10.42 1.5
 4 -11 -5 0.18 0.74
 -4 -11 5 0.58 0.64
 4 -11 -5 0.5 0.71
 4 -11 -5 -0.06 0.66
 4 -11 -4 388.42 10.11
 -4 -11 4 370.8 8.64
 4 -11 -4 392.37 8.33
 4 -11 -4 384.05 8.36
 4 -11 -3 246.67 6.57
 4 -11 -3 231.98 7.13
 -4 -11 3 241.33 6.12
 4 -11 -3 240.54 5.79
 4 11 -3 220.92 5.9
 4 -11 -3 226.4 5.71
 4 -11 -2 165.79 5.12
 4 -11 -2 155.9 5.58
 4 -11 -2 164.93 4.52
 4 11 -2 159.27 4.63
 4 -11 -2 161.86 4.47
 4 -11 -1 279.94 7.2
 4 -11 -1 274.34 7.87
 4 -11 -1 284.62 6.57
 4 -11 -1 288.62 6.68
 4 11 -1 283.44 6.79
 4 -11 0 12.59 1.19
 4 11 0 14.3 1.39
 4 11 0 12.19 1.2
 4 -11 0 12.88 1.21
 4 -11 1 147.5 4.16
 4 11 1 148.15 4.33
 4 -11 1 144.64 4.27
 -4 -11 -1 139.36 4.42
 4 11 1 147.95 4.69
 4 -11 2 284.95 6.94
 4 -11 2 294.33 6.74
 -4 -11 -2 280.24 8.11
 4 11 2 310.67 7.04
 4 -11 2 307.24 6.97
 -4 -11 -2 301.76 7.32
 4 11 2 287.18 7.34
 4 -11 3 25.85 1.71
 4 -11 3 26.22 1.6
 -4 -11 -3 24.22 2.09
 4 11 3 23.95 1.6
 4 -11 3 25.95 1.68
 -4 -11 -3 26.65 1.84
 4 11 3 25.42 1.82
 4 -11 4 22.52 1.64
 4 -11 4 23.24 1.54
 -4 -11 -4 18.45 1.85
 4 -11 4 21.03 1.52
 4 11 4 21.15 1.49
 -4 -11 -4 24.01 1.79
 4 11 4 22.81 1.75
 4 -11 5 11.68 1.14
 4 -11 5 11.65 1.26
 -4 -11 -5 10.6 1.48
 4 11 5 11.52 1.15
 -4 -11 -5 13.29 1.43
 4 11 5 12.96 1.39
 4 11 6 90.68 3.17
 4 -11 6 87.51 3.33
 -4 -11 -6 86.95 3.65
 4 11 6 87.23 3.38
 4 11 7 12.28 1.17
 4 -11 7 12.72 1.32
 -4 -11 -7 13.72 1.5
 4 11 7 11.47 1.3
 4 11 8 167.43 4.61
 4 -11 8 165.06 4.85
 -4 -11 -8 167.98 5.31
 4 11 8 163.74 4.88
 4 11 9 1.11 0.64
 -4 -11 -9 0.34 0.76
 4 11 9 0.89 0.74
 4 -11 9 1.04 0.69
 -4 -11 -10 43.53 2.36
 4 11 10 44.7 2.18
 4 -11 10 44.96 2.17
 -4 -11 -11 2.75 0.79
 4 11 11 2.86 0.72
 4 -11 11 2.26 0.78
 4 11 12 58.12 2.27
 4 -11 12 54.8 2.24
 4 11 13 8.2 0.86
 4 -11 13 14.24 1.1
 4 11 14 0.07 0.37
 -4 12 16 -0.03 0.34
 -4 12 15 82.23 2.43
 -4 -12 15 78.64 2.77
 4 -12 -14 40.73 1.86
 -4 12 14 35.38 1.64
 -4 -12 14 36.84 1.88
 -4 -12 14 38.39 2
 -4 -12 13 5.93 0.96
 4 -12 -13 4.51 0.81
 -4 12 13 4.83 0.79
 -4 -12 13 4.95 0.79
 -4 -12 13 4.8 0.97
 -4 -12 12 118.96 3.92
 4 -12 -12 121.12 3.89
 -4 12 12 122.41 3.62
 -4 -12 12 116.64 3.68
 -4 -12 12 117.52 4.06
 -4 -12 11 80.52 3.19
 4 -12 -11 89.66 3.29
 -4 12 11 79.5 2.86
 -4 -12 11 79.24 3.05
 -4 -12 11 83.16 3.38
 -4 -12 10 94.26 3.53
 -4 -12 10 94.51 3.73
 -4 -12 10 93.85 3.47
 -4 12 10 102.79 3.31
 4 -12 -10 105.74 3.73
 -4 -12 9 37.27 2.27
 -4 -12 9 33.57 2.03
 -4 12 9 34.95 1.88
 4 -12 -9 38.13 2.22
 -4 -12 8 24.99 1.81
 -4 12 8 25.7 1.62
 4 -12 -8 24.85 1.83
 4 -12 -7 51.77 2.4
 4 -12 -7 55.62 2.8
 -4 -12 7 47.92 2.46
 -4 12 7 54.67 2.29
 4 -12 -6 1.87 0.91
 -4 -12 6 2.03 0.81
 4 -12 -6 1.57 0.87
 4 -12 -6 1.16 0.71
 4 -12 -5 236.97 6.61
 4 -12 -5 224.08 7.25
 -4 -12 5 235.65 6.19
 4 -12 -5 237.44 5.77
 4 -12 -5 228.94 5.86
 4 -12 -4 29.19 2.09
 4 -12 -4 23.18 2.14
 -4 -12 4 27.8 1.86
 4 -12 -4 29.05 1.72
 4 12 -4 26.42 1.77
 4 -12 -4 27.9 1.74
 4 -12 -3 530.52 11.7
 4 -12 -3 500.51 12.39
 -4 -12 3 551.2 11.24
 4 -12 -3 546.25 10.87
 4 12 -3 526.67 10.99
 4 -12 -3 539.94 10.84
 4 -12 -2 43.88 2.51
 4 12 -2 43.93 2.23
 4 -12 -2 48.88 2.26
 4 -12 -2 51.88 2.29
 4 12 -1 136.85 4.21
 4 -12 -1 141.85 4.21
 4 -12 -1 145.47 4.18
 4 12 -1 141.09 4.63
 4 -12 -1 136.38 4.57
 4 -12 0 71.37 2.71
 4 12 0 66.68 3.01
 4 12 0 65.34 2.73
 4 -12 0 64.95 2.72
 4 -12 1 1.41 0.76
 4 12 1 1.55 0.67
 4 -12 1 2.22 0.8
 -4 -12 -1 1.78 0.76
 4 12 1 1.4 0.75
 4 -12 2 5.78 0.94
 -4 -12 -2 5.26 1.13
 4 -12 2 8.01 1.07
 4 12 2 6.31 0.97
 -4 -12 -2 6.07 1.03
 4 12 2 5.89 1.07
 4 -12 3 65.26 2.6
 4 -12 3 64.68 2.77
 -4 -12 -3 66.56 3.48
 4 -12 3 74.67 2.85
 4 12 3 67.22 2.7
 -4 -12 -3 69.08 3.07
 4 12 3 64.84 2.94
 4 -12 4 26.94 1.71
 4 12 4 25.86 1.67
 4 12 4 26.83 1.88
 -4 -12 -4 26.87 1.98
 4 -12 4 29.89 1.71
 4 -12 4 31.52 1.91
 4 12 5 11.27 1.13
 -4 -12 -5 10.04 1.36
 4 -12 5 13.1 1.31
 4 12 5 11.27 1.31
 -4 -12 -6 14.25 1.53
 4 -12 6 14.08 1.36
 4 12 6 12.29 1.32
 -4 -12 -7 15.51 1.62
 4 -12 7 16.84 1.43
 4 12 7 15.52 1.42
 -4 -12 -8 50.2 2.69
 4 -12 8 45.14 2.28
 4 12 8 48.85 2.37
 -4 -12 -9 85.15 3.42
 4 -12 9 83.64 3.07
 4 12 9 75.01 2.95
 -4 -12 -10 0.29 0.66
 4 -12 10 0.3 0.58
 4 12 10 0.42 0.62
 -4 -12 -11 145.7 4.22
 4 -12 11 145.04 3.98
 4 12 11 132.96 3.87
 4 -12 12 53.96 2.09
 4 12 12 53.53 2.09
 4 -12 13 30.17 1.33
 4 12 13 5.27 0.68
 -4 13 15 8.16 0.72
 -4 13 14 46.17 1.77
 -4 -13 13 65.93 2.56
 -4 13 13 67 2.32
 -4 -13 13 63.76 2.34
 4 -13 -12 79.51 2.66
 -4 -13 12 75.02 2.9
 4 -13 -12 79.08 2.92
 -4 13 12 79.34 2.67
 -4 -13 12 79.16 2.82
 4 -13 -11 118.15 3.55
 -4 -13 11 120.9 3.88
 -4 -13 11 108.93 3.63
 4 -13 -11 121.79 3.92
 -4 13 11 118.94 3.52
 -4 13 10 1.53 0.67
 -4 -13 10 1.56 0.75
 4 -13 -10 2.27 0.77
 4 -13 -9 7.37 1.12
 -4 13 9 6.41 0.9
 -4 -13 9 6.85 1.08
 -4 -13 8 12.89 1.38
 4 -13 -8 12.64 1.26
 -4 13 8 11.58 1.14
 -4 -13 7 54.36 2.62
 4 -13 -7 56.87 2.51
 -4 13 7 57.37 2.32
 4 -13 -6 2.78 0.86
 -4 -13 6 3.4 0.87
 4 -13 -5 44.12 2.22
 4 -13 -5 48.91 2.68
 -4 -13 5 47.24 2.43
 4 -13 -5 46.59 2.19
 4 13 -5 42.58 2.24
 4 -13 -4 38.22 2.08
 4 -13 -4 45.58 2.57
 -4 -13 4 45.35 2.37
 4 -13 -4 44.12 2.16
 4 13 -4 40.67 2.22
 4 -13 -3 102.14 3.5
 4 -13 -3 105.42 4.03
 -4 -13 3 111.87 3.83
 4 13 -3 105.58 3.63
 4 -13 -3 107.27 3.55
 4 -13 -2 15.49 1.37
 4 13 -2 14.07 1.33
 4 13 -2 15.58 1.5
 4 -13 -2 14.77 1.33
 4 -13 -2 15.3 1.53
 4 13 -1 556.5 11.3
 4 -13 -1 574.72 11.35
 4 -13 -1 550.95 11.1
 4 13 0 53.37 2.44
 4 -13 0 61.74 2.62
 4 13 0 52.94 2.65
 4 -13 0 57.02 2.45
 4 13 1 69.79 2.77
 4 -13 1 69.63 2.83
 4 13 1 64.64 2.92
 -4 -13 -1 64.25 2.87
 4 -13 1 69.71 2.7
 4 13 2 94.77 3.27
 4 -13 2 97.08 3.38
 4 13 2 91.93 3.54
 -4 -13 -2 100.19 3.68
 4 -13 2 90.93 3.17
 4 -13 3 9.73 1.15
 -4 -13 -3 8.82 1.2
 4 -13 3 7.89 1.06
 4 -13 3 8.77 1.06
 4 13 3 7.85 1.12
 -4 -13 -4 257.23 6.89
 4 -13 4 260.5 6.44
 4 13 4 254.14 6.64
 -4 -13 -5 120.78 4.31
 4 -13 5 112.4 3.8
 4 13 5 114.2 3.91
 -4 -13 -6 24.01 1.9
 4 -13 6 21.1 1.57
 4 13 6 21.07 1.62
 -4 -13 -7 1.03 0.78
 4 -13 7 1.37 0.74
 4 13 7 1.31 0.73
 -4 -13 -8 101.85 3.78
 4 -13 8 95.75 3.32
 -4 -13 -9 1.89 0.86
 4 -13 9 1.51 0.7
 4 13 9 1.99 0.71
 4 -13 10 37.17 1.94
 4 13 10 40.21 1.91
 -4 -13 -11 10.39 1.04
 4 -13 11 10.44 1.09
 4 13 11 11.06 0.97
 4 -13 12 11.15 0.97
 4 13 12 1.69 0.51
 4 -13 13 102.38 2.35
 4 13 13 60.23 2.08
 -4 14 14 2.84 0.52
 -4 14 13 29.33 1.4
 4 -14 -12 4.53 0.73
 -4 14 12 4.07 0.7
 -4 -14 12 4.15 0.74
 -4 -14 11 8.86 1
 4 -14 -11 9.03 0.98
 -4 14 11 9.2 0.94
 4 -14 -10 0.11 0.65
 -4 14 10 -0.2 0.53
 -4 -14 10 -0.19 0.64
 -4 -14 9 55.24 2.52
 4 -14 -9 56.41 2.4
 -4 14 9 55.48 2.23
 4 -14 -8 0.98 0.65
 -4 14 8 0.21 0.54
 -4 -14 8 -0.07 0.65
 4 -14 -7 123.88 3.87
 -4 -14 7 125.45 4.09
 4 14 -7 116.9 3.87
 4 -14 -6 68.65 2.77
 -4 -14 6 66.53 2.89
 4 14 -6 62.62 2.71
 4 -14 -5 170.26 4.77
 -4 -14 5 177.8 5.11
 4 -14 -5 184.66 4.82
 4 -14 -4 38.11 2.02
 -4 -14 4 36.63 2.13
 4 14 -4 34.51 2.01
 4 -14 -4 40.8 2.06
 4 -14 -3 69.12 2.74
 4 14 -3 68.57 3.12
 4 -14 -3 70.34 2.81
 4 14 -3 67.61 2.8
 4 14 -2 5.49 0.95
 4 -14 -2 5.12 0.95
 4 14 -2 5.58 1.05
 4 -14 -2 5.25 0.95
 4 -14 -2 5.64 1.06
 4 -14 -1 55.64 2.49
 4 14 -1 52.94 2.64
 4 -14 -1 57.01 2.43
 4 -14 0 120.51 3.83
 4 14 0 111.26 3.98
 4 -14 0 110.63 3.6
 4 -14 1 27.56 1.79
 4 14 1 28.36 1.9
 -4 -14 -1 27.8 1.84
 4 -14 1 29.35 1.73
 4 -14 2 120.18 3.89
 4 14 2 120.78 4.13
 -4 -14 -2 127.29 4.24
 4 -14 2 127.07 3.77
 4 -14 3 54.89 2.42
 4 14 3 46.92 2.43
 -4 -14 -3 49.51 2.58
 4 14 4 1.37 0.68
 -4 -14 -4 1.96 0.79
 4 -14 4 1.34 0.69
 -4 -14 -4 1.57 0.79
 4 14 5 36.35 2.07
 -4 -14 -5 39.44 2.2
 4 -14 5 38.33 2.03
 -4 -14 -5 39.64 2.34
 4 14 6 87.59 3.25
 4 -14 6 91.22 3.22
 -4 -14 -6 89.99 3.6
 4 14 7 3 0.8
 4 -14 7 3.39 0.8
 -4 -14 -7 2.02 0.87
 4 14 8 4.09 0.81
 4 -14 8 5.37 0.87
 -4 -14 -8 5.38 1.02
 4 14 9 96.48 3.12
 4 -14 9 91.31 3.1
 -4 -14 -9 101.28 3.5
 4 14 10 2.07 0.6
 4 -14 10 0.56 0.72
 -4 -14 -10 1.81 0.65
 4 14 11 24.99 1.33
 -4 -14 -11 26.47 1.45
 4 -14 12 72.5 1.97
 4 14 12 37.35 1.57
 -4 15 14 110.11 2.68
 4 15 -13 34.96 1.57
 -4 15 13 47.66 1.64
 4 -15 -12 16.29 1.07
 -4 15 12 16.15 1.04
 -4 -15 11 132.93 3.78
 4 -15 -11 142.91 3.74
 -4 15 11 142.1 3.63
 -4 -15 10 32.68 1.78
 -4 15 10 38.16 1.7
 4 -15 -10 34.59 1.74
 -4 -15 9 88.83 3.11
 -4 15 9 90.4 2.8
 4 -15 -9 88.12 2.96
 4 15 -8 116.12 3.74
 -4 -15 8 127.62 3.96
 -4 15 8 125.62 3.52
 4 -15 -8 130.75 3.82
 4 -15 -7 5.39 0.94
 -4 -15 7 3.7 0.88
 4 15 -7 3.74 0.86
 4 -15 -6 117.01 3.71
 -4 -15 6 115.6 3.91
 4 -15 -6 126.01 3.7
 4 15 -6 115.97 3.74
 4 -15 -5 2.79 0.8
 -4 -15 5 2.72 0.89
 4 -15 -5 1.73 0.73
 4 -15 -4 76.9 2.87
 -4 -15 4 75.04 3.04
 4 -15 -4 79.29 2.93
 4 -15 -3 7.26 1.02
 4 -15 -3 8.11 1.05
 4 -15 -2 121.61 3.85
 4 -15 -2 117.77 3.69
 4 -15 -1 190.46 5.14
 4 -15 -1 183.21 4.9
 4 -15 0 88.52 3.16
 4 -15 0 83.44 2.94
 4 -15 1 47.2 2.29
 4 15 1 43.9 2.33
 -4 -15 -1 47.9 2.4
 4 -15 1 49.32 2.16
 4 -15 2 4.99 0.91
 4 15 2 3.17 0.86
 -4 -15 -2 3.8 0.99
 -4 -15 -2 4.51 0.97
 4 -15 3 1.31 0.7
 -4 -15 -3 0.46 0.74
 4 15 3 0.69 0.67
 -4 -15 -3 1.59 0.81
 -4 -15 -4 155.03 4.77
 4 15 4 145.08 4.42
 -4 -15 -4 150.74 4.71
 -4 -15 -5 45.55 2.42
 4 -15 5 44.96 2.1
 4 15 5 42.69 2.14
 -4 -15 -5 42.93 2.24
 -4 -15 -6 74.1 3.11
 4 -15 6 75.5 2.77
 4 15 6 74.54 2.83
 4 -15 7 149.74 4.18
 4 15 7 146.08 4.16
 -4 -15 -8 35.43 1.99
 4 -15 8 30.53 1.7
 4 15 8 33.28 1.68
 -4 -15 -9 30.82 1.73
 4 -15 9 28.71 1.57
 4 15 9 28.21 1.47
 -4 -15 -10 6.41 0.81
 4 15 10 5.05 0.68
 -4 -15 -11 2.84 0.55
 4 15 11 2.17 0.48
 -4 16 13 -0.27 0.31
 4 -16 -12 0.2 0.41
 -4 16 12 0.41 0.38
 4 -16 -11 25.93 1.31
 -4 16 11 25.32 1.24
 4 -16 -10 5.28 0.78
 -4 -16 10 5.59 0.79
 4 -16 -10 6.64 0.81
 -4 16 10 6.69 0.74
 -4 -16 9 19.23 1.34
 4 -16 -9 18.59 1.25
 -4 16 9 16.44 1.09
 4 -16 -8 -0.05 0.61
 -4 -16 8 -0.18 0.58
 4 -16 -7 11.96 1.12
 -4 -16 7 11.67 1.17
 4 -16 -6 26.7 1.61
 -4 -16 6 27.89 1.73
 4 -16 -6 31.38 1.67
 4 -16 -5 21.05 1.44
 -4 -16 5 19.86 1.51
 4 -16 -4 144.23 4.11
 4 -16 -4 134.41 3.95
 4 -16 -3 19.28 1.48
 4 -16 -3 23.66 1.52
 4 -16 -2 1.53 0.75
 4 -16 -2 0.93 0.63
 4 -16 -1 15.84 1.4
 -4 -16 1 14.07 1.57
 4 -16 -1 14.59 1.22
 4 -16 0 108.48 3.57
 -4 -16 0 109.1 4.16
 4 -16 0 111.02 3.36
 4 -16 1 2.2 0.74
 -4 -16 -1 1.57 0.88
 -4 -16 -1 3.55 0.84
 4 -16 2 65.81 2.6
 -4 -16 -2 67.51 3.06
 -4 -16 -2 64.83 2.8
 4 -16 3 83.25 2.9
 -4 -16 -3 88.17 3.29
 -4 -16 -3 78.33 3.26
 -4 -16 -4 367.3 8.24
 4 16 4 338.99 7.65
 -4 -16 -4 349.97 8.13
 -4 -16 -5 1.49 0.73
 4 16 5 1.07 0.58
 -4 -16 -5 1.16 0.62
 -4 -16 -6 6.17 0.95
 4 16 6 6.11 0.83
 4 -16 7 23.8 1.48
 4 16 7 25.38 1.42
 4 -16 8 103.13 3.06
 4 16 8 109 3.09
 -4 -16 -9 52.6 2.1
 4 -16 9 50.46 1.85
 4 16 9 46.66 1.77
 -4 -16 -10 37.9 1.62
 4 16 10 32.91 1.4
 4 -17 -11 6.17 0.67
 -4 17 11 5.91 0.6
 4 -17 -10 6.58 0.73
 -4 17 10 6.51 0.67
 4 -17 -9 45.98 1.82
 4 -17 -8 5.39 0.77
 -4 -17 8 4.28 0.74
 4 -17 -7 2.64 0.67
 -4 -17 7 1.66 0.64
 4 -17 -6 50.04 2.06
 -4 -17 6 46.55 2.1
 4 -17 -6 47.73 2
 4 -17 -5 10.95 1.07
 4 -17 -5 10.8 1.05
 4 -17 -4 114.8 3.47
 4 -17 -4 106.49 3.26
 -4 -17 4 106.79 3.66
 4 -17 -3 36.94 1.9
 4 -17 -3 35.3 1.75
 -4 -17 3 35.11 2.07
 4 -17 -2 251.5 6.07
 4 -17 -2 255.77 5.8
 -4 -17 2 245.33 6.55
 4 -17 -1 11.99 1.17
 4 -17 -1 11.17 1.03
 -4 -17 1 12.5 1.39
 -4 -17 0 0.41 0.69
 4 -17 0 0.17 0.59
 4 -17 1 53.87 2.23
 -4 -17 -1 47.04 2.53
 -4 -17 -1 49.67 2.24
 4 -17 2 13.26 1.15
 -4 -17 -2 12.65 1.33
 -4 -17 -2 11.58 1.16
 -4 -17 -3 20.3 1.57
 -4 -17 -3 23.35 1.55
 -4 -17 -4 4.34 0.88
 -4 -17 -4 2.16 0.69
 -4 -17 -4 3.42 0.78
 -4 -17 -5 2.58 0.74
 -4 -17 -5 2.51 0.67
 -4 -17 -5 3.28 0.73
 -4 -17 -6 15.81 1.29
 -4 -17 -7 17.46 1.26
 -4 -17 -8 28.87 1.55
 4 -17 8 46.21 1.64
 -4 -17 -9 1.26 0.46
 4 -18 -10 29.9 1.23
 4 -18 -9 20.81 1.1
 4 -18 -8 37.28 1.54
 4 -18 -7 0.44 0.47
 4 -18 -6 5.52 0.76
 4 -18 -6 6.78 0.79
 4 -18 -5 57.59 2.15
 4 -18 -5 59.49 2.13
 4 -18 -4 240.96 5.56
 4 -18 -4 244.48 5.42
 4 -18 -3 13.09 1.12
 4 -18 -3 14.62 1.07
 -4 -18 3 13.98 1.25
 -4 -18 2 2.56 0.68
 4 -18 -2 3.18 0.69
 4 -18 -2 2.92 0.62
 -4 -18 2 3.71 0.83
 -4 -18 1 -0.42 0.59
 -4 -18 1 -0.32 0.62
 4 -18 -1 0.3 0.54
 -4 -18 0 -0.35 0.62
 -4 -18 0 0.59 0.7
 4 -18 0 0.34 0.54
 -4 -18 -1 15.36 1.35
 4 -18 1 13.49 1.1
 -4 -18 -1 15.71 1.38
 -4 -18 -1 14.75 1.16
 -4 -18 -2 47.51 2.28
 -4 -18 -2 44.52 2.21
 -4 -18 -2 48.53 2.08
 -4 -18 -3 32.94 1.84
 -4 -18 -3 30.13 1.73
 -4 -18 -3 34.3 1.75
 -4 -18 -4 1.4 0.62
 -4 -18 -4 1.44 0.57
 -4 -18 -4 1.44 0.55
 -4 -18 -5 4.13 0.71
 -4 -18 -5 2.9 0.59
 -4 -18 -5 3.88 0.69
 -4 -18 -6 55.05 2.14
 -4 -18 -7 -0.21 0.42
 -4 -18 -7 -0.04 0.39
 4 -19 -8 22.7 1.08
 4 -19 -7 7.13 0.68
 4 -19 -6 16.22 1.01
 4 -19 -6 18.63 1.06
 4 -19 -5 46.25 1.78
 4 -19 -5 45.99 1.69
 4 -19 -4 1.03 0.5
 4 -19 -4 0.84 0.44
 -4 -19 3 2.99 0.64
 4 -19 -3 3.87 0.68
 -4 -19 2 40.03 1.91
 -4 -19 2 46.32 1.91
 4 -19 -2 42.05 1.78
 -4 -19 1 -0.28 0.53
 -4 -19 1 0.31 0.5
 4 -19 -1 0.46 0.47
 -4 -19 0 37.28 1.87
 -4 -19 0 38.52 1.85
 4 -19 0 35.4 1.6
 -4 -19 -1 13.75 1.17
 -4 -19 -1 13.22 1.13
 -4 -19 -2 13.71 1.01
 -4 -19 -2 15.61 1.19
 -4 -19 -2 16.3 1.22
 -4 -19 -3 1.2 0.47
 -4 -19 -3 0.97 0.47
 -4 -19 -3 0.74 0.54
 -4 -19 -4 0.79 0.45
 -4 -19 -4 0.46 0.41
 -4 -19 -4 0.22 0.44
 -4 -19 -5 19.28 1.17
 -4 -19 -5 21.24 1.17
 -4 -19 -5 18.69 1.08
 4 -20 -5 14.26 0.87
 4 -20 -4 50.95 1.74
 4 -20 -3 25.97 1.23
 -4 -20 2 62.27 2
 4 -20 -2 60.11 1.94
 -4 -20 1 7.91 0.77
 4 -20 -1 7.32 0.71
 -4 -20 1 7.2 0.77
 -4 -20 0 15.1 1.02
 -4 -20 0 13.46 1
 -4 -20 -1 0.24 0.46
 -4 -20 -1 -0.34 0.42
 -4 -20 -2 2.42 0.52
 -4 -20 -2 1.92 0.47
 5 0 -18 26.6 1.3
 -5 0 17 0.14 0.39
 5 0 -17 0.13 0.51
 -5 0 17 0.6 0.52
 5 0 -16 195.24 4.9
 -5 0 16 200.86 5
 5 0 -15 -0.17 0.6
 -5 0 15 0.24 0.62
 -5 0 14 630.26 12.33
 -5 0 14 607.89 12.18
 5 0 -14 633.15 12.31
 -5 0 13 0.19 0.72
 -5 0 13 0.31 0.65
[truncated: 289,234 more chars]
